# Supplementary material for: Global reorganisation of cis-regulatory units upon lineage commitment of human embryonic stem cells
Source: eLife. 2017 Mar 23;6:e21926. doi: 10.7554/eLife.21926 (PMC5407860; doi:10.7554/eLife.21926)
Supplement: Supplementary file 1. — The table shows the IDs and genomic coordinates (based on GRCh37 assembly) of the baited promoter fragments (protein-coding genes only) and their respective PIRs for interactions detected in either ESCs (ESConly), NECs (NEConly), or both cell types (Both). The chromatin states of promoters and PIRs in each cell type are listed in the corresponding BaitState and PIRState columns. See Materials and methods for details on the thresholding approach used. CHiCAGO objects containing read-count and score information for all sequenced fragment pairs in ESCs and NECs are available through Open Science Framework (http://osf.io/sdbg4). DOI: http://dx.doi.org/10.7554/eLife.21926.019 [file elife-21926-supp1.txt]

bait_chr	bait_start	bait_end	bait_ID	PIR_chr	PIR_start	PIR_end	PIR_ID	Associated.Gene.Name	BaitStateESC	BaitStateNEC	PIRStateESC	PIRStateNEC	ESConly	NEConly	Both
chr1	850619	874081	220	chr1	876092	889423	222	SAMD11	NA	NA	NA	NA	FALSE	FALSE	TRUE
chr1	850619	874081	220	chr1	1092013	1096738	245	SAMD11	NA	NA	NA	NA	FALSE	FALSE	TRUE
chr1	850619	874081	220	chr1	1150970	1156235	251	SAMD11	NA	NA	ActiveESC	NA	FALSE	FALSE	TRUE
chr1	850619	874081	220	chr1	1220555	1239425	256	SAMD11	NA	NA	NA	NA	FALSE	FALSE	TRUE
chr1	889424	903640	223	chr1	874082	876091	221	NOC2L	NA	NA	PoisedESC	PoisedNEC	FALSE	FALSE	TRUE
chr1	889424	903640	223	chr1	978382	989620	231	NOC2L	NA	NA	BackgroundESC	BackgroundNEC	TRUE	FALSE	FALSE
chr1	889424	903640	223	chr1	1069046	1083958	242	NOC2L	NA	NA	NA	NA	TRUE	FALSE	FALSE
chr1	903641	927394	224	chr1	874082	876091	221	C1orf170	NA	PoisedNEC	PoisedESC	PoisedNEC	FALSE	TRUE	FALSE
chr1	903641	927394	224	chr1	876092	889423	222	C1orf170	NA	PoisedNEC	NA	NA	FALSE	FALSE	TRUE
chr1	903641	927394	224	chr1	936955	942417	226	C1orf170	NA	PoisedNEC	NA	NA	FALSE	FALSE	TRUE
chr1	903641	927394	224	chr1	957200	974400	229	C1orf170	NA	PoisedNEC	NA	NA	FALSE	TRUE	FALSE
chr1	903641	927394	224	chr1	974401	978381	230	C1orf170	NA	PoisedNEC	NA	NA	FALSE	FALSE	TRUE
chr1	903641	927394	224	chr1	1000704	1005126	233	C1orf170	NA	PoisedNEC	NA	NA	FALSE	TRUE	FALSE
chr1	903641	927394	224	chr1	1069046	1083958	242	C1orf170	NA	PoisedNEC	NA	NA	FALSE	TRUE	FALSE
chr1	903641	927394	224	chr1	1092013	1096738	245	C1orf170	NA	PoisedNEC	NA	NA	FALSE	FALSE	TRUE
chr1	903641	927394	224	chr1	1150970	1156235	251	C1orf170	NA	PoisedNEC	ActiveESC	NA	FALSE	FALSE	TRUE
chr1	903641	927394	224	chr1	1220555	1239425	256	C1orf170	NA	PoisedNEC	NA	NA	FALSE	FALSE	TRUE
chr1	927395	936954	225	chr1	1647157	1648710	310	HES4	NA	NA	BackgroundESC	BackgroundNEC	FALSE	TRUE	FALSE
chr1	1107116	1109732	247	chr1	1064245	1069045	241	TTLL10	NA	PoisedNEC	ActiveESC	NA	TRUE	FALSE	FALSE
chr1	1107116	1109732	247	chr1	1069046	1083958	242	TTLL10	NA	PoisedNEC	NA	NA	FALSE	FALSE	TRUE
chr1	1107116	1109732	247	chr1	1092013	1096738	245	TTLL10	NA	PoisedNEC	NA	NA	FALSE	FALSE	TRUE
chr1	1107116	1109732	247	chr1	1150970	1156235	251	TTLL10	NA	PoisedNEC	ActiveESC	NA	FALSE	FALSE	TRUE
chr1	1160798	1206873	253	chr1	974401	978381	230	SDF4	NA	NA	NA	NA	FALSE	TRUE	FALSE
chr1	1160798	1206873	253	chr1	1069046	1083958	242	SDF4	NA	NA	NA	NA	FALSE	FALSE	TRUE
chr1	1160798	1206873	253	chr1	1278100	1283836	258	SDF4	NA	NA	NA	NA	TRUE	FALSE	FALSE
chr1	1160798	1206873	253	chr1	1305519	1307830	260	SDF4	NA	NA	ActiveESC	NA	TRUE	FALSE	FALSE
chr1	1206874	1212438	254	chr1	874082	876091	221	UBE2J2	NA	NA	PoisedESC	PoisedNEC	FALSE	TRUE	FALSE
chr1	1206874	1212438	254	chr1	936955	942417	226	UBE2J2	NA	NA	NA	NA	FALSE	FALSE	TRUE
chr1	1206874	1212438	254	chr1	974401	978381	230	UBE2J2	NA	NA	NA	NA	FALSE	FALSE	TRUE
chr1	1206874	1212438	254	chr1	978382	989620	231	UBE2J2	NA	NA	BackgroundESC	BackgroundNEC	FALSE	TRUE	FALSE
chr1	1206874	1212438	254	chr1	1000704	1005126	233	UBE2J2	NA	NA	NA	NA	FALSE	TRUE	FALSE
chr1	1206874	1212438	254	chr1	1040209	1043143	236	UBE2J2	NA	NA	BackgroundESC	BackgroundNEC	FALSE	TRUE	FALSE
chr1	1206874	1212438	254	chr1	1048248	1049051	238	UBE2J2	NA	NA	PolycombESC	PolycombNEC	TRUE	FALSE	FALSE
chr1	1206874	1212438	254	chr1	1062660	1064244	240	UBE2J2	NA	NA	ActiveESC	intermEnhNEC	FALSE	TRUE	FALSE
chr1	1206874	1212438	254	chr1	1064245	1069045	241	UBE2J2	NA	NA	ActiveESC	NA	FALSE	FALSE	TRUE
chr1	1206874	1212438	254	chr1	1069046	1083958	242	UBE2J2	NA	NA	NA	NA	FALSE	FALSE	TRUE
chr1	1206874	1212438	254	chr1	1092013	1096738	245	UBE2J2	NA	NA	NA	NA	FALSE	FALSE	TRUE
chr1	1206874	1212438	254	chr1	1150970	1156235	251	UBE2J2	NA	NA	ActiveESC	NA	FALSE	FALSE	TRUE
chr1	1206874	1212438	254	chr1	1220555	1239425	256	UBE2J2	NA	NA	NA	NA	FALSE	FALSE	TRUE
chr1	1206874	1212438	254	chr1	1278100	1283836	258	UBE2J2	NA	NA	NA	NA	FALSE	FALSE	TRUE
chr1	1206874	1212438	254	chr1	1415937	1426921	276	UBE2J2	NA	NA	BackgroundESC	BackgroundNEC	FALSE	TRUE	FALSE
chr1	1206874	1212438	254	chr1	1442647	1451038	279	UBE2J2	NA	NA	ActiveESC	NA	FALSE	TRUE	FALSE
chr1	1206874	1212438	254	chr1	1522669	1533886	296	UBE2J2	NA	NA	NA	PoisedNEC	FALSE	TRUE	FALSE
chr1	1206874	1212438	254	chr1	1554067	1562477	300	UBE2J2	NA	NA	NA	NA	FALSE	TRUE	FALSE
chr1	1239426	1278099	257	chr1	876092	889423	222	PUSL1	NA	NA	NA	NA	FALSE	TRUE	FALSE
chr1	1239426	1278099	257	chr1	936955	942417	226	PUSL1	NA	NA	NA	NA	FALSE	FALSE	TRUE
chr1	1239426	1278099	257	chr1	957200	974400	229	PUSL1	NA	NA	NA	NA	FALSE	TRUE	FALSE
chr1	1239426	1278099	257	chr1	974401	978381	230	PUSL1	NA	NA	NA	NA	FALSE	FALSE	TRUE
chr1	1239426	1278099	257	chr1	978382	989620	231	PUSL1	NA	NA	BackgroundESC	BackgroundNEC	FALSE	FALSE	TRUE
chr1	1239426	1278099	257	chr1	1000704	1005126	233	PUSL1	NA	NA	NA	NA	FALSE	FALSE	TRUE
chr1	1239426	1278099	257	chr1	1034269	1040208	235	PUSL1	NA	NA	BackgroundESC	BackgroundNEC	TRUE	FALSE	FALSE
chr1	1239426	1278099	257	chr1	1048248	1049051	238	PUSL1	NA	NA	PolycombESC	PolycombNEC	FALSE	FALSE	TRUE
chr1	1239426	1278099	257	chr1	1062660	1064244	240	PUSL1	NA	NA	ActiveESC	intermEnhNEC	TRUE	FALSE	FALSE
chr1	1239426	1278099	257	chr1	1064245	1069045	241	PUSL1	NA	NA	ActiveESC	NA	FALSE	FALSE	TRUE
chr1	1239426	1278099	257	chr1	1069046	1083958	242	PUSL1	NA	NA	NA	NA	FALSE	FALSE	TRUE
chr1	1239426	1278099	257	chr1	1083959	1091234	243	PUSL1	NA	NA	NA	PoisedNEC	TRUE	FALSE	FALSE
chr1	1239426	1278099	257	chr1	1091235	1092012	244	PUSL1	NA	NA	NA	PoisedNEC	TRUE	FALSE	FALSE
chr1	1239426	1278099	257	chr1	1092013	1096738	245	PUSL1	NA	NA	NA	NA	TRUE	FALSE	FALSE
chr1	1239426	1278099	257	chr1	1150970	1156235	251	PUSL1	NA	NA	ActiveESC	NA	FALSE	FALSE	TRUE
chr1	1239426	1278099	257	chr1	1305519	1307830	260	PUSL1	NA	NA	ActiveESC	NA	FALSE	FALSE	TRUE
chr1	1239426	1278099	257	chr1	1442647	1451038	279	PUSL1	NA	NA	ActiveESC	NA	FALSE	TRUE	FALSE
chr1	1239426	1278099	257	chr1	1522669	1533886	296	PUSL1	NA	NA	NA	PoisedNEC	FALSE	TRUE	FALSE
chr1	1283837	1305518	259	chr1	1220555	1239425	256	DVL1	NA	NA	NA	NA	FALSE	TRUE	FALSE
chr1	1283837	1305518	259	chr1	1415937	1426921	276	DVL1	NA	NA	BackgroundESC	BackgroundNEC	TRUE	FALSE	FALSE
chr1	1283837	1305518	259	chr1	1482324	1484551	284	DVL1	NA	NA	BackgroundESC	PolycombNEC	FALSE	TRUE	FALSE
chr1	1309969	1313315	263	chr1	1305519	1307830	260	AURKAIP1	ActiveESC	NA	ActiveESC	NA	TRUE	FALSE	FALSE
chr1	1309969	1313315	263	chr1	1415937	1426921	276	AURKAIP1	ActiveESC	NA	BackgroundESC	BackgroundNEC	TRUE	FALSE	FALSE
chr1	1309969	1313315	263	chr1	1426922	1428709	277	AURKAIP1	ActiveESC	NA	BackgroundESC	BackgroundNEC	FALSE	FALSE	TRUE
chr1	1309969	1313315	263	chr1	1442647	1451038	279	AURKAIP1	ActiveESC	NA	ActiveESC	NA	FALSE	FALSE	TRUE
chr1	1373174	1385407	268	chr1	1482324	1484551	284	ATAD3C	ActiveESC	PoisedNEC	BackgroundESC	PolycombNEC	TRUE	FALSE	FALSE
chr1	1648711	1672992	311	chr1	1583927	1585571	303	CDK11A	ActiveESC	ActiveNEC	BackgroundESC	BackgroundNEC	FALSE	FALSE	TRUE
chr1	1820953	1830463	338	chr1	1695714	1698925	318	GNB1	NA	NA	BackgroundESC	NA	FALSE	TRUE	FALSE
chr1	1842635	1852429	342	chr1	1695714	1698925	318	CALML6	NA	NA	BackgroundESC	NA	FALSE	TRUE	FALSE
chr1	1842635	1852429	342	chr1	1758870	1770327	329	CALML6	NA	NA	ActiveESC	ActiveNEC	TRUE	FALSE	FALSE
chr1	1842635	1852429	342	chr1	1960101	1966591	358	CALML6	NA	NA	NA	NA	TRUE	FALSE	FALSE
chr1	1842635	1852429	342	chr1	1966592	1978517	359	CALML6	NA	NA	NA	PoisedNEC	TRUE	FALSE	FALSE
chr1	1842635	1852429	342	chr1	1978518	1980723	360	CALML6	NA	NA	NA	PoisedNEC	TRUE	FALSE	FALSE
chr1	1927763	1955954	356	chr1	1852430	1860057	343	C1orf222	NA	NA	ActiveESC	PoisedNEC	TRUE	FALSE	FALSE
chr1	1927763	1955954	356	chr1	1860058	1865303	344	C1orf222	NA	NA	ActiveESC	PolycombNEC	FALSE	FALSE	TRUE
chr1	1927763	1955954	356	chr1	1865360	1875186	346	C1orf222	NA	NA	ActiveESC	NA	FALSE	FALSE	TRUE
chr1	1927763	1955954	356	chr1	1875187	1887258	347	C1orf222	NA	NA	ActiveESC	PoisedNEC	FALSE	FALSE	TRUE
chr1	1927763	1955954	356	chr1	1887259	1906603	348	C1orf222	NA	NA	NA	PoisedNEC	FALSE	FALSE	TRUE
chr1	1927763	1955954	356	chr1	1906604	1914746	349	C1orf222	NA	NA	ActiveESC	NA	FALSE	FALSE	TRUE
chr1	1927763	1955954	356	chr1	1916278	1919688	351	C1orf222	NA	NA	ActiveESC	NA	FALSE	FALSE	TRUE
chr1	1927763	1955954	356	chr1	1919689	1922317	352	C1orf222	NA	NA	ActiveESC	NA	FALSE	FALSE	TRUE
chr1	1927763	1955954	356	chr1	1960101	1966591	358	C1orf222	NA	NA	NA	NA	FALSE	FALSE	TRUE
chr1	1927763	1955954	356	chr1	1966592	1978517	359	C1orf222	NA	NA	NA	PoisedNEC	FALSE	FALSE	TRUE
chr1	1927763	1955954	356	chr1	1997188	2003618	364	C1orf222	NA	NA	ActiveESC	NA	TRUE	FALSE	FALSE
chr1	1927763	1955954	356	chr1	2102056	2104998	382	C1orf222	NA	NA	ActiveESC	PolycombNEC	FALSE	TRUE	FALSE
chr1	2155766	2166195	395	chr1	2198637	2203698	397	SKI	NA	NA	ActiveESC	NA	FALSE	TRUE	FALSE
chr1	2155766	2166195	395	chr1	2235148	2239528	403	SKI	NA	NA	ActiveESC	NA	FALSE	FALSE	TRUE
chr1	2155766	2166195	395	chr1	2242544	2251181	406	SKI	NA	NA	NA	ActiveNEC	FALSE	TRUE	FALSE
chr1	2155766	2166195	395	chr1	2308195	2319571	417	SKI	NA	NA	ActiveESC	NA	FALSE	FALSE	TRUE
chr1	2319572	2324377	418	chr1	2123846	2126597	385	RER1	ActiveESC	NA	ActiveESC	NA	FALSE	FALSE	TRUE
chr1	2319572	2324377	418	chr1	2126598	2130824	386	RER1	ActiveESC	NA	ActiveESC	NA	FALSE	FALSE	TRUE
chr1	2335725	2351765	425	chr1	3326134	3338275	540	PEX10	NA	NA	NA	NA	FALSE	TRUE	FALSE
chr1	2335725	2351765	425	chr1	3339940	3343969	542	PEX10	NA	NA	NA	NA	TRUE	FALSE	FALSE
chr1	2335725	2351765	425	chr1	3343970	3346908	543	PEX10	NA	NA	ActiveESC	NA	TRUE	FALSE	FALSE
chr1	2335725	2351765	425	chr1	3346909	3363739	544	PEX10	NA	NA	NA	NA	TRUE	FALSE	FALSE
chr1	2354920	2357804	428	chr1	2529954	2532367	443	MORN1	NA	NA	BackgroundESC	NA	FALSE	TRUE	FALSE
chr1	2354920	2357804	428	chr1	3338276	3339939	541	MORN1	NA	NA	NA	NA	FALSE	TRUE	FALSE
chr1	2354920	2357804	428	chr1	3346909	3363739	544	MORN1	NA	NA	NA	NA	TRUE	FALSE	FALSE
chr1	2514865	2526252	441	chr1	3339940	3343969	542	C1orf93	ActiveESC	NA	NA	NA	FALSE	FALSE	TRUE
chr1	2927637	2944794	487	chr1	2969005	2975796	493	ACTRT2	NA	PoisedNEC	PolycombESC	PolycombNEC	FALSE	TRUE	FALSE
chr1	2927637	2944794	487	chr1	3190698	3197687	518	ACTRT2	NA	PoisedNEC	ActiveESC	NA	TRUE	FALSE	FALSE
chr1	2927637	2944794	487	chr1	3198698	3205489	520	ACTRT2	NA	PoisedNEC	NA	NA	FALSE	FALSE	TRUE
chr1	2927637	2944794	487	chr1	3205490	3215024	521	ACTRT2	NA	PoisedNEC	ActiveESC	NA	FALSE	FALSE	TRUE
chr1	2927637	2944794	487	chr1	3223714	3228334	525	ACTRT2	NA	PoisedNEC	BackgroundESC	NA	FALSE	TRUE	FALSE
chr1	2927637	2944794	487	chr1	3228335	3240536	526	ACTRT2	NA	PoisedNEC	NA	NA	FALSE	FALSE	TRUE
chr1	2927637	2944794	487	chr1	3240537	3250805	527	ACTRT2	NA	PoisedNEC	ActiveESC	NA	FALSE	FALSE	TRUE
chr1	2927637	2944794	487	chr1	3250806	3256088	528	ACTRT2	NA	PoisedNEC	ActiveESC	NA	FALSE	FALSE	TRUE
chr1	2927637	2944794	487	chr1	3256089	3280807	529	ACTRT2	NA	PoisedNEC	NA	NA	FALSE	TRUE	FALSE
chr1	2927637	2944794	487	chr1	3284414	3292302	532	ACTRT2	NA	PoisedNEC	NA	NA	FALSE	FALSE	TRUE
chr1	2927637	2944794	487	chr1	3292303	3300868	533	ACTRT2	NA	PoisedNEC	ActiveESC	NA	FALSE	TRUE	FALSE
chr1	2927637	2944794	487	chr1	3304675	3317710	537	ACTRT2	NA	PoisedNEC	NA	NA	FALSE	FALSE	TRUE
chr1	2927637	2944794	487	chr1	3317711	3324475	538	ACTRT2	NA	PoisedNEC	ActiveESC	NA	FALSE	FALSE	TRUE
chr1	2927637	2944794	487	chr1	3324476	3326133	539	ACTRT2	NA	PoisedNEC	ActiveESC	NA	FALSE	FALSE	TRUE
chr1	2927637	2944794	487	chr1	3326134	3338275	540	ACTRT2	NA	PoisedNEC	NA	NA	FALSE	FALSE	TRUE
chr1	2927637	2944794	487	chr1	3338276	3339939	541	ACTRT2	NA	PoisedNEC	NA	NA	FALSE	FALSE	TRUE
chr1	2927637	2944794	487	chr1	3339940	3343969	542	ACTRT2	NA	PoisedNEC	NA	NA	FALSE	FALSE	TRUE
chr1	2927637	2944794	487	chr1	3343970	3346908	543	ACTRT2	NA	PoisedNEC	ActiveESC	NA	FALSE	FALSE	TRUE
chr1	2927637	2944794	487	chr1	3346909	3363739	544	ACTRT2	NA	PoisedNEC	NA	NA	FALSE	FALSE	TRUE
chr1	2985230	2988777	495	chr1	3160991	3165082	512	PRDM16	PoisedESC	NA	NA	NA	FALSE	FALSE	TRUE
chr1	2985230	2988777	495	chr1	3165961	3177492	514	PRDM16	PoisedESC	NA	ActiveESC	NA	FALSE	TRUE	FALSE
chr1	2985230	2988777	495	chr1	3190698	3197687	518	PRDM16	PoisedESC	NA	ActiveESC	NA	FALSE	FALSE	TRUE
chr1	2985230	2988777	495	chr1	3198698	3205489	520	PRDM16	PoisedESC	NA	NA	NA	FALSE	TRUE	FALSE
chr1	2985230	2988777	495	chr1	3205490	3215024	521	PRDM16	PoisedESC	NA	ActiveESC	NA	FALSE	FALSE	TRUE
chr1	2985230	2988777	495	chr1	3215025	3217945	522	PRDM16	PoisedESC	NA	BackgroundESC	PolycombNEC	FALSE	TRUE	FALSE
chr1	2985230	2988777	495	chr1	3223714	3228334	525	PRDM16	PoisedESC	NA	BackgroundESC	NA	FALSE	FALSE	TRUE
chr1	2985230	2988777	495	chr1	3228335	3240536	526	PRDM16	PoisedESC	NA	NA	NA	FALSE	FALSE	TRUE
chr1	2985230	2988777	495	chr1	3240537	3250805	527	PRDM16	PoisedESC	NA	ActiveESC	NA	FALSE	FALSE	TRUE
chr1	2985230	2988777	495	chr1	3250806	3256088	528	PRDM16	PoisedESC	NA	ActiveESC	NA	FALSE	FALSE	TRUE
chr1	2985230	2988777	495	chr1	3256089	3280807	529	PRDM16	PoisedESC	NA	NA	NA	FALSE	TRUE	FALSE
chr1	2985230	2988777	495	chr1	3284414	3292302	532	PRDM16	PoisedESC	NA	NA	NA	FALSE	FALSE	TRUE
chr1	2985230	2988777	495	chr1	3302614	3303598	535	PRDM16	PoisedESC	NA	PolycombESC	PolycombNEC	FALSE	TRUE	FALSE
chr1	2985230	2988777	495	chr1	3304675	3317710	537	PRDM16	PoisedESC	NA	NA	NA	TRUE	FALSE	FALSE
chr1	2985230	2988777	495	chr1	3317711	3324475	538	PRDM16	PoisedESC	NA	ActiveESC	NA	FALSE	TRUE	FALSE
chr1	2985230	2988777	495	chr1	3326134	3338275	540	PRDM16	PoisedESC	NA	NA	NA	FALSE	FALSE	TRUE
chr1	2985230	2988777	495	chr1	3338276	3339939	541	PRDM16	PoisedESC	NA	NA	NA	FALSE	FALSE	TRUE
chr1	2985230	2988777	495	chr1	3339940	3343969	542	PRDM16	PoisedESC	NA	NA	NA	FALSE	FALSE	TRUE
chr1	2985230	2988777	495	chr1	3343970	3346908	543	PRDM16	PoisedESC	NA	ActiveESC	NA	FALSE	TRUE	FALSE
chr1	2985230	2988777	495	chr1	3346909	3363739	544	PRDM16	PoisedESC	NA	NA	NA	FALSE	TRUE	FALSE
chr1	3522935	3531183	570	chr1	3346909	3363739	544	MEGF6	NA	NA	NA	NA	FALSE	FALSE	TRUE
chr1	3522935	3531183	570	chr1	3423131	3423866	553	MEGF6	NA	NA	BackgroundESC	PolycombNEC	FALSE	TRUE	FALSE
chr1	3522935	3531183	570	chr1	3490842	3499557	568	MEGF6	NA	NA	ActiveESC	NA	FALSE	TRUE	FALSE
chr1	3768441	3797948	611	chr1	3765221	3766447	609	CEP104	NA	NA	BackgroundESC	BackgroundNEC	FALSE	TRUE	FALSE
chr1	3768441	3797948	611	chr1	4816852	4826018	805	CEP104	NA	NA	NA	PoisedNEC	TRUE	FALSE	FALSE
chr1	4706843	4717666	783	chr1	5528259	5541965	1017	AJAP1	NA	NA	NA	PoisedNEC	FALSE	TRUE	FALSE
chr1	6220817	6245036	1170	chr1	6058360	6062183	1143	CHD5	NA	NA	NA	NA	TRUE	FALSE	FALSE
chr1	6220817	6245036	1170	chr1	6062184	6070296	1144	CHD5	NA	NA	NA	NA	FALSE	TRUE	FALSE
chr1	6220817	6245036	1170	chr1	6070297	6102224	1145	CHD5	NA	NA	NA	NA	FALSE	FALSE	TRUE
chr1	6220817	6245036	1170	chr1	6102225	6103545	1146	CHD5	NA	NA	PolycombESC	PolycombNEC	FALSE	FALSE	TRUE
chr1	6220817	6245036	1170	chr1	6103546	6116901	1147	CHD5	NA	NA	NA	NA	FALSE	FALSE	TRUE
chr1	6220817	6245036	1170	chr1	6116902	6117681	1148	CHD5	NA	NA	PolycombESC	PolycombNEC	FALSE	FALSE	TRUE
chr1	6220817	6245036	1170	chr1	6123058	6127717	1150	CHD5	NA	NA	ActiveESC	NA	FALSE	FALSE	TRUE
chr1	6220817	6245036	1170	chr1	6130641	6134664	1152	CHD5	NA	NA	ActiveESC	NA	FALSE	FALSE	TRUE
chr1	6220817	6245036	1170	chr1	6134665	6136265	1153	CHD5	NA	NA	ActiveESC	PolycombNEC	FALSE	TRUE	FALSE
chr1	6220817	6245036	1170	chr1	6136266	6141902	1154	CHD5	NA	NA	NA	NA	FALSE	TRUE	FALSE
chr1	6220817	6245036	1170	chr1	6141903	6150326	1155	CHD5	NA	NA	NA	NA	FALSE	FALSE	TRUE
chr1	6220817	6245036	1170	chr1	6150456	6150922	1157	CHD5	NA	NA	BackgroundESC	intermEnhNEC	FALSE	FALSE	TRUE
chr1	6220817	6245036	1170	chr1	6150923	6172687	1158	CHD5	NA	NA	NA	NA	FALSE	TRUE	FALSE
chr1	6220817	6245036	1170	chr1	6174714	6176226	1160	CHD5	NA	NA	BackgroundESC	PolycombNEC	FALSE	FALSE	TRUE
chr1	6220817	6245036	1170	chr1	6190090	6191115	1163	CHD5	NA	NA	PolycombESC	NA	FALSE	TRUE	FALSE
chr1	6220817	6245036	1170	chr1	6191970	6208772	1166	CHD5	NA	NA	NA	NA	FALSE	FALSE	TRUE
chr1	6220817	6245036	1170	chr1	6208773	6217888	1167	CHD5	NA	NA	NA	NA	FALSE	FALSE	TRUE
chr1	6220817	6245036	1170	chr1	6250327	6254543	1172	CHD5	NA	NA	ActiveESC	NA	FALSE	FALSE	TRUE
chr1	6258535	6274327	1177	chr1	6062184	6070296	1144	RNF207	NA	NA	NA	NA	FALSE	TRUE	FALSE
chr1	6258535	6274327	1177	chr1	6070297	6102224	1145	RNF207	NA	NA	NA	NA	FALSE	FALSE	TRUE
chr1	6258535	6274327	1177	chr1	6102225	6103545	1146	RNF207	NA	NA	PolycombESC	PolycombNEC	FALSE	TRUE	FALSE
chr1	6258535	6274327	1177	chr1	6103546	6116901	1147	RNF207	NA	NA	NA	NA	FALSE	FALSE	TRUE
chr1	6258535	6274327	1177	chr1	6116902	6117681	1148	RNF207	NA	NA	PolycombESC	PolycombNEC	FALSE	FALSE	TRUE
chr1	6258535	6274327	1177	chr1	6117682	6123057	1149	RNF207	NA	NA	NA	NA	FALSE	TRUE	FALSE
chr1	6258535	6274327	1177	chr1	6123058	6127717	1150	RNF207	NA	NA	ActiveESC	NA	FALSE	TRUE	FALSE
chr1	6258535	6274327	1177	chr1	6130641	6134664	1152	RNF207	NA	NA	ActiveESC	NA	FALSE	FALSE	TRUE
chr1	6258535	6274327	1177	chr1	6136266	6141902	1154	RNF207	NA	NA	NA	NA	FALSE	FALSE	TRUE
chr1	6258535	6274327	1177	chr1	6141903	6150326	1155	RNF207	NA	NA	NA	NA	FALSE	FALSE	TRUE
chr1	6258535	6274327	1177	chr1	6191970	6208772	1166	RNF207	NA	NA	NA	NA	FALSE	FALSE	TRUE
chr1	6258535	6274327	1177	chr1	6208773	6217888	1167	RNF207	NA	NA	NA	NA	TRUE	FALSE	FALSE
chr1	6258535	6274327	1177	chr1	6245037	6250326	1171	RNF207	NA	NA	ActiveESC	ActiveNEC	FALSE	FALSE	TRUE
chr1	6258535	6274327	1177	chr1	6250327	6254543	1172	RNF207	NA	NA	ActiveESC	NA	TRUE	FALSE	FALSE
chr1	6258535	6274327	1177	chr1	6254544	6256923	1173	RNF207	NA	NA	ActiveESC	PolycombNEC	TRUE	FALSE	FALSE
chr1	6258535	6274327	1177	chr1	6275888	6283976	1179	RNF207	NA	NA	BackgroundESC	NA	FALSE	FALSE	TRUE
chr1	6258535	6274327	1177	chr1	6283977	6286259	1180	RNF207	NA	NA	ActiveESC	BackgroundNEC	FALSE	FALSE	TRUE
chr1	6258535	6274327	1177	chr1	6394659	6414339	1199	RNF207	NA	NA	ActiveESC	NA	FALSE	FALSE	TRUE
chr1	6258535	6274327	1177	chr1	6466927	6473249	1205	RNF207	NA	NA	PolycombESC	PolycombNEC	FALSE	FALSE	TRUE
chr1	6258535	6274327	1177	chr1	6473250	6478146	1206	RNF207	NA	NA	PoisedESC	PoisedNEC	FALSE	FALSE	TRUE
chr1	6258535	6274327	1177	chr1	6478147	6482120	1207	RNF207	NA	NA	PoisedESC	PoisedNEC	FALSE	FALSE	TRUE
chr1	6258535	6274327	1177	chr1	6482121	6491200	1208	RNF207	NA	NA	NA	NA	FALSE	FALSE	TRUE
chr1	6258535	6274327	1177	chr1	6511986	6517222	1212	RNF207	NA	NA	NA	NA	TRUE	FALSE	FALSE
chr1	6258535	6274327	1177	chr1	6581702	6585868	1218	RNF207	NA	NA	BackgroundESC	ActiveNEC	TRUE	FALSE	FALSE
chr1	6258535	6274327	1177	chr1	7260312	7270785	1366	RNF207	NA	NA	BackgroundESC	PolycombNEC	TRUE	FALSE	FALSE
chr1	6286260	6297166	1181	chr1	6478147	6482120	1207	ICMT	ActiveESC	NA	PoisedESC	PoisedNEC	TRUE	FALSE	FALSE
chr1	6297167	6308873	1182	chr1	6391435	6394658	1198	HES3	NA	NA	ActiveESC	NA	FALSE	FALSE	TRUE
chr1	6297167	6308873	1182	chr1	6414340	6420690	1200	HES3	NA	NA	ActiveESC	NA	FALSE	FALSE	TRUE
chr1	6297167	6308873	1182	chr1	6466927	6473249	1205	HES3	NA	NA	PolycombESC	PolycombNEC	TRUE	FALSE	FALSE
chr1	6297167	6308873	1182	chr1	6478147	6482120	1207	HES3	NA	NA	PoisedESC	PoisedNEC	TRUE	FALSE	FALSE
chr1	6297167	6308873	1182	chr1	6482121	6491200	1208	HES3	NA	NA	NA	NA	FALSE	FALSE	TRUE
chr1	6553634	6581701	1217	chr1	6585869	6593669	1219	PLEKHG5	NA	NA	BackgroundESC	BackgroundNEC	FALSE	FALSE	TRUE
chr1	6553634	6581701	1217	chr1	6652466	6665609	1229	PLEKHG5	NA	NA	NA	NA	TRUE	FALSE	FALSE
chr1	6635296	6647590	1226	chr1	6585869	6593669	1219	ZBTB48	NA	NA	BackgroundESC	BackgroundNEC	TRUE	FALSE	FALSE
chr1	6669510	6675892	1231	chr1	6543852	6551344	1215	PHF13	NA	NA	NA	NA	TRUE	FALSE	FALSE
chr1	6669510	6675892	1231	chr1	6652466	6665609	1229	PHF13	NA	NA	NA	NA	FALSE	FALSE	TRUE
chr1	6683584	6688403	1234	chr1	6675893	6682118	1232	THAP3	ActiveESC	NA	ActiveESC	NA	FALSE	FALSE	TRUE
chr1	6683584	6688403	1234	chr1	6689211	6693363	1236	THAP3	ActiveESC	NA	ActiveESC	NA	FALSE	FALSE	TRUE
chr1	6746419	6763387	1253	chr1	7154235	7157774	1346	DNAJC11	NA	NA	BackgroundESC	NA	FALSE	TRUE	FALSE
chr1	6746419	6763387	1253	chr1	7260312	7270785	1366	DNAJC11	NA	NA	BackgroundESC	PolycombNEC	TRUE	FALSE	FALSE
chr1	6746419	6763387	1253	chr1	7281794	7283547	1371	DNAJC11	NA	NA	ActiveESC	BackgroundNEC	TRUE	FALSE	FALSE
chr1	6746419	6763387	1253	chr1	7538585	7547415	1427	DNAJC11	NA	NA	ActiveESC	NA	FALSE	TRUE	FALSE
chr1	6746419	6763387	1253	chr1	7807329	7809341	1475	DNAJC11	NA	NA	BackgroundESC	BackgroundNEC	FALSE	TRUE	FALSE
chr1	6845266	6861033	1277	chr1	7147439	7152755	1344	CAMTA1	ActiveESC	NA	BackgroundESC	NA	FALSE	TRUE	FALSE
chr1	6845266	6861033	1277	chr1	7260312	7270785	1366	CAMTA1	ActiveESC	NA	BackgroundESC	PolycombNEC	FALSE	FALSE	TRUE
chr1	7828562	7833272	1481	chr1	7761272	7769223	1465	VAMP3	ActiveESC	NA	PoisedESC	NA	FALSE	FALSE	TRUE
chr1	7828562	7833272	1481	chr1	7952467	7956759	1503	VAMP3	ActiveESC	NA	ActiveESC	PolycombNEC	TRUE	FALSE	FALSE
chr1	7828562	7833272	1481	chr1	8366839	8374465	1600	VAMP3	ActiveESC	NA	ActiveESC	PoisedNEC	TRUE	FALSE	FALSE
chr1	7840370	7848466	1485	chr1	7761272	7769223	1465	PER3	NA	NA	PoisedESC	NA	FALSE	TRUE	FALSE
chr1	7840370	7848466	1485	chr1	8366839	8374465	1600	PER3	NA	NA	ActiveESC	PoisedNEC	TRUE	FALSE	FALSE
chr1	7840370	7848466	1485	chr1	8446156	8453976	1617	PER3	NA	NA	BackgroundESC	ActiveNEC	FALSE	TRUE	FALSE
chr1	7998728	8004156	1520	chr1	8366839	8374465	1600	TNFRSF9	PoisedESC	PoisedNEC	ActiveESC	PoisedNEC	TRUE	FALSE	FALSE
chr1	7998728	8004156	1520	chr1	8446156	8453976	1617	TNFRSF9	PoisedESC	PoisedNEC	BackgroundESC	ActiveNEC	FALSE	TRUE	FALSE
chr1	8008116	8036091	1523	chr1	8332714	8342772	1593	PARK7	ActiveESC	ActiveNEC	ActiveESC	NA	TRUE	FALSE	FALSE
chr1	8008116	8036091	1523	chr1	8363400	8366838	1599	PARK7	ActiveESC	ActiveNEC	BackgroundESC	PolycombNEC	TRUE	FALSE	FALSE
chr1	8008116	8036091	1523	chr1	8366839	8374465	1600	PARK7	ActiveESC	ActiveNEC	ActiveESC	PoisedNEC	FALSE	FALSE	TRUE
chr1	8008116	8036091	1523	chr1	8374466	8375878	1601	PARK7	ActiveESC	ActiveNEC	NA	PoisedNEC	FALSE	FALSE	TRUE
chr1	8008116	8036091	1523	chr1	8381245	8382744	1603	PARK7	ActiveESC	ActiveNEC	PolycombESC	PolycombNEC	FALSE	FALSE	TRUE
chr1	8008116	8036091	1523	chr1	8410786	8411644	1605	PARK7	ActiveESC	ActiveNEC	ActiveESC	NA	TRUE	FALSE	FALSE
chr1	8008116	8036091	1523	chr1	8411645	8414882	1606	PARK7	ActiveESC	ActiveNEC	ActiveESC	NA	FALSE	FALSE	TRUE
chr1	8008116	8036091	1523	chr1	8433027	8440725	1613	PARK7	ActiveESC	ActiveNEC	ActiveESC	NA	TRUE	FALSE	FALSE
chr1	8008116	8036091	1523	chr1	8446156	8453976	1617	PARK7	ActiveESC	ActiveNEC	BackgroundESC	ActiveNEC	TRUE	FALSE	FALSE
chr1	8008116	8036091	1523	chr1	8491270	8494420	1635	PARK7	ActiveESC	ActiveNEC	BackgroundESC	ActiveNEC	TRUE	FALSE	FALSE
chr1	8081098	8094265	1536	chr1	8223019	8225691	1564	ERRFI1	NA	NA	ActiveESC	ActiveNEC	TRUE	FALSE	FALSE
chr1	8081098	8094265	1536	chr1	8254776	8261634	1574	ERRFI1	NA	NA	ActiveESC	NA	FALSE	FALSE	TRUE
chr1	8081098	8094265	1536	chr1	8269964	8272701	1580	ERRFI1	NA	NA	NA	NA	FALSE	FALSE	TRUE
chr1	8081098	8094265	1536	chr1	8272702	8276386	1581	ERRFI1	NA	NA	NA	NA	TRUE	FALSE	FALSE
chr1	8081098	8094265	1536	chr1	8287315	8310374	1585	ERRFI1	NA	NA	NA	NA	FALSE	FALSE	TRUE
chr1	8081098	8094265	1536	chr1	8312935	8319693	1588	ERRFI1	NA	NA	ActiveESC	ActiveNEC	FALSE	FALSE	TRUE
chr1	8081098	8094265	1536	chr1	8319694	8321165	1589	ERRFI1	NA	NA	ActiveESC	PolycombNEC	TRUE	FALSE	FALSE
chr1	8081098	8094265	1536	chr1	8332714	8342772	1593	ERRFI1	NA	NA	ActiveESC	NA	FALSE	FALSE	TRUE
chr1	8081098	8094265	1536	chr1	8354158	8357702	1596	ERRFI1	NA	NA	BackgroundESC	BackgroundNEC	FALSE	FALSE	TRUE
chr1	8081098	8094265	1536	chr1	8357703	8363299	1597	ERRFI1	NA	NA	NA	NA	FALSE	FALSE	TRUE
chr1	8081098	8094265	1536	chr1	8363400	8366838	1599	ERRFI1	NA	NA	BackgroundESC	PolycombNEC	FALSE	FALSE	TRUE
chr1	8081098	8094265	1536	chr1	8366839	8374465	1600	ERRFI1	NA	NA	ActiveESC	PoisedNEC	FALSE	FALSE	TRUE
chr1	8081098	8094265	1536	chr1	8374466	8375878	1601	ERRFI1	NA	NA	NA	PoisedNEC	FALSE	FALSE	TRUE
chr1	8081098	8094265	1536	chr1	8381245	8382744	1603	ERRFI1	NA	NA	PolycombESC	PolycombNEC	FALSE	FALSE	TRUE
chr1	8081098	8094265	1536	chr1	8411645	8414882	1606	ERRFI1	NA	NA	ActiveESC	NA	FALSE	FALSE	TRUE
chr1	8081098	8094265	1536	chr1	8414883	8421656	1607	ERRFI1	NA	NA	ActiveESC	NA	FALSE	TRUE	FALSE
chr1	8081098	8094265	1536	chr1	8428559	8433026	1612	ERRFI1	NA	NA	ActiveESC	ActiveNEC	TRUE	FALSE	FALSE
chr1	8081098	8094265	1536	chr1	8446156	8453976	1617	ERRFI1	NA	NA	BackgroundESC	ActiveNEC	FALSE	TRUE	FALSE
chr1	8081098	8094265	1536	chr1	8479525	8483236	1630	ERRFI1	NA	NA	ActiveESC	ActiveNEC	TRUE	FALSE	FALSE
chr1	8081098	8094265	1536	chr1	8761025	8765550	1733	ERRFI1	NA	NA	ActiveESC	ActiveNEC	FALSE	TRUE	FALSE
chr1	8375879	8381244	1602	chr1	7876206	7879741	1489	SLC45A1	NA	PoisedNEC	BackgroundESC	BackgroundNEC	TRUE	FALSE	FALSE
chr1	8375879	8381244	1602	chr1	7997668	7998727	1519	SLC45A1	NA	PoisedNEC	PolycombESC	PolycombNEC	FALSE	TRUE	FALSE
chr1	8375879	8381244	1602	chr1	8004812	8008115	1522	SLC45A1	NA	PoisedNEC	BackgroundESC	PolycombNEC	FALSE	FALSE	TRUE
chr1	8375879	8381244	1602	chr1	8036415	8052130	1525	SLC45A1	NA	PoisedNEC	ActiveESC	ActiveNEC	FALSE	FALSE	TRUE
chr1	8375879	8381244	1602	chr1	8052131	8061078	1526	SLC45A1	NA	PoisedNEC	ActiveESC	BackgroundNEC	FALSE	FALSE	TRUE
chr1	8375879	8381244	1602	chr1	8061079	8066528	1527	SLC45A1	NA	PoisedNEC	ActiveESC	ActiveNEC	FALSE	FALSE	TRUE
chr1	8375879	8381244	1602	chr1	8066529	8071951	1528	SLC45A1	NA	PoisedNEC	ActiveESC	BackgroundNEC	FALSE	FALSE	TRUE
chr1	8375879	8381244	1602	chr1	8071952	8073015	1529	SLC45A1	NA	PoisedNEC	BackgroundESC	BackgroundNEC	FALSE	FALSE	TRUE
chr1	8375879	8381244	1602	chr1	8073016	8074057	1530	SLC45A1	NA	PoisedNEC	BackgroundESC	BackgroundNEC	FALSE	FALSE	TRUE
chr1	8375879	8381244	1602	chr1	8074058	8077646	1531	SLC45A1	NA	PoisedNEC	BackgroundESC	ActiveNEC	FALSE	FALSE	TRUE
chr1	8375879	8381244	1602	chr1	8077647	8078322	1532	SLC45A1	NA	PoisedNEC	BackgroundESC	ActiveNEC	FALSE	FALSE	TRUE
chr1	8375879	8381244	1602	chr1	8078323	8078938	1533	SLC45A1	NA	PoisedNEC	BackgroundESC	ActiveNEC	FALSE	FALSE	TRUE
chr1	8375879	8381244	1602	chr1	8078939	8079875	1534	SLC45A1	NA	PoisedNEC	ActiveESC	ActiveNEC	FALSE	FALSE	TRUE
chr1	8375879	8381244	1602	chr1	8079876	8081097	1535	SLC45A1	NA	PoisedNEC	BackgroundESC	ActiveNEC	FALSE	FALSE	TRUE
chr1	8375879	8381244	1602	chr1	8094266	8097257	1537	SLC45A1	NA	PoisedNEC	BackgroundESC	BackgroundNEC	FALSE	FALSE	TRUE
chr1	8375879	8381244	1602	chr1	8097258	8098552	1538	SLC45A1	NA	PoisedNEC	BackgroundESC	BackgroundNEC	FALSE	FALSE	TRUE
chr1	8375879	8381244	1602	chr1	8098553	8099039	1539	SLC45A1	NA	PoisedNEC	BackgroundESC	BackgroundNEC	FALSE	TRUE	FALSE
chr1	8375879	8381244	1602	chr1	8099040	8100797	1540	SLC45A1	NA	PoisedNEC	BackgroundESC	BackgroundNEC	FALSE	FALSE	TRUE
chr1	8375879	8381244	1602	chr1	8100798	8103013	1541	SLC45A1	NA	PoisedNEC	BackgroundESC	BackgroundNEC	FALSE	FALSE	TRUE
chr1	8375879	8381244	1602	chr1	8119024	8133491	1543	SLC45A1	NA	PoisedNEC	ActiveESC	ActiveNEC	FALSE	FALSE	TRUE
chr1	8375879	8381244	1602	chr1	8137987	8143929	1547	SLC45A1	NA	PoisedNEC	NA	NA	FALSE	FALSE	TRUE
chr1	8375879	8381244	1602	chr1	8149571	8156249	1550	SLC45A1	NA	PoisedNEC	BackgroundESC	BackgroundNEC	FALSE	FALSE	TRUE
chr1	8375879	8381244	1602	chr1	8188583	8203406	1559	SLC45A1	NA	PoisedNEC	NA	ActiveNEC	FALSE	TRUE	FALSE
chr1	8375879	8381244	1602	chr1	8217109	8222522	1562	SLC45A1	NA	PoisedNEC	ActiveESC	ActiveNEC	TRUE	FALSE	FALSE
chr1	8375879	8381244	1602	chr1	8227486	8230663	1566	SLC45A1	NA	PoisedNEC	ActiveESC	ActiveNEC	TRUE	FALSE	FALSE
chr1	8375879	8381244	1602	chr1	8254776	8261634	1574	SLC45A1	NA	PoisedNEC	ActiveESC	NA	TRUE	FALSE	FALSE
chr1	8375879	8381244	1602	chr1	8276387	8281888	1582	SLC45A1	NA	PoisedNEC	NA	PoisedNEC	FALSE	FALSE	TRUE
chr1	8375879	8381244	1602	chr1	8906170	8917372	1767	SLC45A1	NA	PoisedNEC	NA	NA	FALSE	TRUE	FALSE
chr1	8873994	8880232	1761	chr1	8761025	8765550	1733	RERE	ActiveESC	ActiveNEC	ActiveESC	ActiveNEC	FALSE	TRUE	FALSE
chr1	9186568	9194752	1811	chr1	9022401	9036808	1787	GPR157	NA	NA	ActiveESC	NA	FALSE	TRUE	FALSE
chr1	9186568	9194752	1811	chr1	9049760	9059380	1790	GPR157	NA	NA	ActiveESC	NA	FALSE	TRUE	FALSE
chr1	9186568	9194752	1811	chr1	9059381	9063431	1791	GPR157	NA	NA	ActiveESC	NA	TRUE	FALSE	FALSE
chr1	9186568	9194752	1811	chr1	9249693	9262528	1819	GPR157	NA	NA	NA	NA	FALSE	FALSE	TRUE
chr1	9186568	9194752	1811	chr1	9502488	9512513	1874	GPR157	NA	NA	NA	NA	TRUE	FALSE	FALSE
chr1	9186568	9194752	1811	chr1	9512514	9528023	1875	GPR157	NA	NA	PoisedESC	NA	TRUE	FALSE	FALSE
chr1	9186568	9194752	1811	chr1	9541283	9543772	1878	GPR157	NA	NA	BackgroundESC	NA	TRUE	FALSE	FALSE
chr1	9186568	9194752	1811	chr1	9543773	9556068	1879	GPR157	NA	NA	NA	NA	FALSE	FALSE	TRUE
chr1	9186568	9194752	1811	chr1	9587135	9593481	1882	GPR157	NA	NA	BackgroundESC	NA	TRUE	FALSE	FALSE
chr1	9186568	9194752	1811	chr1	9633248	9634745	1898	GPR157	NA	NA	BackgroundESC	ActiveNEC	TRUE	FALSE	FALSE
chr1	9294268	9299456	1829	chr1	9065583	9082024	1794	H6PD	NA	NA	NA	NA	TRUE	FALSE	FALSE
chr1	9294268	9299456	1829	chr1	9249693	9262528	1819	H6PD	NA	NA	NA	NA	FALSE	FALSE	TRUE
chr1	9294268	9299456	1829	chr1	9543773	9556068	1879	H6PD	NA	NA	NA	NA	FALSE	FALSE	TRUE
chr1	9598476	9613618	1885	chr1	9249693	9262528	1819	SLC25A33	NA	NA	NA	NA	FALSE	TRUE	FALSE
chr1	9598476	9613618	1885	chr1	9300770	9312433	1831	SLC25A33	NA	NA	NA	PoisedNEC	TRUE	FALSE	FALSE
chr1	9598476	9613618	1885	chr1	9315221	9322249	1835	SLC25A33	NA	NA	NA	NA	TRUE	FALSE	FALSE
chr1	9598476	9613618	1885	chr1	9322250	9325160	1836	SLC25A33	NA	NA	ActiveESC	NA	FALSE	TRUE	FALSE
chr1	9598476	9613618	1885	chr1	9325161	9328769	1837	SLC25A33	NA	NA	NA	NA	FALSE	FALSE	TRUE
chr1	9598476	9613618	1885	chr1	9341934	9349652	1840	SLC25A33	NA	NA	ActiveESC	intermEnhNEC	TRUE	FALSE	FALSE
chr1	9598476	9613618	1885	chr1	9349653	9350673	1841	SLC25A33	NA	NA	PolycombESC	NA	TRUE	FALSE	FALSE
chr1	9598476	9613618	1885	chr1	9543773	9556068	1879	SLC25A33	NA	NA	NA	NA	FALSE	TRUE	FALSE
chr1	9648089	9649792	1904	chr1	9328770	9336977	1838	TMEM201	NA	ActiveNEC	NA	NA	FALSE	TRUE	FALSE
chr1	9882740	9887455	1943	chr1	9732233	9739797	1921	CLSTN1	NA	NA	BackgroundESC	NA	TRUE	FALSE	FALSE
chr1	9882740	9887455	1943	chr1	9867258	9877377	1938	CLSTN1	NA	NA	ActiveESC	ActiveNEC	TRUE	FALSE	FALSE
chr1	9966988	9976770	1957	chr1	9918371	9936975	1947	CTNNBIP1	ActiveESC	ActiveNEC	ActiveESC	NA	FALSE	TRUE	FALSE
chr1	9990442	10021260	1962	chr1	9762905	9797765	1925	LZIC	ActiveESC	NA	ActiveESC	NA	TRUE	FALSE	FALSE
chr1	9990442	10021260	1962	chr1	9841223	9847439	1932	LZIC	ActiveESC	NA	ActiveESC	ActiveNEC	TRUE	FALSE	FALSE
chr1	9990442	10021260	1962	chr1	9918371	9936975	1947	LZIC	ActiveESC	NA	ActiveESC	NA	TRUE	FALSE	FALSE
chr1	9990442	10021260	1962	chr1	10033106	10042860	1965	LZIC	ActiveESC	NA	BackgroundESC	BackgroundNEC	FALSE	FALSE	TRUE
chr1	9990442	10021260	1962	chr1	10094203	10096766	1979	LZIC	ActiveESC	NA	ActiveESC	ActiveNEC	FALSE	FALSE	TRUE
chr1	9990442	10021260	1962	chr1	10476632	10489099	2080	LZIC	ActiveESC	NA	PolycombESC	NA	FALSE	TRUE	FALSE
chr1	10085512	10094202	1978	chr1	9762905	9797765	1925	UBE4B	NA	ActiveNEC	ActiveESC	NA	TRUE	FALSE	FALSE
chr1	10085512	10094202	1978	chr1	9867258	9877377	1938	UBE4B	NA	ActiveNEC	ActiveESC	ActiveNEC	TRUE	FALSE	FALSE
chr1	10085512	10094202	1978	chr1	9918371	9936975	1947	UBE4B	NA	ActiveNEC	ActiveESC	NA	FALSE	TRUE	FALSE
chr1	10085512	10094202	1978	chr1	9936976	9944555	1948	UBE4B	NA	ActiveNEC	ActiveESC	ActiveNEC	FALSE	TRUE	FALSE
chr1	10085512	10094202	1978	chr1	9985582	9989339	1960	UBE4B	NA	ActiveNEC	ActiveESC	ActiveNEC	FALSE	TRUE	FALSE
chr1	10085512	10094202	1978	chr1	10191100	10198792	2007	UBE4B	NA	ActiveNEC	BackgroundESC	BackgroundNEC	TRUE	FALSE	FALSE
chr1	10445370	10461020	2074	chr1	10135054	10141031	1991	PGD	NA	ActiveNEC	BackgroundESC	BackgroundNEC	TRUE	FALSE	FALSE
chr1	10445370	10461020	2074	chr1	10191100	10198792	2007	PGD	NA	ActiveNEC	BackgroundESC	BackgroundNEC	TRUE	FALSE	FALSE
chr1	10445370	10461020	2074	chr1	10418315	10425863	2070	PGD	NA	ActiveNEC	BackgroundESC	BackgroundNEC	FALSE	FALSE	TRUE
chr1	10494029	10510019	2084	chr1	11001908	11006427	2174	CORT	ActiveESC	ActiveNEC	NA	NA	FALSE	TRUE	FALSE
chr1	10494029	10510019	2084	chr1	11278665	11280716	2225	CORT	ActiveESC	ActiveNEC	BackgroundESC	BackgroundNEC	FALSE	TRUE	FALSE
chr1	10531217	10535627	2092	chr1	10859920	10887330	2157	PEX14	ActiveESC	ActiveNEC	NA	NA	FALSE	FALSE	TRUE
chr1	10531217	10535627	2092	chr1	10888663	10891588	2159	PEX14	ActiveESC	ActiveNEC	NA	PoisedNEC	TRUE	FALSE	FALSE
chr1	10531217	10535627	2092	chr1	10969541	10977347	2169	PEX14	ActiveESC	ActiveNEC	ActiveESC	NA	FALSE	FALSE	TRUE
chr1	10531217	10535627	2092	chr1	10993372	11001907	2173	PEX14	ActiveESC	ActiveNEC	NA	PoisedNEC	FALSE	FALSE	TRUE
chr1	10531217	10535627	2092	chr1	11001908	11006427	2174	PEX14	ActiveESC	ActiveNEC	NA	NA	FALSE	FALSE	TRUE
chr1	10531217	10535627	2092	chr1	11014161	11025214	2177	PEX14	ActiveESC	ActiveNEC	NA	PoisedNEC	FALSE	TRUE	FALSE
chr1	10531217	10535627	2092	chr1	11026643	11029788	2179	PEX14	ActiveESC	ActiveNEC	NA	NA	TRUE	FALSE	FALSE
chr1	10531217	10535627	2092	chr1	11029789	11039442	2180	PEX14	ActiveESC	ActiveNEC	NA	NA	FALSE	FALSE	TRUE
chr1	10531217	10535627	2092	chr1	11046835	11065146	2182	PEX14	ActiveESC	ActiveNEC	ActiveESC	NA	FALSE	TRUE	FALSE
chr1	11039443	11046834	2181	chr1	10471923	10475640	2078	C1orf127	NA	NA	BackgroundESC	BackgroundNEC	TRUE	FALSE	FALSE
chr1	11039443	11046834	2181	chr1	10550233	10552130	2095	C1orf127	NA	NA	ActiveESC	ActiveNEC	FALSE	FALSE	TRUE
chr1	11039443	11046834	2181	chr1	10552131	10554096	2096	C1orf127	NA	NA	ActiveESC	ActiveNEC	FALSE	FALSE	TRUE
chr1	11039443	11046834	2181	chr1	10557883	10574840	2098	C1orf127	NA	NA	ActiveESC	ActiveNEC	FALSE	FALSE	TRUE
chr1	11039443	11046834	2181	chr1	10574841	10580991	2099	C1orf127	NA	NA	ActiveESC	NA	FALSE	FALSE	TRUE
chr1	11039443	11046834	2181	chr1	10580992	10583123	2100	C1orf127	NA	NA	BackgroundESC	PolycombNEC	FALSE	FALSE	TRUE
chr1	11039443	11046834	2181	chr1	10584312	10589923	2105	C1orf127	NA	NA	NA	NA	FALSE	FALSE	TRUE
chr1	11039443	11046834	2181	chr1	10589924	10590790	2106	C1orf127	NA	NA	NA	ActiveNEC	TRUE	FALSE	FALSE
chr1	11039443	11046834	2181	chr1	10590791	10594115	2107	C1orf127	NA	NA	NA	NA	FALSE	FALSE	TRUE
chr1	11039443	11046834	2181	chr1	10594116	10596796	2108	C1orf127	NA	NA	ActiveESC	NA	FALSE	FALSE	TRUE
chr1	11039443	11046834	2181	chr1	10598681	10599973	2112	C1orf127	NA	NA	ActiveESC	NA	TRUE	FALSE	FALSE
chr1	11039443	11046834	2181	chr1	10600768	10613544	2115	C1orf127	NA	NA	ActiveESC	NA	FALSE	FALSE	TRUE
chr1	11039443	11046834	2181	chr1	10613545	10614570	2116	C1orf127	NA	NA	ActiveESC	ActiveNEC	FALSE	TRUE	FALSE
chr1	11039443	11046834	2181	chr1	10614571	10627344	2117	C1orf127	NA	NA	ActiveESC	ActiveNEC	FALSE	FALSE	TRUE
chr1	11039443	11046834	2181	chr1	10664265	10672033	2130	C1orf127	NA	NA	NA	NA	TRUE	FALSE	FALSE
chr1	11039443	11046834	2181	chr1	10710491	10714753	2134	C1orf127	NA	NA	NA	PoisedNEC	FALSE	FALSE	TRUE
chr1	11039443	11046834	2181	chr1	10714754	10724654	2135	C1orf127	NA	NA	NA	PoisedNEC	FALSE	FALSE	TRUE
chr1	11039443	11046834	2181	chr1	10724655	10728252	2136	C1orf127	NA	NA	ActiveESC	intermEnhNEC	TRUE	FALSE	FALSE
chr1	11065147	11085725	2183	chr1	11303009	11306078	2230	TARDBP	ActiveESC	NA	BackgroundESC	BackgroundNEC	TRUE	FALSE	FALSE
chr1	11248311	11249465	2217	chr1	11181875	11190351	2198	ANGPTL7	BackgroundESC	ActiveNEC	BackgroundESC	BackgroundNEC	FALSE	TRUE	FALSE
chr1	11248311	11249465	2217	chr1	11307360	11321725	2233	ANGPTL7	BackgroundESC	ActiveNEC	BackgroundESC	ActiveNEC	TRUE	FALSE	FALSE
chr1	11529624	11539306	2280	chr1	11327981	11338704	2238	PTCHD2	NA	NA	ActiveESC	ActiveNEC	FALSE	FALSE	TRUE
chr1	11529624	11539306	2280	chr1	11351074	11354745	2244	PTCHD2	NA	NA	ActiveESC	ActiveNEC	FALSE	FALSE	TRUE
chr1	11529624	11539306	2280	chr1	11359340	11377336	2246	PTCHD2	NA	NA	NA	NA	TRUE	FALSE	FALSE
chr1	11529624	11539306	2280	chr1	11386915	11388776	2249	PTCHD2	NA	NA	ActiveESC	NA	FALSE	FALSE	TRUE
chr1	11529624	11539306	2280	chr1	11393183	11400742	2251	PTCHD2	NA	NA	NA	NA	FALSE	FALSE	TRUE
chr1	11529624	11539306	2280	chr1	11406348	11417835	2256	PTCHD2	NA	NA	NA	NA	FALSE	FALSE	TRUE
chr1	11529624	11539306	2280	chr1	11417836	11420011	2257	PTCHD2	NA	NA	NA	NA	FALSE	TRUE	FALSE
chr1	11529624	11539306	2280	chr1	11421235	11434672	2259	PTCHD2	NA	NA	ActiveESC	NA	FALSE	TRUE	FALSE
chr1	11529624	11539306	2280	chr1	11434673	11435780	2260	PTCHD2	NA	NA	ActiveESC	intermEnhNEC	FALSE	TRUE	FALSE
chr1	11529624	11539306	2280	chr1	11514882	11520138	2277	PTCHD2	NA	NA	NA	NA	FALSE	FALSE	TRUE
chr1	11529624	11539306	2280	chr1	11599321	11612277	2296	PTCHD2	NA	NA	NA	NA	TRUE	FALSE	FALSE
chr1	11529624	11539306	2280	chr1	11616113	11618923	2298	PTCHD2	NA	NA	PoisedESC	PoisedNEC	FALSE	TRUE	FALSE
chr1	11529624	11539306	2280	chr1	11632467	11645736	2303	PTCHD2	NA	NA	ActiveESC	NA	TRUE	FALSE	FALSE
chr1	11529624	11539306	2280	chr1	11645737	11654458	2304	PTCHD2	NA	NA	ActiveESC	NA	TRUE	FALSE	FALSE
chr1	11529624	11539306	2280	chr1	11654459	11668022	2305	PTCHD2	NA	NA	NA	NA	FALSE	TRUE	FALSE
chr1	11529624	11539306	2280	chr1	11669597	11678083	2307	PTCHD2	NA	NA	NA	NA	TRUE	FALSE	FALSE
chr1	11529624	11539306	2280	chr1	11679034	11680689	2309	PTCHD2	NA	NA	ActiveESC	NA	TRUE	FALSE	FALSE
chr1	11529624	11539306	2280	chr1	11687334	11697082	2312	PTCHD2	NA	NA	ActiveESC	NA	TRUE	FALSE	FALSE
chr1	11529624	11539306	2280	chr1	11700089	11700881	2314	PTCHD2	NA	NA	BackgroundESC	PolycombNEC	FALSE	FALSE	TRUE
chr1	11529624	11539306	2280	chr1	11700882	11704791	2315	PTCHD2	NA	NA	PolycombESC	PolycombNEC	TRUE	FALSE	FALSE
chr1	11705329	11717347	2317	chr1	11155387	11158745	2195	FBXO44	NA	NA	BackgroundESC	BackgroundNEC	FALSE	TRUE	FALSE
chr1	11705329	11717347	2317	chr1	11322700	11325886	2235	FBXO44	NA	NA	ActiveESC	ActiveNEC	FALSE	TRUE	FALSE
chr1	11705329	11717347	2317	chr1	11354746	11359339	2245	FBXO44	NA	NA	ActiveESC	ActiveNEC	FALSE	TRUE	FALSE
chr1	11705329	11717347	2317	chr1	11393183	11400742	2251	FBXO44	NA	NA	NA	NA	FALSE	FALSE	TRUE
chr1	11705329	11717347	2317	chr1	11406348	11417835	2256	FBXO44	NA	NA	NA	NA	TRUE	FALSE	FALSE
chr1	11705329	11717347	2317	chr1	11783390	11793488	2330	FBXO44	NA	NA	NA	NA	FALSE	FALSE	TRUE
chr1	11750936	11763560	2324	chr1	11783390	11793488	2330	MAD2L2	NA	NA	NA	NA	TRUE	FALSE	FALSE
chr1	11750936	11763560	2324	chr1	11830116	11832760	2338	MAD2L2	NA	NA	NA	NA	TRUE	FALSE	FALSE
chr1	11793489	11797297	2331	chr1	11278665	11280716	2225	AGTRAP	NA	NA	BackgroundESC	BackgroundNEC	FALSE	TRUE	FALSE
chr1	11793489	11797297	2331	chr1	11327981	11338704	2238	AGTRAP	NA	NA	ActiveESC	ActiveNEC	FALSE	TRUE	FALSE
chr1	11793489	11797297	2331	chr1	11354746	11359339	2245	AGTRAP	NA	NA	ActiveESC	ActiveNEC	FALSE	TRUE	FALSE
chr1	11793489	11797297	2331	chr1	11559105	11562341	2288	AGTRAP	NA	NA	NA	NA	FALSE	TRUE	FALSE
chr1	11793489	11797297	2331	chr1	11727776	11735111	2321	AGTRAP	NA	NA	ActiveESC	NA	TRUE	FALSE	FALSE
chr1	11864904	11872489	2345	chr1	11204079	11207822	2205	CLCN6	ActiveESC	ActiveNEC	BackgroundESC	ActiveNEC	FALSE	TRUE	FALSE
chr1	11917524	11920807	2354	chr1	11873325	11878706	2347	NPPB	PoisedESC	PoisedNEC	BackgroundESC	BackgroundNEC	TRUE	FALSE	FALSE
chr1	11917524	11920807	2354	chr1	11922645	11927998	2357	NPPB	PoisedESC	PoisedNEC	PolycombESC	PolycombNEC	FALSE	FALSE	TRUE
chr1	11917524	11920807	2354	chr1	11931995	11936561	2359	NPPB	PoisedESC	PoisedNEC	ActiveESC	NA	FALSE	FALSE	TRUE
chr1	11917524	11920807	2354	chr1	11942858	11948702	2361	NPPB	PoisedESC	PoisedNEC	ActiveESC	NA	FALSE	FALSE	TRUE
chr1	11917524	11920807	2354	chr1	11948873	11953287	2363	NPPB	PoisedESC	PoisedNEC	ActiveESC	NA	FALSE	FALSE	TRUE
chr1	11980154	11990122	2368	chr1	11884143	11901355	2350	KIAA2013	ActiveESC	NA	ActiveESC	NA	FALSE	FALSE	TRUE
chr1	11980154	11990122	2368	chr1	11913876	11917523	2353	KIAA2013	ActiveESC	NA	PoisedESC	PoisedNEC	FALSE	FALSE	TRUE
chr1	11980154	11990122	2368	chr1	11974192	11977633	2365	KIAA2013	ActiveESC	NA	ActiveESC	PoisedNEC	FALSE	FALSE	TRUE
chr1	11980154	11990122	2368	chr1	12006955	12034072	2370	KIAA2013	ActiveESC	NA	ActiveESC	NA	TRUE	FALSE	FALSE
chr1	11980154	11990122	2368	chr1	12053161	12065738	2375	KIAA2013	ActiveESC	NA	ActiveESC	ActiveNEC	TRUE	FALSE	FALSE
chr1	11980154	11990122	2368	chr1	12244189	12254130	2409	KIAA2013	ActiveESC	NA	ActiveESC	NA	FALSE	TRUE	FALSE
chr1	11990123	12006954	2369	chr1	11931995	11936561	2359	PLOD1	ActiveESC	NA	ActiveESC	NA	FALSE	FALSE	TRUE
chr1	11990123	12006954	2369	chr1	11974192	11977633	2365	PLOD1	ActiveESC	NA	ActiveESC	PoisedNEC	TRUE	FALSE	FALSE
chr1	11990123	12006954	2369	chr1	12041914	12044139	2372	PLOD1	ActiveESC	NA	BackgroundESC	intermEnhNEC	FALSE	TRUE	FALSE
chr1	11990123	12006954	2369	chr1	12086800	12092001	2378	PLOD1	ActiveESC	NA	ActiveESC	NA	TRUE	FALSE	FALSE
chr1	12034073	12041913	2371	chr1	11913876	11917523	2353	MFN2	ActiveESC	NA	PoisedESC	PoisedNEC	FALSE	FALSE	TRUE
chr1	12034073	12041913	2371	chr1	11927999	11931994	2358	MFN2	ActiveESC	NA	BackgroundESC	BackgroundNEC	TRUE	FALSE	FALSE
chr1	12034073	12041913	2371	chr1	11931995	11936561	2359	MFN2	ActiveESC	NA	ActiveESC	NA	FALSE	FALSE	TRUE
chr1	12034073	12041913	2371	chr1	12044140	12044789	2373	MFN2	ActiveESC	NA	BackgroundESC	BackgroundNEC	FALSE	FALSE	TRUE
chr1	12034073	12041913	2371	chr1	12044790	12053160	2374	MFN2	ActiveESC	NA	BackgroundESC	BackgroundNEC	FALSE	FALSE	TRUE
chr1	12034073	12041913	2371	chr1	12053161	12065738	2375	MFN2	ActiveESC	NA	ActiveESC	ActiveNEC	FALSE	FALSE	TRUE
chr1	12034073	12041913	2371	chr1	12080398	12086799	2377	MFN2	ActiveESC	NA	ActiveESC	ActiveNEC	FALSE	FALSE	TRUE
chr1	12034073	12041913	2371	chr1	12086800	12092001	2378	MFN2	ActiveESC	NA	ActiveESC	NA	TRUE	FALSE	FALSE
chr1	12034073	12041913	2371	chr1	12092002	12097793	2379	MFN2	ActiveESC	NA	ActiveESC	NA	TRUE	FALSE	FALSE
chr1	12034073	12041913	2371	chr1	12141804	12149449	2387	MFN2	ActiveESC	NA	ActiveESC	NA	FALSE	FALSE	TRUE
chr1	12034073	12041913	2371	chr1	12256599	12274907	2411	MFN2	ActiveESC	NA	NA	NA	FALSE	FALSE	TRUE
chr1	12065739	12080397	2376	chr1	11873325	11878706	2347	MIIP	NA	ActiveNEC	BackgroundESC	BackgroundNEC	TRUE	FALSE	FALSE
chr1	12065739	12080397	2376	chr1	11913876	11917523	2353	MIIP	NA	ActiveNEC	PoisedESC	PoisedNEC	TRUE	FALSE	FALSE
chr1	12065739	12080397	2376	chr1	12041914	12044139	2372	MIIP	NA	ActiveNEC	BackgroundESC	intermEnhNEC	FALSE	FALSE	TRUE
chr1	12065739	12080397	2376	chr1	12044790	12053160	2374	MIIP	NA	ActiveNEC	BackgroundESC	BackgroundNEC	FALSE	FALSE	TRUE
chr1	12065739	12080397	2376	chr1	12092002	12097793	2379	MIIP	NA	ActiveNEC	ActiveESC	NA	FALSE	TRUE	FALSE
chr1	12065739	12080397	2376	chr1	12141804	12149449	2387	MIIP	NA	ActiveNEC	ActiveESC	NA	FALSE	FALSE	TRUE
chr1	12065739	12080397	2376	chr1	12256599	12274907	2411	MIIP	NA	ActiveNEC	NA	NA	FALSE	TRUE	FALSE
chr1	12288289	12294700	2414	chr1	12156607	12157956	2389	VPS13D	ActiveESC	NA	BackgroundESC	PolycombNEC	FALSE	TRUE	FALSE
chr1	12288289	12294700	2414	chr1	12173246	12178576	2396	VPS13D	ActiveESC	NA	BackgroundESC	PolycombNEC	FALSE	TRUE	FALSE
chr1	12288289	12294700	2414	chr1	12181563	12186991	2398	VPS13D	ActiveESC	NA	ActiveESC	NA	FALSE	TRUE	FALSE
chr1	12673527	12691643	2515	chr1	12333399	12337089	2428	DHRS3	NA	NA	BackgroundESC	BackgroundNEC	FALSE	TRUE	FALSE
chr1	12673527	12691643	2515	chr1	12370167	12370512	2445	DHRS3	NA	NA	BackgroundESC	BackgroundNEC	FALSE	TRUE	FALSE
chr1	12673527	12691643	2515	chr1	12372882	12378990	2447	DHRS3	NA	NA	BackgroundESC	BackgroundNEC	FALSE	TRUE	FALSE
chr1	12673527	12691643	2515	chr1	12422869	12432961	2462	DHRS3	NA	NA	BackgroundESC	BackgroundNEC	FALSE	TRUE	FALSE
chr1	12673527	12691643	2515	chr1	12438822	12441210	2464	DHRS3	NA	NA	BackgroundESC	BackgroundNEC	FALSE	FALSE	TRUE
chr1	12673527	12691643	2515	chr1	12462633	12467935	2471	DHRS3	NA	NA	BackgroundESC	NA	FALSE	TRUE	FALSE
chr1	12700924	12716452	2518	chr1	12303698	12317592	2419	AADACL4	BackgroundESC	PolycombNEC	ActiveESC	ActiveNEC	FALSE	TRUE	FALSE
chr1	12700924	12716452	2518	chr1	12340466	12349599	2433	AADACL4	BackgroundESC	PolycombNEC	BackgroundESC	BackgroundNEC	FALSE	TRUE	FALSE
chr1	12700924	12716452	2518	chr1	12372882	12378990	2447	AADACL4	BackgroundESC	PolycombNEC	BackgroundESC	BackgroundNEC	FALSE	TRUE	FALSE
chr1	12700924	12716452	2518	chr1	12378991	12383059	2448	AADACL4	BackgroundESC	PolycombNEC	ActiveESC	BackgroundNEC	TRUE	FALSE	FALSE
chr1	12700924	12716452	2518	chr1	12405635	12407780	2459	AADACL4	BackgroundESC	PolycombNEC	BackgroundESC	BackgroundNEC	FALSE	TRUE	FALSE
chr1	12700924	12716452	2518	chr1	12458479	12462632	2470	AADACL4	BackgroundESC	PolycombNEC	BackgroundESC	NA	TRUE	FALSE	FALSE
chr1	12700924	12716452	2518	chr1	12488132	12494813	2481	AADACL4	BackgroundESC	PolycombNEC	NA	NA	TRUE	FALSE	FALSE
chr1	12773296	12776419	2535	chr1	12383114	12395676	2450	AADACL3	ActiveESC	NA	BackgroundESC	BackgroundNEC	FALSE	TRUE	FALSE
chr1	12801845	12807472	2541	chr1	12303698	12317592	2419	C1orf158	BackgroundESC	BackgroundNEC	ActiveESC	ActiveNEC	TRUE	FALSE	FALSE
chr1	13839691	13841649	2816	chr1	12554928	12563683	2494	LRRC38	PoisedESC	PoisedNEC	BackgroundESC	NA	FALSE	TRUE	FALSE
chr1	13839691	13841649	2816	chr1	12812837	12816471	2544	LRRC38	PoisedESC	PoisedNEC	BackgroundESC	PolycombNEC	TRUE	FALSE	FALSE
chr1	13839691	13841649	2816	chr1	13830630	13833668	2813	LRRC38	PoisedESC	PoisedNEC	NA	PoisedNEC	TRUE	FALSE	FALSE
chr1	13839691	13841649	2816	chr1	13847171	13876244	2819	LRRC38	PoisedESC	PoisedNEC	ActiveESC	NA	FALSE	FALSE	TRUE
chr1	13839691	13841649	2816	chr1	14005779	14011092	2857	LRRC38	PoisedESC	PoisedNEC	BackgroundESC	BackgroundNEC	FALSE	TRUE	FALSE
chr1	13839691	13841649	2816	chr1	14058753	14061041	2875	LRRC38	PoisedESC	PoisedNEC	BackgroundESC	BackgroundNEC	FALSE	TRUE	FALSE
chr1	13839691	13841649	2816	chr1	14117678	14120410	2891	LRRC38	PoisedESC	PoisedNEC	BackgroundESC	NA	TRUE	FALSE	FALSE
chr1	13905567	13912090	2830	chr1	13830630	13833668	2813	PDPN	NA	NA	NA	PoisedNEC	FALSE	TRUE	FALSE
chr1	13905567	13912090	2830	chr1	14125217	14129149	2894	PDPN	NA	NA	NA	NA	TRUE	FALSE	FALSE
chr1	13905567	13912090	2830	chr1	14129150	14136969	2895	PDPN	NA	NA	NA	NA	FALSE	TRUE	FALSE
chr1	13905567	13912090	2830	chr1	15337455	15344711	3248	PDPN	NA	NA	NA	NA	FALSE	TRUE	FALSE
chr1	14217301	14221792	2916	chr1	14005779	14011092	2857	C1orf196	PoisedESC	PoisedNEC	BackgroundESC	BackgroundNEC	FALSE	TRUE	FALSE
chr1	14217301	14221792	2916	chr1	14585063	14593068	3040	C1orf196	PoisedESC	PoisedNEC	NA	NA	TRUE	FALSE	FALSE
chr1	14217301	14221792	2916	chr1	14738123	14749706	3086	C1orf196	PoisedESC	PoisedNEC	ActiveESC	intermEnhNEC	TRUE	FALSE	FALSE
chr1	14217301	14221792	2916	chr1	15384428	15392070	3252	C1orf196	PoisedESC	PoisedNEC	ActiveESC	BackgroundNEC	TRUE	FALSE	FALSE
chr1	14924544	14927085	3150	chr1	14422283	14428524	2983	KAZN	NA	NA	BackgroundESC	NA	FALSE	TRUE	FALSE
chr1	14924544	14927085	3150	chr1	14441275	14441976	2988	KAZN	NA	NA	BackgroundESC	BackgroundNEC	FALSE	TRUE	FALSE
chr1	14924544	14927085	3150	chr1	15066262	15068876	3179	KAZN	NA	NA	PoisedESC	NA	TRUE	FALSE	FALSE
chr1	14924544	14927085	3150	chr1	15237473	15257133	3229	KAZN	NA	NA	NA	NA	TRUE	FALSE	FALSE
chr1	15495408	15502593	3282	chr1	14240263	14246365	2927	C1orf195	ActiveESC	NA	BackgroundESC	BackgroundNEC	FALSE	TRUE	FALSE
chr1	15495408	15502593	3282	chr1	14275269	14280122	2935	C1orf195	ActiveESC	NA	BackgroundESC	NA	TRUE	FALSE	FALSE
chr1	15495408	15502593	3282	chr1	15636059	15644350	3308	C1orf195	ActiveESC	NA	NA	NA	TRUE	FALSE	FALSE
chr1	15572274	15577916	3293	chr1	14275269	14280122	2935	FHAD1	NA	NA	BackgroundESC	NA	FALSE	TRUE	FALSE
chr1	15572274	15577916	3293	chr1	15435382	15438398	3270	FHAD1	NA	NA	ActiveESC	NA	TRUE	FALSE	FALSE
chr1	15572274	15577916	3293	chr1	15465427	15473850	3278	FHAD1	NA	NA	NA	PoisedNEC	FALSE	TRUE	FALSE
chr1	15572274	15577916	3293	chr1	15486371	15495407	3281	FHAD1	NA	NA	ActiveESC	NA	FALSE	FALSE	TRUE
chr1	15572274	15577916	3293	chr1	15565325	15569792	3291	FHAD1	NA	NA	PolycombESC	PolycombNEC	FALSE	TRUE	FALSE
chr1	15763811	15767301	3329	chr1	15435382	15438398	3270	CTRC	PolycombESC	NA	ActiveESC	NA	FALSE	TRUE	FALSE
chr1	15763811	15767301	3329	chr1	15448434	15456864	3274	CTRC	PolycombESC	NA	NA	NA	FALSE	TRUE	FALSE
chr1	15763811	15767301	3329	chr1	15644351	15646858	3309	CTRC	PolycombESC	NA	PolycombESC	BackgroundNEC	FALSE	FALSE	TRUE
chr1	15985644	15986908	3379	chr1	15870457	15881525	3345	RSC1A1	BackgroundESC	BackgroundNEC	BackgroundESC	BackgroundNEC	TRUE	FALSE	FALSE
chr1	15985644	15986908	3379	chr1	15889708	15892652	3347	RSC1A1	BackgroundESC	BackgroundNEC	BackgroundESC	BackgroundNEC	TRUE	FALSE	FALSE
chr1	15985644	15986908	3379	chr1	15936843	15938613	3363	RSC1A1	BackgroundESC	BackgroundNEC	BackgroundESC	BackgroundNEC	FALSE	TRUE	FALSE
chr1	15985644	15986908	3379	chr1	15949342	15951233	3369	RSC1A1	BackgroundESC	BackgroundNEC	BackgroundESC	ActiveNEC	TRUE	FALSE	FALSE
chr1	15985644	15986908	3379	chr1	15959811	15970041	3372	RSC1A1	BackgroundESC	BackgroundNEC	BackgroundESC	BackgroundNEC	TRUE	FALSE	FALSE
chr1	15985644	15986908	3379	chr1	15971704	15974867	3374	RSC1A1	BackgroundESC	BackgroundNEC	BackgroundESC	BackgroundNEC	FALSE	FALSE	TRUE
chr1	15985644	15986908	3379	chr1	15979610	15981315	3377	RSC1A1	BackgroundESC	BackgroundNEC	BackgroundESC	BackgroundNEC	FALSE	FALSE	TRUE
chr1	15985644	15986908	3379	chr1	15988470	15989675	3381	RSC1A1	BackgroundESC	BackgroundNEC	BackgroundESC	BackgroundNEC	TRUE	FALSE	FALSE
chr1	15985644	15986908	3379	chr1	16023604	16027972	3390	RSC1A1	BackgroundESC	BackgroundNEC	ActiveESC	NA	TRUE	FALSE	FALSE
chr1	15985644	15986908	3379	chr1	16048416	16055395	3394	RSC1A1	BackgroundESC	BackgroundNEC	BackgroundESC	NA	TRUE	FALSE	FALSE
chr1	15985644	15986908	3379	chr1	16055396	16059769	3395	RSC1A1	BackgroundESC	BackgroundNEC	ActiveESC	NA	FALSE	FALSE	TRUE
chr1	16008061	16023603	3389	chr1	15870457	15881525	3345	PLEKHM2	NA	NA	BackgroundESC	BackgroundNEC	FALSE	FALSE	TRUE
chr1	16008061	16023603	3389	chr1	15893974	15904570	3349	PLEKHM2	NA	NA	ActiveESC	ActiveNEC	TRUE	FALSE	FALSE
chr1	16008061	16023603	3389	chr1	15979610	15981315	3377	PLEKHM2	NA	NA	BackgroundESC	BackgroundNEC	TRUE	FALSE	FALSE
chr1	16008061	16023603	3389	chr1	16048416	16055395	3394	PLEKHM2	NA	NA	BackgroundESC	NA	FALSE	FALSE	TRUE
chr1	16081773	16086736	3398	chr1	15904571	15905902	3350	FBLIM1	NA	NA	ActiveESC	ActiveNEC	TRUE	FALSE	FALSE
chr1	16081773	16086736	3398	chr1	15959811	15970041	3372	FBLIM1	NA	NA	BackgroundESC	BackgroundNEC	TRUE	FALSE	FALSE
chr1	16081773	16086736	3398	chr1	15979610	15981315	3377	FBLIM1	NA	NA	BackgroundESC	BackgroundNEC	TRUE	FALSE	FALSE
chr1	16081773	16086736	3398	chr1	16023604	16027972	3390	FBLIM1	NA	NA	ActiveESC	NA	TRUE	FALSE	FALSE
chr1	16081773	16086736	3398	chr1	16223537	16232921	3427	FBLIM1	NA	NA	ActiveESC	ActiveNEC	TRUE	FALSE	FALSE
chr1	16081773	16086736	3398	chr1	16250568	16255439	3431	FBLIM1	NA	NA	ActiveESC	BackgroundNEC	TRUE	FALSE	FALSE
chr1	16081773	16086736	3398	chr1	16267288	16278063	3437	FBLIM1	NA	NA	ActiveESC	NA	FALSE	FALSE	TRUE
chr1	16081773	16086736	3398	chr1	16280262	16289985	3440	FBLIM1	NA	NA	NA	NA	TRUE	FALSE	FALSE
chr1	16081773	16086736	3398	chr1	16380563	16391162	3452	FBLIM1	NA	NA	NA	PoisedNEC	FALSE	TRUE	FALSE
chr1	16170816	16186303	3412	chr1	16128285	16138736	3404	SPEN	ActiveESC	ActiveNEC	NA	NA	FALSE	FALSE	TRUE
chr1	16170816	16186303	3412	chr1	16239427	16246483	3429	SPEN	ActiveESC	ActiveNEC	BackgroundESC	BackgroundNEC	FALSE	FALSE	TRUE
chr1	16170816	16186303	3412	chr1	16250568	16255439	3431	SPEN	ActiveESC	ActiveNEC	ActiveESC	BackgroundNEC	TRUE	FALSE	FALSE
chr1	16170816	16186303	3412	chr1	16280262	16289985	3440	SPEN	ActiveESC	ActiveNEC	NA	NA	TRUE	FALSE	FALSE
chr1	16170816	16186303	3412	chr1	16380563	16391162	3452	SPEN	ActiveESC	ActiveNEC	NA	PoisedNEC	FALSE	TRUE	FALSE
chr1	16170816	16186303	3412	chr1	16436753	16447915	3461	SPEN	ActiveESC	ActiveNEC	NA	NA	TRUE	FALSE	FALSE
chr1	16321496	16331357	3447	chr1	16380563	16391162	3452	C1orf64	NA	PoisedNEC	NA	PoisedNEC	FALSE	FALSE	TRUE
chr1	16395667	16408325	3456	chr1	16127060	16128284	3403	FAM131C	NA	NA	ActiveESC	NA	FALSE	TRUE	FALSE
chr1	16395667	16408325	3456	chr1	16436753	16447915	3461	FAM131C	NA	NA	NA	NA	FALSE	FALSE	TRUE
chr1	16395667	16408325	3456	chr1	16447916	16450459	3462	FAM131C	NA	NA	ActiveESC	NA	FALSE	FALSE	TRUE
chr1	16395667	16408325	3456	chr1	16450460	16452015	3463	FAM131C	NA	NA	ActiveESC	NA	FALSE	FALSE	TRUE
chr1	16395667	16408325	3456	chr1	16452016	16454405	3464	FAM131C	NA	NA	ActiveESC	NA	FALSE	FALSE	TRUE
chr1	16395667	16408325	3456	chr1	16454406	16464209	3465	FAM131C	NA	NA	ActiveESC	NA	FALSE	FALSE	TRUE
chr1	16395667	16408325	3456	chr1	16464210	16467014	3466	FAM131C	NA	NA	ActiveESC	NA	FALSE	FALSE	TRUE
chr1	16395667	16408325	3456	chr1	16490907	16495269	3469	FAM131C	NA	NA	NA	NA	FALSE	FALSE	TRUE
chr1	16395667	16408325	3456	chr1	16495270	16503480	3470	FAM131C	NA	NA	ActiveESC	NA	FALSE	FALSE	TRUE
chr1	16395667	16408325	3456	chr1	16503481	16516865	3471	FAM131C	NA	NA	NA	NA	FALSE	FALSE	TRUE
chr1	16395667	16408325	3456	chr1	16525322	16530289	3473	FAM131C	NA	NA	BackgroundESC	BackgroundNEC	FALSE	FALSE	TRUE
chr1	16395667	16408325	3456	chr1	16530290	16538419	3474	FAM131C	NA	NA	NA	NA	FALSE	FALSE	TRUE
chr1	16395667	16408325	3456	chr1	16543978	16548727	3477	FAM131C	NA	NA	NA	PoisedNEC	FALSE	FALSE	TRUE
chr1	16395667	16408325	3456	chr1	16548728	16555002	3478	FAM131C	NA	NA	PoisedESC	PoisedNEC	FALSE	FALSE	TRUE
chr1	16395667	16408325	3456	chr1	16564477	16570148	3481	FAM131C	NA	NA	NA	NA	FALSE	FALSE	TRUE
chr1	16395667	16408325	3456	chr1	16570149	16572293	3482	FAM131C	NA	NA	NA	ActiveNEC	FALSE	FALSE	TRUE
chr1	16395667	16408325	3456	chr1	16572294	16574199	3483	FAM131C	NA	NA	BackgroundESC	BackgroundNEC	FALSE	TRUE	FALSE
chr1	16395667	16408325	3456	chr1	16574465	16580873	3485	FAM131C	NA	NA	BackgroundESC	ActiveNEC	FALSE	FALSE	TRUE
chr1	16395667	16408325	3456	chr1	16580874	16585784	3486	FAM131C	NA	NA	BackgroundESC	BackgroundNEC	FALSE	FALSE	TRUE
chr1	16395667	16408325	3456	chr1	16601666	16605129	3489	FAM131C	NA	NA	BackgroundESC	BackgroundNEC	FALSE	FALSE	TRUE
chr1	16395667	16408325	3456	chr1	16609570	16612127	3492	FAM131C	NA	NA	BackgroundESC	BackgroundNEC	FALSE	TRUE	FALSE
chr1	16395667	16408325	3456	chr1	16674553	16677335	3505	FAM131C	NA	NA	BackgroundESC	BackgroundNEC	FALSE	TRUE	FALSE
chr1	16395667	16408325	3456	chr1	16682250	16690066	3507	FAM131C	NA	NA	BackgroundESC	BackgroundNEC	FALSE	FALSE	TRUE
chr1	16395667	16408325	3456	chr1	16695287	16699687	3510	FAM131C	NA	NA	BackgroundESC	ActiveNEC	TRUE	FALSE	FALSE
chr1	16538420	16542892	3475	chr1	16316134	16321495	3446	ARHGEF19	NA	ActiveNEC	ActiveESC	NA	FALSE	TRUE	FALSE
chr1	16538420	16542892	3475	chr1	16380563	16391162	3452	ARHGEF19	NA	ActiveNEC	NA	PoisedNEC	FALSE	TRUE	FALSE
chr1	16538420	16542892	3475	chr1	16408326	16424852	3457	ARHGEF19	NA	ActiveNEC	NA	NA	FALSE	FALSE	TRUE
chr1	16538420	16542892	3475	chr1	16436753	16447915	3461	ARHGEF19	NA	ActiveNEC	NA	NA	FALSE	FALSE	TRUE
chr1	16538420	16542892	3475	chr1	16490907	16495269	3469	ARHGEF19	NA	ActiveNEC	NA	NA	TRUE	FALSE	FALSE
chr1	16538420	16542892	3475	chr1	16525322	16530289	3473	ARHGEF19	NA	ActiveNEC	BackgroundESC	BackgroundNEC	FALSE	FALSE	TRUE
chr1	16538420	16542892	3475	chr1	16564477	16570148	3481	ARHGEF19	NA	ActiveNEC	NA	NA	FALSE	TRUE	FALSE
chr1	16538420	16542892	3475	chr1	16570149	16572293	3482	ARHGEF19	NA	ActiveNEC	NA	ActiveNEC	FALSE	FALSE	TRUE
chr1	16538420	16542892	3475	chr1	16936693	16943385	3573	ARHGEF19	NA	ActiveNEC	NA	NA	TRUE	FALSE	FALSE
chr1	16538420	16542892	3475	chr1	234916041	234921527	60251	ARHGEF19	NA	ActiveNEC	NA	NA	FALSE	TRUE	FALSE
chr1	16555003	16560581	3479	chr1	16525322	16530289	3473	C1orf134	PoisedESC	PoisedNEC	BackgroundESC	BackgroundNEC	TRUE	FALSE	FALSE
chr1	16560582	16564476	3480	chr1	16380563	16391162	3452	RSG1	NA	NA	NA	PoisedNEC	FALSE	FALSE	TRUE
chr1	16560582	16564476	3480	chr1	16391163	16393180	3453	RSG1	NA	NA	NA	PoisedNEC	FALSE	TRUE	FALSE
chr1	16560582	16564476	3480	chr1	16408326	16424852	3457	RSG1	NA	NA	NA	NA	FALSE	FALSE	TRUE
chr1	16560582	16564476	3480	chr1	16436753	16447915	3461	RSG1	NA	NA	NA	NA	FALSE	FALSE	TRUE
chr1	16560582	16564476	3480	chr1	16452016	16454405	3464	RSG1	NA	NA	ActiveESC	NA	FALSE	TRUE	FALSE
chr1	16560582	16564476	3480	chr1	16503481	16516865	3471	RSG1	NA	NA	NA	NA	FALSE	TRUE	FALSE
chr1	16560582	16564476	3480	chr1	16525322	16530289	3473	RSG1	NA	NA	BackgroundESC	BackgroundNEC	FALSE	TRUE	FALSE
chr1	16560582	16564476	3480	chr1	16530290	16538419	3474	RSG1	NA	NA	NA	NA	FALSE	TRUE	FALSE
chr1	16560582	16564476	3480	chr1	16543978	16548727	3477	RSG1	NA	NA	NA	PoisedNEC	FALSE	TRUE	FALSE
chr1	16560582	16564476	3480	chr1	16570149	16572293	3482	RSG1	NA	NA	NA	ActiveNEC	FALSE	FALSE	TRUE
chr1	16560582	16564476	3480	chr1	16682250	16690066	3507	RSG1	NA	NA	BackgroundESC	BackgroundNEC	FALSE	TRUE	FALSE
chr1	16560582	16564476	3480	chr1	16691207	16695286	3509	RSG1	NA	NA	ActiveESC	NA	FALSE	TRUE	FALSE
chr1	16560582	16564476	3480	chr1	16695287	16699687	3510	RSG1	NA	NA	BackgroundESC	ActiveNEC	TRUE	FALSE	FALSE
chr1	16677336	16682249	3506	chr1	16580874	16585784	3486	FBXO42	ActiveESC	ActiveNEC	BackgroundESC	BackgroundNEC	TRUE	FALSE	FALSE
chr1	16677336	16682249	3506	chr1	16612128	16615991	3493	FBXO42	ActiveESC	ActiveNEC	BackgroundESC	BackgroundNEC	FALSE	FALSE	TRUE
chr1	16763583	16765770	3525	chr1	16622711	16627338	3498	SPATA21	PolycombESC	PolycombNEC	BackgroundESC	BackgroundNEC	TRUE	FALSE	FALSE
chr1	16763583	16765770	3525	chr1	16695287	16699687	3510	SPATA21	PolycombESC	PolycombNEC	BackgroundESC	ActiveNEC	FALSE	FALSE	TRUE
chr1	16763583	16765770	3525	chr1	16752725	16756992	3521	SPATA21	PolycombESC	PolycombNEC	ActiveESC	PolycombNEC	TRUE	FALSE	FALSE
chr1	16763583	16765770	3525	chr1	16757189	16759563	3523	SPATA21	PolycombESC	PolycombNEC	NA	NA	FALSE	FALSE	TRUE
chr1	16763583	16765770	3525	chr1	16936693	16943385	3573	SPATA21	PolycombESC	PolycombNEC	NA	NA	FALSE	FALSE	TRUE
chr1	16763583	16765770	3525	chr1	16943544	16944602	3575	SPATA21	PolycombESC	PolycombNEC	NA	NA	FALSE	FALSE	TRUE
chr1	16763583	16765770	3525	chr1	234916041	234921527	60251	SPATA21	PolycombESC	PolycombNEC	NA	NA	TRUE	FALSE	FALSE
chr1	16765771	16774097	3526	chr1	16280262	16289985	3440	NECAP2	NA	NA	NA	NA	TRUE	FALSE	FALSE
chr1	16765771	16774097	3526	chr1	16525322	16530289	3473	NECAP2	NA	NA	BackgroundESC	BackgroundNEC	FALSE	FALSE	TRUE
chr1	16765771	16774097	3526	chr1	16570149	16572293	3482	NECAP2	NA	NA	NA	ActiveNEC	FALSE	FALSE	TRUE
chr1	16765771	16774097	3526	chr1	16585785	16589871	3487	NECAP2	NA	NA	BackgroundESC	BackgroundNEC	FALSE	TRUE	FALSE
chr1	16765771	16774097	3526	chr1	16609570	16612127	3492	NECAP2	NA	NA	BackgroundESC	BackgroundNEC	FALSE	TRUE	FALSE
chr1	16765771	16774097	3526	chr1	16612128	16615991	3493	NECAP2	NA	NA	BackgroundESC	BackgroundNEC	TRUE	FALSE	FALSE
chr1	16765771	16774097	3526	chr1	16682250	16690066	3507	NECAP2	NA	NA	BackgroundESC	BackgroundNEC	FALSE	TRUE	FALSE
chr1	16765771	16774097	3526	chr1	16695287	16699687	3510	NECAP2	NA	NA	BackgroundESC	ActiveNEC	FALSE	FALSE	TRUE
chr1	16765771	16774097	3526	chr1	16699688	16712496	3511	NECAP2	NA	NA	NA	ActiveNEC	FALSE	FALSE	TRUE
chr1	16765771	16774097	3526	chr1	16726151	16727303	3518	NECAP2	NA	NA	ActiveESC	PolycombNEC	FALSE	TRUE	FALSE
chr1	16765771	16774097	3526	chr1	16776528	16779438	3528	NECAP2	NA	NA	BackgroundESC	NA	FALSE	FALSE	TRUE
chr1	16765771	16774097	3526	chr1	16779439	16787862	3529	NECAP2	NA	NA	BackgroundESC	BackgroundNEC	FALSE	FALSE	TRUE
chr1	16765771	16774097	3526	chr1	16789062	16794308	3532	NECAP2	NA	NA	BackgroundESC	BackgroundNEC	TRUE	FALSE	FALSE
chr1	16765771	16774097	3526	chr1	16794309	16799861	3533	NECAP2	NA	NA	BackgroundESC	BackgroundNEC	FALSE	FALSE	TRUE
chr1	16765771	16774097	3526	chr1	16936693	16943385	3573	NECAP2	NA	NA	NA	NA	FALSE	FALSE	TRUE
chr1	16765771	16774097	3526	chr1	16943544	16944602	3575	NECAP2	NA	NA	NA	NA	FALSE	FALSE	TRUE
chr1	16765771	16774097	3526	chr1	16944603	16958779	3576	NECAP2	NA	NA	NA	ActiveNEC	FALSE	FALSE	TRUE
chr1	16765771	16774097	3526	chr1	17197867	17200257	3616	NECAP2	NA	NA	NA	PoisedNEC	TRUE	FALSE	FALSE
chr1	16765771	16774097	3526	chr1	234907824	234916040	60250	NECAP2	NA	NA	NA	NA	TRUE	FALSE	FALSE
chr1	16765771	16774097	3526	chr1	234916041	234921527	60251	NECAP2	NA	NA	NA	NA	TRUE	FALSE	FALSE
chr1	17336957	17340482	3648	chr1	16936693	16943385	3573	ATP13A2	NA	NA	NA	NA	FALSE	TRUE	FALSE
chr1	17336957	17340482	3648	chr1	16944603	16958779	3576	ATP13A2	NA	NA	NA	ActiveNEC	TRUE	FALSE	FALSE
chr1	17336957	17340482	3648	chr1	17307322	17316188	3645	ATP13A2	NA	NA	NA	NA	FALSE	FALSE	TRUE
chr1	17336957	17340482	3648	chr1	17366817	17370002	3655	ATP13A2	NA	NA	BackgroundESC	BackgroundNEC	FALSE	TRUE	FALSE
chr1	17370286	17387431	3657	chr1	16931734	16936692	3572	SDHB	NA	NA	ActiveESC	NA	FALSE	TRUE	FALSE
chr1	17370286	17387431	3657	chr1	16936693	16943385	3573	SDHB	NA	NA	NA	NA	FALSE	FALSE	TRUE
chr1	17370286	17387431	3657	chr1	16943544	16944602	3575	SDHB	NA	NA	NA	NA	FALSE	FALSE	TRUE
chr1	17370286	17387431	3657	chr1	16944603	16958779	3576	SDHB	NA	NA	NA	ActiveNEC	FALSE	TRUE	FALSE
chr1	17370286	17387431	3657	chr1	17307322	17316188	3645	SDHB	NA	NA	NA	NA	FALSE	TRUE	FALSE
chr1	17370286	17387431	3657	chr1	17392368	17398016	3659	SDHB	NA	NA	ActiveESC	PolycombNEC	FALSE	FALSE	TRUE
chr1	17370286	17387431	3657	chr1	17398017	17399400	3660	SDHB	NA	NA	ActiveESC	NA	TRUE	FALSE	FALSE
chr1	17370286	17387431	3657	chr1	17399401	17407313	3661	SDHB	NA	NA	ActiveESC	NA	FALSE	FALSE	TRUE
chr1	17370286	17387431	3657	chr1	17449502	17456546	3667	SDHB	NA	NA	ActiveESC	PoisedNEC	FALSE	FALSE	TRUE
chr1	17370286	17387431	3657	chr1	17458607	17462960	3670	SDHB	NA	NA	ActiveESC	PolycombNEC	FALSE	TRUE	FALSE
chr1	17370286	17387431	3657	chr1	17513778	17527000	3680	SDHB	NA	NA	ActiveESC	NA	FALSE	FALSE	TRUE
chr1	17370286	17387431	3657	chr1	17552594	17573270	3689	SDHB	NA	NA	NA	NA	FALSE	FALSE	TRUE
chr1	17370286	17387431	3657	chr1	17575858	17584126	3691	SDHB	NA	NA	NA	NA	FALSE	FALSE	TRUE
chr1	17370286	17387431	3657	chr1	17584127	17585977	3692	SDHB	NA	NA	BackgroundESC	NA	FALSE	FALSE	TRUE
chr1	17370286	17387431	3657	chr1	17586834	17590036	3694	SDHB	NA	NA	BackgroundESC	PolycombNEC	FALSE	TRUE	FALSE
chr1	17370286	17387431	3657	chr1	17590789	17600289	3696	SDHB	NA	NA	ActiveESC	NA	FALSE	FALSE	TRUE
chr1	17370286	17387431	3657	chr1	17605111	17615235	3700	SDHB	NA	NA	BackgroundESC	NA	TRUE	FALSE	FALSE
chr1	17370286	17387431	3657	chr1	17615856	17617374	3702	SDHB	NA	NA	ActiveESC	NA	TRUE	FALSE	FALSE
chr1	17370286	17387431	3657	chr1	17621992	17624556	3704	SDHB	NA	NA	BackgroundESC	BackgroundNEC	TRUE	FALSE	FALSE
chr1	17370286	17387431	3657	chr1	17635100	17660262	3706	SDHB	NA	NA	ActiveESC	NA	TRUE	FALSE	FALSE
chr1	17370286	17387431	3657	chr1	17660263	17664970	3707	SDHB	NA	NA	NA	PoisedNEC	FALSE	TRUE	FALSE
chr1	17370286	17387431	3657	chr1	17664971	17667282	3708	SDHB	NA	NA	NA	NA	FALSE	FALSE	TRUE
chr1	17370286	17387431	3657	chr1	17676713	17679584	3710	SDHB	NA	NA	ActiveESC	NA	FALSE	FALSE	TRUE
chr1	17370286	17387431	3657	chr1	17679585	17685884	3711	SDHB	NA	NA	ActiveESC	NA	FALSE	FALSE	TRUE
chr1	17370286	17387431	3657	chr1	17685885	17697587	3712	SDHB	NA	NA	ActiveESC	PoisedNEC	FALSE	FALSE	TRUE
chr1	17370286	17387431	3657	chr1	17697588	17701265	3713	SDHB	NA	NA	NA	NA	TRUE	FALSE	FALSE
chr1	17370286	17387431	3657	chr1	17701582	17706081	3715	SDHB	NA	NA	PoisedESC	PoisedNEC	TRUE	FALSE	FALSE
chr1	17370286	17387431	3657	chr1	17710723	17714179	3718	SDHB	NA	NA	BackgroundESC	PolycombNEC	FALSE	FALSE	TRUE
chr1	17370286	17387431	3657	chr1	17715833	17724564	3720	SDHB	NA	NA	BackgroundESC	PolycombNEC	FALSE	FALSE	TRUE
chr1	17370286	17387431	3657	chr1	17724565	17728738	3721	SDHB	NA	NA	ActiveESC	NA	FALSE	FALSE	TRUE
chr1	17441219	17449501	3666	chr1	16936693	16943385	3573	PADI2	NA	NA	NA	NA	TRUE	FALSE	FALSE
chr1	17441219	17449501	3666	chr1	17392368	17398016	3659	PADI2	NA	NA	ActiveESC	PolycombNEC	FALSE	FALSE	TRUE
chr1	17441219	17449501	3666	chr1	17398017	17399400	3660	PADI2	NA	NA	ActiveESC	NA	FALSE	FALSE	TRUE
chr1	17441219	17449501	3666	chr1	17399401	17407313	3661	PADI2	NA	NA	ActiveESC	NA	FALSE	TRUE	FALSE
chr1	17441219	17449501	3666	chr1	17513778	17527000	3680	PADI2	NA	NA	ActiveESC	NA	TRUE	FALSE	FALSE
chr1	17441219	17449501	3666	chr1	17539145	17549079	3685	PADI2	NA	NA	NA	NA	FALSE	FALSE	TRUE
chr1	17441219	17449501	3666	chr1	17552005	17552593	3688	PADI2	NA	NA	BackgroundESC	NA	FALSE	TRUE	FALSE
chr1	17441219	17449501	3666	chr1	17552594	17573270	3689	PADI2	NA	NA	NA	NA	FALSE	FALSE	TRUE
chr1	17441219	17449501	3666	chr1	17575858	17584126	3691	PADI2	NA	NA	NA	NA	FALSE	FALSE	TRUE
chr1	17441219	17449501	3666	chr1	17584127	17585977	3692	PADI2	NA	NA	BackgroundESC	NA	FALSE	FALSE	TRUE
chr1	17441219	17449501	3666	chr1	17586834	17590036	3694	PADI2	NA	NA	BackgroundESC	PolycombNEC	FALSE	FALSE	TRUE
chr1	17441219	17449501	3666	chr1	17590789	17600289	3696	PADI2	NA	NA	ActiveESC	NA	FALSE	FALSE	TRUE
chr1	17441219	17449501	3666	chr1	17615236	17615855	3701	PADI2	NA	NA	BackgroundESC	NA	TRUE	FALSE	FALSE
chr1	17441219	17449501	3666	chr1	17615856	17617374	3702	PADI2	NA	NA	ActiveESC	NA	FALSE	FALSE	TRUE
chr1	17441219	17449501	3666	chr1	17635100	17660262	3706	PADI2	NA	NA	ActiveESC	NA	FALSE	FALSE	TRUE
chr1	17441219	17449501	3666	chr1	17660263	17664970	3707	PADI2	NA	NA	NA	PoisedNEC	FALSE	FALSE	TRUE
chr1	17441219	17449501	3666	chr1	17664971	17667282	3708	PADI2	NA	NA	NA	NA	FALSE	FALSE	TRUE
chr1	17441219	17449501	3666	chr1	17679585	17685884	3711	PADI2	NA	NA	ActiveESC	NA	FALSE	FALSE	TRUE
chr1	17441219	17449501	3666	chr1	17685885	17697587	3712	PADI2	NA	NA	ActiveESC	PoisedNEC	FALSE	FALSE	TRUE
chr1	17441219	17449501	3666	chr1	17701582	17706081	3715	PADI2	NA	NA	PoisedESC	PoisedNEC	FALSE	TRUE	FALSE
chr1	17441219	17449501	3666	chr1	17710723	17714179	3718	PADI2	NA	NA	BackgroundESC	PolycombNEC	FALSE	TRUE	FALSE
chr1	17441219	17449501	3666	chr1	17715833	17724564	3720	PADI2	NA	NA	BackgroundESC	PolycombNEC	TRUE	FALSE	FALSE
chr1	17441219	17449501	3666	chr1	17724565	17728738	3721	PADI2	NA	NA	ActiveESC	NA	FALSE	FALSE	TRUE
chr1	17441219	17449501	3666	chr1	17747484	17751755	3725	PADI2	NA	NA	ActiveESC	NA	FALSE	FALSE	TRUE
chr1	17441219	17449501	3666	chr1	234916041	234921527	60251	PADI2	NA	NA	NA	NA	TRUE	FALSE	FALSE
chr1	17530817	17533093	3683	chr1	17449502	17456546	3667	PADI1	NA	PoisedNEC	ActiveESC	PoisedNEC	FALSE	TRUE	FALSE
chr1	17530817	17533093	3683	chr1	17513778	17527000	3680	PADI1	NA	PoisedNEC	ActiveESC	NA	FALSE	FALSE	TRUE
chr1	17530817	17533093	3683	chr1	17539145	17549079	3685	PADI1	NA	PoisedNEC	NA	NA	FALSE	FALSE	TRUE
chr1	17573271	17575857	3690	chr1	17345385	17349971	3651	PADI3	ActiveESC	NA	BackgroundESC	ActiveNEC	FALSE	TRUE	FALSE
chr1	17573271	17575857	3690	chr1	17387432	17392367	3658	PADI3	ActiveESC	NA	intermEnhESC	NA	FALSE	FALSE	TRUE
chr1	17573271	17575857	3690	chr1	17398017	17399400	3660	PADI3	ActiveESC	NA	ActiveESC	NA	FALSE	FALSE	TRUE
chr1	17573271	17575857	3690	chr1	17399401	17407313	3661	PADI3	ActiveESC	NA	ActiveESC	NA	FALSE	FALSE	TRUE
chr1	17573271	17575857	3690	chr1	17435911	17440652	3664	PADI3	ActiveESC	NA	NA	NA	FALSE	TRUE	FALSE
chr1	17573271	17575857	3690	chr1	17440653	17441218	3665	PADI3	ActiveESC	NA	NA	PolycombNEC	FALSE	FALSE	TRUE
chr1	17573271	17575857	3690	chr1	17449502	17456546	3667	PADI3	ActiveESC	NA	ActiveESC	PoisedNEC	FALSE	FALSE	TRUE
chr1	17573271	17575857	3690	chr1	17456649	17458606	3669	PADI3	ActiveESC	NA	ActiveESC	NA	FALSE	FALSE	TRUE
chr1	17573271	17575857	3690	chr1	17458607	17462960	3670	PADI3	ActiveESC	NA	ActiveESC	PolycombNEC	FALSE	FALSE	TRUE
chr1	17573271	17575857	3690	chr1	17513778	17527000	3680	PADI3	ActiveESC	NA	ActiveESC	NA	TRUE	FALSE	FALSE
chr1	17573271	17575857	3690	chr1	17584127	17585977	3692	PADI3	ActiveESC	NA	BackgroundESC	NA	FALSE	TRUE	FALSE
chr1	17573271	17575857	3690	chr1	17590789	17600289	3696	PADI3	ActiveESC	NA	ActiveESC	NA	FALSE	TRUE	FALSE
chr1	17573271	17575857	3690	chr1	17664971	17667282	3708	PADI3	ActiveESC	NA	NA	NA	FALSE	TRUE	FALSE
chr1	17573271	17575857	3690	chr1	17679585	17685884	3711	PADI3	ActiveESC	NA	ActiveESC	NA	TRUE	FALSE	FALSE
chr1	17573271	17575857	3690	chr1	17715833	17724564	3720	PADI3	ActiveESC	NA	BackgroundESC	PolycombNEC	FALSE	FALSE	TRUE
chr1	17573271	17575857	3690	chr1	17724565	17728738	3721	PADI3	ActiveESC	NA	ActiveESC	NA	FALSE	FALSE	TRUE
chr1	17573271	17575857	3690	chr1	17960828	17967806	3763	PADI3	ActiveESC	NA	ActiveESC	NA	FALSE	TRUE	FALSE
chr1	17624557	17635099	3705	chr1	16936693	16943385	3573	PADI4	NA	NA	NA	NA	FALSE	TRUE	FALSE
chr1	17624557	17635099	3705	chr1	17340728	17345384	3650	PADI4	NA	NA	NA	NA	TRUE	FALSE	FALSE
chr1	17624557	17635099	3705	chr1	17366817	17370002	3655	PADI4	NA	NA	BackgroundESC	BackgroundNEC	TRUE	FALSE	FALSE
chr1	17624557	17635099	3705	chr1	17387432	17392367	3658	PADI4	NA	NA	intermEnhESC	NA	TRUE	FALSE	FALSE
chr1	17624557	17635099	3705	chr1	17398017	17399400	3660	PADI4	NA	NA	ActiveESC	NA	FALSE	FALSE	TRUE
chr1	17624557	17635099	3705	chr1	17399401	17407313	3661	PADI4	NA	NA	ActiveESC	NA	FALSE	FALSE	TRUE
chr1	17624557	17635099	3705	chr1	17407314	17415945	3662	PADI4	NA	NA	NA	NA	FALSE	FALSE	TRUE
chr1	17624557	17635099	3705	chr1	17435911	17440652	3664	PADI4	NA	NA	NA	NA	FALSE	FALSE	TRUE
chr1	17624557	17635099	3705	chr1	17449502	17456546	3667	PADI4	NA	NA	ActiveESC	PoisedNEC	FALSE	FALSE	TRUE
chr1	17624557	17635099	3705	chr1	17458607	17462960	3670	PADI4	NA	NA	ActiveESC	PolycombNEC	FALSE	FALSE	TRUE
chr1	17624557	17635099	3705	chr1	17466184	17482493	3672	PADI4	NA	NA	NA	NA	FALSE	FALSE	TRUE
chr1	17624557	17635099	3705	chr1	17513778	17527000	3680	PADI4	NA	NA	ActiveESC	NA	TRUE	FALSE	FALSE
chr1	17624557	17635099	3705	chr1	17575858	17584126	3691	PADI4	NA	NA	NA	NA	TRUE	FALSE	FALSE
chr1	17624557	17635099	3705	chr1	17660263	17664970	3707	PADI4	NA	NA	NA	PoisedNEC	FALSE	FALSE	TRUE
chr1	17624557	17635099	3705	chr1	17679585	17685884	3711	PADI4	NA	NA	ActiveESC	NA	FALSE	FALSE	TRUE
chr1	17624557	17635099	3705	chr1	17715833	17724564	3720	PADI4	NA	NA	BackgroundESC	PolycombNEC	FALSE	FALSE	TRUE
chr1	17624557	17635099	3705	chr1	17724565	17728738	3721	PADI4	NA	NA	ActiveESC	NA	FALSE	FALSE	TRUE
chr1	17624557	17635099	3705	chr1	17960828	17967806	3763	PADI4	NA	NA	ActiveESC	NA	TRUE	FALSE	FALSE
chr1	17751756	17766957	3726	chr1	18618079	18632755	3920	RCC2	NA	NA	NA	NA	TRUE	FALSE	FALSE
chr1	17751756	17766957	3726	chr1	18965987	18972304	3985	RCC2	NA	NA	NA	PoisedNEC	FALSE	TRUE	FALSE
chr1	18426276	18441405	3884	chr1	18246585	18252111	3829	IGSF21	NA	NA	PolycombESC	PoisedNEC	FALSE	FALSE	TRUE
chr1	18426276	18441405	3884	chr1	18252112	18257058	3830	IGSF21	NA	NA	NA	NA	FALSE	FALSE	TRUE
chr1	18426276	18441405	3884	chr1	18257603	18259953	3832	IGSF21	NA	NA	PolycombESC	PolycombNEC	FALSE	TRUE	FALSE
chr1	18426276	18441405	3884	chr1	18272354	18279339	3836	IGSF21	NA	NA	NA	NA	FALSE	FALSE	TRUE
chr1	18426276	18441405	3884	chr1	18308214	18314526	3847	IGSF21	NA	NA	NA	PolycombNEC	FALSE	TRUE	FALSE
chr1	18426276	18441405	3884	chr1	18318233	18323166	3850	IGSF21	NA	NA	NA	NA	FALSE	TRUE	FALSE
chr1	18426276	18441405	3884	chr1	18659216	18662236	3926	IGSF21	NA	NA	NA	NA	TRUE	FALSE	FALSE
chr1	18426276	18441405	3884	chr1	18890512	18893415	3968	IGSF21	NA	NA	NA	NA	FALSE	TRUE	FALSE
chr1	18426276	18441405	3884	chr1	18893416	18902399	3969	IGSF21	NA	NA	NA	NA	FALSE	TRUE	FALSE
chr1	18426276	18441405	3884	chr1	18902400	18910570	3970	IGSF21	NA	NA	NA	PoisedNEC	FALSE	FALSE	TRUE
chr1	18426276	18441405	3884	chr1	18915847	18925681	3974	IGSF21	NA	NA	NA	NA	TRUE	FALSE	FALSE
chr1	18806440	18810128	3953	chr1	18242889	18246584	3828	KLHDC7A	NA	ActiveNEC	PolycombESC	PolycombNEC	FALSE	TRUE	FALSE
chr1	18806440	18810128	3953	chr1	18681335	18707866	3932	KLHDC7A	NA	ActiveNEC	NA	NA	TRUE	FALSE	FALSE
chr1	18806440	18810128	3953	chr1	18893416	18902399	3969	KLHDC7A	NA	ActiveNEC	NA	NA	FALSE	TRUE	FALSE
chr1	18955828	18960379	3982	chr1	18915847	18925681	3974	PAX7	PoisedESC	NA	NA	NA	FALSE	FALSE	TRUE
chr1	18955828	18960379	3982	chr1	18925682	18933319	3975	PAX7	PoisedESC	NA	NA	NA	FALSE	FALSE	TRUE
chr1	18955828	18960379	3982	chr1	18964006	18965986	3984	PAX7	PoisedESC	NA	PoisedESC	PoisedNEC	TRUE	FALSE	FALSE
chr1	18955828	18960379	3982	chr1	18965987	18972304	3985	PAX7	PoisedESC	NA	NA	PoisedNEC	FALSE	FALSE	TRUE
chr1	18955828	18960379	3982	chr1	18972305	18975730	3986	PAX7	PoisedESC	NA	PoisedESC	PoisedNEC	TRUE	FALSE	FALSE
chr1	18955828	18960379	3982	chr1	18975731	18978098	3987	PAX7	PoisedESC	NA	NA	PoisedNEC	FALSE	FALSE	TRUE
chr1	18955828	18960379	3982	chr1	18984859	18988253	3989	PAX7	PoisedESC	NA	NA	PoisedNEC	FALSE	FALSE	TRUE
chr1	18955828	18960379	3982	chr1	18991037	18996211	3993	PAX7	PoisedESC	NA	NA	PoisedNEC	TRUE	FALSE	FALSE
chr1	18955828	18960379	3982	chr1	18999756	19004192	3995	PAX7	PoisedESC	NA	NA	PoisedNEC	FALSE	FALSE	TRUE
chr1	18955828	18960379	3982	chr1	19036412	19041731	4001	PAX7	PoisedESC	NA	PolycombESC	NA	FALSE	FALSE	TRUE
chr1	18955828	18960379	3982	chr1	19041732	19049682	4002	PAX7	PoisedESC	NA	NA	NA	FALSE	FALSE	TRUE
chr1	18955828	18960379	3982	chr1	19051353	19060166	4006	PAX7	PoisedESC	NA	NA	NA	TRUE	FALSE	FALSE
chr1	18955828	18960379	3982	chr1	19122455	19126934	4024	PAX7	PoisedESC	NA	NA	PoisedNEC	FALSE	FALSE	TRUE
chr1	18955828	18960379	3982	chr1	19133631	19137973	4026	PAX7	PoisedESC	NA	NA	NA	TRUE	FALSE	FALSE
chr1	18955828	18960379	3982	chr1	19142905	19152673	4030	PAX7	PoisedESC	NA	NA	PoisedNEC	FALSE	FALSE	TRUE
chr1	19180246	19189771	4044	chr1	18893416	18902399	3969	TAS1R2	PolycombESC	NA	NA	NA	TRUE	FALSE	FALSE
chr1	19180246	19189771	4044	chr1	18902400	18910570	3970	TAS1R2	PolycombESC	NA	NA	PoisedNEC	FALSE	FALSE	TRUE
chr1	19180246	19189771	4044	chr1	18915847	18925681	3974	TAS1R2	PolycombESC	NA	NA	NA	FALSE	FALSE	TRUE
chr1	19180246	19189771	4044	chr1	18925682	18933319	3975	TAS1R2	PolycombESC	NA	NA	NA	FALSE	FALSE	TRUE
chr1	19180246	19189771	4044	chr1	18952552	18955827	3981	TAS1R2	PolycombESC	NA	PoisedESC	PoisedNEC	TRUE	FALSE	FALSE
chr1	19180246	19189771	4044	chr1	18991037	18996211	3993	TAS1R2	PolycombESC	NA	NA	PoisedNEC	FALSE	TRUE	FALSE
chr1	19180246	19189771	4044	chr1	19036412	19041731	4001	TAS1R2	PolycombESC	NA	PolycombESC	NA	FALSE	FALSE	TRUE
chr1	19180246	19189771	4044	chr1	19041732	19049682	4002	TAS1R2	PolycombESC	NA	NA	NA	FALSE	FALSE	TRUE
chr1	19281467	19284535	4059	chr1	19376887	19390016	4083	IFFO2	PoisedESC	NA	NA	NA	FALSE	TRUE	FALSE
chr1	19281467	19284535	4059	chr1	19425874	19439534	4089	IFFO2	PoisedESC	NA	BackgroundESC	BackgroundNEC	FALSE	TRUE	FALSE
chr1	19531652	19537425	4120	chr1	19215782	19219462	4050	UBR4	ActiveESC	ActiveNEC	ActiveESC	NA	FALSE	TRUE	FALSE
chr1	19531652	19537425	4120	chr1	19229346	19230610	4052	UBR4	ActiveESC	ActiveNEC	NA	NA	FALSE	FALSE	TRUE
chr1	19531652	19537425	4120	chr1	19232014	19242770	4054	UBR4	ActiveESC	ActiveNEC	NA	NA	FALSE	FALSE	TRUE
chr1	19531652	19537425	4120	chr1	19243987	19266592	4056	UBR4	ActiveESC	ActiveNEC	NA	NA	FALSE	TRUE	FALSE
chr1	19531652	19537425	4120	chr1	19390017	19408947	4084	UBR4	ActiveESC	ActiveNEC	ActiveESC	NA	TRUE	FALSE	FALSE
chr1	19531652	19537425	4120	chr1	19409490	19419721	4086	UBR4	ActiveESC	ActiveNEC	BackgroundESC	ActiveNEC	FALSE	FALSE	TRUE
chr1	19531652	19537425	4120	chr1	19419722	19425007	4087	UBR4	ActiveESC	ActiveNEC	BackgroundESC	BackgroundNEC	FALSE	FALSE	TRUE
chr1	19531652	19537425	4120	chr1	19425008	19425873	4088	UBR4	ActiveESC	ActiveNEC	BackgroundESC	BackgroundNEC	TRUE	FALSE	FALSE
chr1	19531652	19537425	4120	chr1	19425874	19439534	4089	UBR4	ActiveESC	ActiveNEC	BackgroundESC	BackgroundNEC	FALSE	FALSE	TRUE
chr1	19531652	19537425	4120	chr1	19439535	19443296	4090	UBR4	ActiveESC	ActiveNEC	BackgroundESC	BackgroundNEC	FALSE	FALSE	TRUE
chr1	19531652	19537425	4120	chr1	19443297	19446427	4091	UBR4	ActiveESC	ActiveNEC	BackgroundESC	BackgroundNEC	FALSE	FALSE	TRUE
chr1	19531652	19537425	4120	chr1	19446428	19454963	4092	UBR4	ActiveESC	ActiveNEC	BackgroundESC	ActiveNEC	FALSE	FALSE	TRUE
chr1	19531652	19537425	4120	chr1	19454964	19468922	4093	UBR4	ActiveESC	ActiveNEC	intermEnhESC	ActiveNEC	TRUE	FALSE	FALSE
chr1	19531652	19537425	4120	chr1	19469013	19470158	4095	UBR4	ActiveESC	ActiveNEC	BackgroundESC	BackgroundNEC	FALSE	FALSE	TRUE
chr1	19531652	19537425	4120	chr1	19471141	19472509	4097	UBR4	ActiveESC	ActiveNEC	BackgroundESC	BackgroundNEC	TRUE	FALSE	FALSE
chr1	19531652	19537425	4120	chr1	19472510	19473022	4098	UBR4	ActiveESC	ActiveNEC	BackgroundESC	BackgroundNEC	TRUE	FALSE	FALSE
chr1	19531652	19537425	4120	chr1	19473023	19475025	4099	UBR4	ActiveESC	ActiveNEC	BackgroundESC	BackgroundNEC	FALSE	FALSE	TRUE
chr1	19531652	19537425	4120	chr1	19475026	19479384	4100	UBR4	ActiveESC	ActiveNEC	BackgroundESC	BackgroundNEC	FALSE	FALSE	TRUE
chr1	19531652	19537425	4120	chr1	19479385	19486694	4101	UBR4	ActiveESC	ActiveNEC	BackgroundESC	BackgroundNEC	FALSE	FALSE	TRUE
chr1	19531652	19537425	4120	chr1	19486695	19488714	4102	UBR4	ActiveESC	ActiveNEC	BackgroundESC	BackgroundNEC	TRUE	FALSE	FALSE
chr1	19531652	19537425	4120	chr1	19489873	19492380	4106	UBR4	ActiveESC	ActiveNEC	BackgroundESC	BackgroundNEC	TRUE	FALSE	FALSE
chr1	19531652	19537425	4120	chr1	19492381	19496500	4107	UBR4	ActiveESC	ActiveNEC	BackgroundESC	BackgroundNEC	TRUE	FALSE	FALSE
chr1	19531652	19537425	4120	chr1	19503018	19509786	4112	UBR4	ActiveESC	ActiveNEC	BackgroundESC	BackgroundNEC	TRUE	FALSE	FALSE
chr1	19531652	19537425	4120	chr1	19509787	19512638	4113	UBR4	ActiveESC	ActiveNEC	BackgroundESC	BackgroundNEC	FALSE	FALSE	TRUE
chr1	19531652	19537425	4120	chr1	19513869	19523110	4116	UBR4	ActiveESC	ActiveNEC	BackgroundESC	BackgroundNEC	FALSE	FALSE	TRUE
chr1	19531652	19537425	4120	chr1	19544827	19547192	4124	UBR4	ActiveESC	ActiveNEC	BackgroundESC	ActiveNEC	TRUE	FALSE	FALSE
chr1	19531652	19537425	4120	chr1	19564299	19565415	4126	UBR4	ActiveESC	ActiveNEC	BackgroundESC	BackgroundNEC	TRUE	FALSE	FALSE
chr1	19531652	19537425	4120	chr1	19968103	19975462	4217	UBR4	ActiveESC	ActiveNEC	NA	NA	TRUE	FALSE	FALSE
chr1	19810353	19813225	4191	chr1	19698613	19702884	4155	CAPZB	ActiveESC	NA	ActiveESC	NA	TRUE	FALSE	FALSE
chr1	19810353	19813225	4191	chr1	19702885	19710267	4156	CAPZB	ActiveESC	NA	BackgroundESC	ActiveNEC	TRUE	FALSE	FALSE
chr1	19810353	19813225	4191	chr1	19724926	19727864	4163	CAPZB	ActiveESC	NA	ActiveESC	ActiveNEC	TRUE	FALSE	FALSE
chr1	19810353	19813225	4191	chr1	19729164	19732736	4165	CAPZB	ActiveESC	NA	ActiveESC	ActiveNEC	FALSE	TRUE	FALSE
chr1	19810353	19813225	4191	chr1	19753797	19756964	4174	CAPZB	ActiveESC	NA	ActiveESC	NA	TRUE	FALSE	FALSE
chr1	19810353	19813225	4191	chr1	19795634	19807996	4187	CAPZB	ActiveESC	NA	ActiveESC	NA	TRUE	FALSE	FALSE
chr1	19810353	19813225	4191	chr1	19902814	19906027	4200	CAPZB	ActiveESC	NA	BackgroundESC	PolycombNEC	FALSE	TRUE	FALSE
chr1	19810353	19813225	4191	chr1	19968103	19975462	4217	CAPZB	ActiveESC	NA	NA	NA	FALSE	TRUE	FALSE
chr1	19810353	19813225	4191	chr1	19975463	19986146	4218	CAPZB	ActiveESC	NA	NA	NA	FALSE	FALSE	TRUE
chr1	19965667	19968102	4216	chr1	19660145	19665358	4145	NBL1	NA	NA	ActiveESC	NA	TRUE	FALSE	FALSE
chr1	19965667	19968102	4216	chr1	19666593	19670827	4147	NBL1	NA	NA	ActiveESC	PoisedNEC	FALSE	FALSE	TRUE
chr1	19965667	19968102	4216	chr1	19670828	19672164	4148	NBL1	NA	NA	ActiveESC	intermEnhNEC	FALSE	TRUE	FALSE
chr1	19965667	19968102	4216	chr1	19702885	19710267	4156	NBL1	NA	NA	BackgroundESC	ActiveNEC	FALSE	FALSE	TRUE
chr1	19965667	19968102	4216	chr1	19711147	19719770	4158	NBL1	NA	NA	ActiveESC	ActiveNEC	FALSE	FALSE	TRUE
chr1	19965667	19968102	4216	chr1	19724926	19727864	4163	NBL1	NA	NA	ActiveESC	ActiveNEC	FALSE	FALSE	TRUE
chr1	19965667	19968102	4216	chr1	19757268	19760047	4176	NBL1	NA	NA	ActiveESC	ActiveNEC	FALSE	TRUE	FALSE
chr1	19965667	19968102	4216	chr1	19760201	19769046	4178	NBL1	NA	NA	ActiveESC	NA	FALSE	FALSE	TRUE
chr1	19965667	19968102	4216	chr1	19774453	19778569	4181	NBL1	NA	NA	ActiveESC	NA	FALSE	TRUE	FALSE
chr1	19965667	19968102	4216	chr1	19778570	19784798	4182	NBL1	NA	NA	ActiveESC	NA	FALSE	TRUE	FALSE
chr1	19965667	19968102	4216	chr1	19813401	19818777	4193	NBL1	NA	NA	ActiveESC	NA	TRUE	FALSE	FALSE
chr1	19986147	19994505	4219	chr1	19666593	19670827	4147	HTR6	NA	NA	ActiveESC	PoisedNEC	FALSE	TRUE	FALSE
chr1	19986147	19994505	4219	chr1	19702885	19710267	4156	HTR6	NA	NA	BackgroundESC	ActiveNEC	FALSE	TRUE	FALSE
chr1	19986147	19994505	4219	chr1	19724926	19727864	4163	HTR6	NA	NA	ActiveESC	ActiveNEC	TRUE	FALSE	FALSE
chr1	19986147	19994505	4219	chr1	19774453	19778569	4181	HTR6	NA	NA	ActiveESC	NA	TRUE	FALSE	FALSE
chr1	19986147	19994505	4219	chr1	19778570	19784798	4182	HTR6	NA	NA	ActiveESC	NA	FALSE	TRUE	FALSE
chr1	20194553	20209798	4265	chr1	20087485	20090487	4239	OTUD3	ActiveESC	NA	ActiveESC	PoisedNEC	TRUE	FALSE	FALSE
chr1	20247143	20260754	4276	chr1	20476063	20478373	4329	PLA2G2E	ActiveESC	NA	ActiveESC	NA	TRUE	FALSE	FALSE
chr1	20247143	20260754	4276	chr1	20488073	20493459	4338	PLA2G2E	ActiveESC	NA	ActiveESC	NA	FALSE	FALSE	TRUE
chr1	20247143	20260754	4276	chr1	20519797	20521634	4349	PLA2G2E	ActiveESC	NA	NA	PolycombNEC	TRUE	FALSE	FALSE
chr1	20247143	20260754	4276	chr1	20521635	20532670	4350	PLA2G2E	ActiveESC	NA	NA	NA	TRUE	FALSE	FALSE
chr1	20247143	20260754	4276	chr1	20594898	20615633	4369	PLA2G2E	ActiveESC	NA	NA	NA	TRUE	FALSE	FALSE
chr1	20247143	20260754	4276	chr1	20756768	20763074	4407	PLA2G2E	ActiveESC	NA	NA	NA	FALSE	TRUE	FALSE
chr1	20301548	20307716	4288	chr1	20488073	20493459	4338	PLA2G2A	ActiveESC	NA	ActiveESC	NA	TRUE	FALSE	FALSE
chr1	20444530	20457757	4325	chr1	20297390	20301547	4287	PLA2G2D	ActiveESC	NA	ActiveESC	BackgroundNEC	TRUE	FALSE	FALSE
chr1	20444530	20457757	4325	chr1	20307717	20309915	4289	PLA2G2D	ActiveESC	NA	ActiveESC	PolycombNEC	TRUE	FALSE	FALSE
chr1	20503783	20504897	4343	chr1	20233727	20239536	4273	PLA2G2C	PolycombESC	PolycombNEC	BackgroundESC	BackgroundNEC	FALSE	TRUE	FALSE
chr1	20503783	20504897	4343	chr1	20287488	20292455	4284	PLA2G2C	PolycombESC	PolycombNEC	NA	PolycombNEC	FALSE	FALSE	TRUE
chr1	20503783	20504897	4343	chr1	20297390	20301547	4287	PLA2G2C	PolycombESC	PolycombNEC	ActiveESC	BackgroundNEC	TRUE	FALSE	FALSE
chr1	20503783	20504897	4343	chr1	20735814	20748463	4403	PLA2G2C	PolycombESC	PolycombNEC	PoisedESC	PoisedNEC	FALSE	TRUE	FALSE
chr1	20503783	20504897	4343	chr1	20806036	20809455	4420	PLA2G2C	PolycombESC	PolycombNEC	NA	NA	FALSE	FALSE	TRUE
chr1	20615634	20620643	4370	chr1	20293592	20297389	4286	VWA5B1	NA	PoisedNEC	NA	BackgroundNEC	TRUE	FALSE	FALSE
chr1	20615634	20620643	4370	chr1	20730502	20735813	4402	VWA5B1	NA	PoisedNEC	PoisedESC	PoisedNEC	TRUE	FALSE	FALSE
chr1	20615634	20620643	4370	chr1	20772022	20788190	4412	VWA5B1	NA	PoisedNEC	NA	NA	FALSE	TRUE	FALSE
chr1	20615634	20620643	4370	chr1	20797745	20800380	4418	VWA5B1	NA	PoisedNEC	NA	NA	TRUE	FALSE	FALSE
chr1	20615634	20620643	4370	chr1	20806036	20809455	4420	VWA5B1	NA	PoisedNEC	NA	NA	FALSE	TRUE	FALSE
chr1	20809456	20815185	4421	chr1	20090488	20097314	4240	CAMK2N1	NA	NA	NA	NA	FALSE	TRUE	FALSE
chr1	20809456	20815185	4421	chr1	20233727	20239536	4273	CAMK2N1	NA	NA	BackgroundESC	BackgroundNEC	FALSE	FALSE	TRUE
chr1	20809456	20815185	4421	chr1	20349817	20353767	4301	CAMK2N1	NA	NA	BackgroundESC	BackgroundNEC	TRUE	FALSE	FALSE
chr1	20809456	20815185	4421	chr1	20420506	20428597	4320	CAMK2N1	NA	NA	NA	PolycombNEC	FALSE	TRUE	FALSE
chr1	20809456	20815185	4421	chr1	20428663	20437480	4322	CAMK2N1	NA	NA	NA	NA	FALSE	FALSE	TRUE
chr1	20809456	20815185	4421	chr1	20488073	20493459	4338	CAMK2N1	NA	NA	ActiveESC	NA	FALSE	TRUE	FALSE
chr1	20809456	20815185	4421	chr1	20500246	20503782	4342	CAMK2N1	NA	NA	PolycombESC	PolycombNEC	FALSE	TRUE	FALSE
chr1	20809456	20815185	4421	chr1	20504898	20509798	4344	CAMK2N1	NA	NA	PolycombESC	PoisedNEC	FALSE	TRUE	FALSE
chr1	20809456	20815185	4421	chr1	20519797	20521634	4349	CAMK2N1	NA	NA	NA	PolycombNEC	FALSE	FALSE	TRUE
chr1	20809456	20815185	4421	chr1	20521635	20532670	4350	CAMK2N1	NA	NA	NA	NA	FALSE	FALSE	TRUE
chr1	20809456	20815185	4421	chr1	20532671	20535281	4351	CAMK2N1	NA	NA	BackgroundESC	PolycombNEC	FALSE	TRUE	FALSE
chr1	20809456	20815185	4421	chr1	20535427	20539738	4353	CAMK2N1	NA	NA	NA	NA	FALSE	FALSE	TRUE
chr1	20809456	20815185	4421	chr1	20539739	20542435	4354	CAMK2N1	NA	NA	NA	NA	FALSE	FALSE	TRUE
chr1	20809456	20815185	4421	chr1	20542436	20544352	4355	CAMK2N1	NA	NA	PolycombESC	PolycombNEC	FALSE	FALSE	TRUE
chr1	20809456	20815185	4421	chr1	20544353	20551146	4356	CAMK2N1	NA	NA	PoisedESC	PoisedNEC	FALSE	TRUE	FALSE
chr1	20809456	20815185	4421	chr1	20551147	20552019	4357	CAMK2N1	NA	NA	PolycombESC	PolycombNEC	FALSE	FALSE	TRUE
chr1	20809456	20815185	4421	chr1	20553816	20564661	4359	CAMK2N1	NA	NA	NA	PoisedNEC	FALSE	FALSE	TRUE
chr1	20809456	20815185	4421	chr1	20568485	20580015	4362	CAMK2N1	NA	NA	BackgroundESC	NA	FALSE	FALSE	TRUE
chr1	20809456	20815185	4421	chr1	20594898	20615633	4369	CAMK2N1	NA	NA	NA	NA	TRUE	FALSE	FALSE
chr1	20809456	20815185	4421	chr1	20662666	20668157	4381	CAMK2N1	NA	NA	NA	NA	FALSE	FALSE	TRUE
chr1	20809456	20815185	4421	chr1	20668313	20671886	4383	CAMK2N1	NA	NA	NA	NA	TRUE	FALSE	FALSE
chr1	20809456	20815185	4421	chr1	20681397	20682110	4389	CAMK2N1	NA	NA	BackgroundESC	intermEnhNEC	FALSE	FALSE	TRUE
chr1	20809456	20815185	4421	chr1	20682111	20697119	4390	CAMK2N1	NA	NA	NA	NA	FALSE	FALSE	TRUE
chr1	20809456	20815185	4421	chr1	20708352	20714884	4394	CAMK2N1	NA	NA	NA	NA	TRUE	FALSE	FALSE
chr1	20809456	20815185	4421	chr1	20730502	20735813	4402	CAMK2N1	NA	NA	PoisedESC	PoisedNEC	FALSE	FALSE	TRUE
chr1	20809456	20815185	4421	chr1	20756768	20763074	4407	CAMK2N1	NA	NA	NA	NA	FALSE	TRUE	FALSE
chr1	20815186	20837976	4422	chr1	20209799	20215580	4266	MUL1	NA	NA	ActiveESC	ActiveNEC	FALSE	TRUE	FALSE
chr1	20815186	20837976	4422	chr1	20233727	20239536	4273	MUL1	NA	NA	BackgroundESC	BackgroundNEC	FALSE	FALSE	TRUE
chr1	20815186	20837976	4422	chr1	20239605	20247142	4275	MUL1	NA	NA	BackgroundESC	NA	FALSE	TRUE	FALSE
chr1	20815186	20837976	4422	chr1	20297390	20301547	4287	MUL1	NA	NA	ActiveESC	BackgroundNEC	FALSE	TRUE	FALSE
chr1	20815186	20837976	4422	chr1	20408619	20417305	4318	MUL1	NA	NA	ActiveESC	PolycombNEC	FALSE	TRUE	FALSE
chr1	20815186	20837976	4422	chr1	20420506	20428597	4320	MUL1	NA	NA	NA	PolycombNEC	FALSE	TRUE	FALSE
chr1	20815186	20837976	4422	chr1	20428663	20437480	4322	MUL1	NA	NA	NA	NA	FALSE	TRUE	FALSE
chr1	20815186	20837976	4422	chr1	20488073	20493459	4338	MUL1	NA	NA	ActiveESC	NA	FALSE	TRUE	FALSE
chr1	20815186	20837976	4422	chr1	20518533	20519766	4347	MUL1	NA	NA	PolycombESC	PolycombNEC	FALSE	TRUE	FALSE
chr1	20815186	20837976	4422	chr1	20519797	20521634	4349	MUL1	NA	NA	NA	PolycombNEC	FALSE	TRUE	FALSE
chr1	20815186	20837976	4422	chr1	20521635	20532670	4350	MUL1	NA	NA	NA	NA	FALSE	FALSE	TRUE
chr1	20815186	20837976	4422	chr1	20532671	20535281	4351	MUL1	NA	NA	BackgroundESC	PolycombNEC	FALSE	TRUE	FALSE
chr1	20815186	20837976	4422	chr1	20535427	20539738	4353	MUL1	NA	NA	NA	NA	FALSE	FALSE	TRUE
chr1	20815186	20837976	4422	chr1	20539739	20542435	4354	MUL1	NA	NA	NA	NA	FALSE	FALSE	TRUE
chr1	20815186	20837976	4422	chr1	20542436	20544352	4355	MUL1	NA	NA	PolycombESC	PolycombNEC	FALSE	FALSE	TRUE
chr1	20815186	20837976	4422	chr1	20551147	20552019	4357	MUL1	NA	NA	PolycombESC	PolycombNEC	FALSE	TRUE	FALSE
chr1	20815186	20837976	4422	chr1	20662666	20668157	4381	MUL1	NA	NA	NA	NA	FALSE	TRUE	FALSE
chr1	20815186	20837976	4422	chr1	20668313	20671886	4383	MUL1	NA	NA	NA	NA	FALSE	TRUE	FALSE
chr1	20815186	20837976	4422	chr1	20708352	20714884	4394	MUL1	NA	NA	NA	NA	FALSE	TRUE	FALSE
chr1	20815186	20837976	4422	chr1	20968774	20976743	4452	MUL1	NA	NA	ActiveESC	NA	FALSE	FALSE	TRUE
chr1	20815186	20837976	4422	chr1	20976744	20985077	4453	MUL1	NA	NA	BackgroundESC	NA	FALSE	TRUE	FALSE
chr1	20878564	20884875	4433	chr1	20939141	20956635	4448	FAM43B	PoisedESC	PoisedNEC	ActiveESC	NA	FALSE	TRUE	FALSE
chr1	20878564	20884875	4433	chr1	20968125	20968773	4451	FAM43B	PoisedESC	PoisedNEC	ActiveESC	NA	FALSE	FALSE	TRUE
chr1	20878564	20884875	4433	chr1	20968774	20976743	4452	FAM43B	PoisedESC	PoisedNEC	ActiveESC	NA	FALSE	FALSE	TRUE
chr1	20878564	20884875	4433	chr1	21515867	21547550	4588	FAM43B	PoisedESC	PoisedNEC	NA	PoisedNEC	TRUE	FALSE	FALSE
chr1	20957328	20968124	4450	chr1	20841287	20843782	4424	PINK1	NA	NA	PolycombESC	PolycombNEC	FALSE	TRUE	FALSE
chr1	20957328	20968124	4450	chr1	20846957	20865408	4426	PINK1	NA	NA	PoisedESC	NA	FALSE	TRUE	FALSE
chr1	20957328	20968124	4450	chr1	20884876	20889827	4434	PINK1	NA	NA	NA	NA	FALSE	FALSE	TRUE
chr1	20957328	20968124	4450	chr1	20894073	20903492	4437	PINK1	NA	NA	NA	NA	FALSE	FALSE	TRUE
chr1	20957328	20968124	4450	chr1	20968774	20976743	4452	PINK1	NA	NA	ActiveESC	NA	FALSE	FALSE	TRUE
chr1	20986446	20993659	4455	chr1	20209799	20215580	4266	DDOST	ActiveESC	NA	ActiveESC	ActiveNEC	FALSE	TRUE	FALSE
chr1	20986446	20993659	4455	chr1	20843783	20846956	4425	DDOST	ActiveESC	NA	BackgroundESC	PolycombNEC	FALSE	TRUE	FALSE
chr1	20986446	20993659	4455	chr1	20877173	20878563	4432	DDOST	ActiveESC	NA	PoisedESC	PoisedNEC	FALSE	FALSE	TRUE
chr1	20986446	20993659	4455	chr1	20884876	20889827	4434	DDOST	ActiveESC	NA	NA	NA	TRUE	FALSE	FALSE
chr1	20986446	20993659	4455	chr1	20894073	20903492	4437	DDOST	ActiveESC	NA	NA	NA	TRUE	FALSE	FALSE
chr1	20986446	20993659	4455	chr1	20968774	20976743	4452	DDOST	ActiveESC	NA	ActiveESC	NA	TRUE	FALSE	FALSE
chr1	20986446	20993659	4455	chr1	21509086	21514794	4586	DDOST	ActiveESC	NA	PolycombESC	PolycombNEC	FALSE	TRUE	FALSE
chr1	20986446	20993659	4455	chr1	21550872	21561801	4590	DDOST	ActiveESC	NA	ActiveESC	NA	TRUE	FALSE	FALSE
chr1	20986446	20993659	4455	chr1	21563561	21569535	4592	DDOST	ActiveESC	NA	ActiveESC	NA	FALSE	TRUE	FALSE
chr1	21049762	21060670	4466	chr1	21012156	21029240	4460	SH2D5	NA	NA	NA	NA	FALSE	TRUE	FALSE
chr1	21049762	21060670	4466	chr1	21478999	21482805	4581	SH2D5	NA	NA	BackgroundESC	BackgroundNEC	TRUE	FALSE	FALSE
chr1	21049762	21060670	4466	chr1	21515867	21547550	4588	SH2D5	NA	NA	NA	PoisedNEC	TRUE	FALSE	FALSE
chr1	21112234	21114520	4478	chr1	21515867	21547550	4588	HP1BP3	ActiveESC	ActiveNEC	NA	PoisedNEC	FALSE	TRUE	FALSE
chr1	21491254	21509085	4585	chr1	21012156	21029240	4460	EIF4G3	NA	NA	NA	NA	FALSE	TRUE	FALSE
chr1	21491254	21509085	4585	chr1	21155357	21157344	4490	EIF4G3	NA	NA	BackgroundESC	BackgroundNEC	TRUE	FALSE	FALSE
chr1	21670022	21674589	4614	chr1	21547551	21550871	4589	ECE1	NA	NA	ActiveESC	PolycombNEC	FALSE	FALSE	TRUE
chr1	21670022	21674589	4614	chr1	21550872	21561801	4590	ECE1	NA	NA	ActiveESC	NA	TRUE	FALSE	FALSE
chr1	21670022	21674589	4614	chr1	21563561	21569535	4592	ECE1	NA	NA	ActiveESC	NA	FALSE	FALSE	TRUE
chr1	21670022	21674589	4614	chr1	21572045	21574441	4596	ECE1	NA	NA	BackgroundESC	NA	FALSE	TRUE	FALSE
chr1	21670022	21674589	4614	chr1	21574442	21589588	4597	ECE1	NA	NA	ActiveESC	NA	FALSE	TRUE	FALSE
chr1	21670022	21674589	4614	chr1	21589589	21592478	4598	ECE1	NA	NA	ActiveESC	NA	FALSE	FALSE	TRUE
chr1	21670022	21674589	4614	chr1	21599376	21614437	4601	ECE1	NA	NA	ActiveESC	PoisedNEC	FALSE	FALSE	TRUE
chr1	21670022	21674589	4614	chr1	21891273	21904945	4660	ECE1	NA	NA	NA	NA	FALSE	TRUE	FALSE
chr1	21827754	21849932	4648	chr1	21877309	21880293	4656	ALPL	NA	NA	NA	ActiveNEC	TRUE	FALSE	FALSE
chr1	21989091	21997391	4674	chr1	22004172	22007147	4679	RAP1GAP	NA	NA	BackgroundESC	NA	FALSE	FALSE	TRUE
chr1	21989091	21997391	4674	chr1	22235213	22248286	4731	RAP1GAP	NA	NA	ActiveESC	NA	TRUE	FALSE	FALSE
chr1	21989091	21997391	4674	chr1	22288911	22291573	4740	RAP1GAP	NA	NA	NA	NA	FALSE	FALSE	TRUE
chr1	21989091	21997391	4674	chr1	22351402	22359288	4748	RAP1GAP	NA	NA	ActiveESC	ActiveNEC	TRUE	FALSE	FALSE
chr1	22108302	22111128	4713	chr1	22115942	22127996	4715	USP48	ActiveESC	NA	BackgroundESC	BackgroundNEC	FALSE	FALSE	TRUE
chr1	22108302	22111128	4713	chr1	22235213	22248286	4731	USP48	ActiveESC	NA	ActiveESC	NA	TRUE	FALSE	FALSE
chr1	22108302	22111128	4713	chr1	22282512	22288910	4739	USP48	ActiveESC	NA	ActiveESC	NA	FALSE	TRUE	FALSE
chr1	22108302	22111128	4713	chr1	22288911	22291573	4740	USP48	ActiveESC	NA	NA	NA	FALSE	FALSE	TRUE
chr1	22108302	22111128	4713	chr1	22371545	22375874	4751	USP48	ActiveESC	NA	ActiveESC	NA	TRUE	FALSE	FALSE
chr1	22137923	22169002	4721	chr1	22019868	22025068	4687	LDLRAD2	NA	NA	BackgroundESC	BackgroundNEC	TRUE	FALSE	FALSE
chr1	22263134	22276213	4735	chr1	21563561	21569535	4592	HSPG2	NA	NA	ActiveESC	NA	FALSE	TRUE	FALSE
chr1	22263134	22276213	4735	chr1	21997527	22003434	4676	HSPG2	NA	NA	NA	PoisedNEC	TRUE	FALSE	FALSE
chr1	22263134	22276213	4735	chr1	22004172	22007147	4679	HSPG2	NA	NA	BackgroundESC	NA	FALSE	FALSE	TRUE
chr1	22263134	22276213	4735	chr1	22025069	22030310	4688	HSPG2	NA	NA	BackgroundESC	ActiveNEC	TRUE	FALSE	FALSE
chr1	22263134	22276213	4735	chr1	22032487	22037012	4690	HSPG2	NA	NA	ActiveESC	ActiveNEC	FALSE	FALSE	TRUE
chr1	22263134	22276213	4735	chr1	22185409	22192664	4726	HSPG2	NA	NA	ActiveESC	NA	FALSE	FALSE	TRUE
chr1	22263134	22276213	4735	chr1	22192665	22212806	4727	HSPG2	NA	NA	ActiveESC	NA	FALSE	FALSE	TRUE
chr1	22263134	22276213	4735	chr1	22235213	22248286	4731	HSPG2	NA	NA	ActiveESC	NA	FALSE	FALSE	TRUE
chr1	22263134	22276213	4735	chr1	22288911	22291573	4740	HSPG2	NA	NA	NA	NA	FALSE	FALSE	TRUE
chr1	22466747	22478213	4783	chr1	22530168	22537330	4797	WNT4	NA	NA	NA	PoisedNEC	FALSE	TRUE	FALSE
chr1	22466747	22478213	4783	chr1	22594490	22602347	4808	WNT4	NA	NA	NA	PoisedNEC	FALSE	TRUE	FALSE
chr1	22466747	22478213	4783	chr1	22606602	22617844	4810	WNT4	NA	NA	ActiveESC	NA	FALSE	FALSE	TRUE
chr1	22466747	22478213	4783	chr1	22617845	22625372	4811	WNT4	NA	NA	ActiveESC	NA	FALSE	FALSE	TRUE
chr1	22466747	22478213	4783	chr1	22674092	22679869	4821	WNT4	NA	NA	NA	PoisedNEC	FALSE	FALSE	TRUE
chr1	22466747	22478213	4783	chr1	22705031	22711598	4827	WNT4	NA	NA	ActiveESC	NA	TRUE	FALSE	FALSE
chr1	22466747	22478213	4783	chr1	22711599	22713139	4828	WNT4	NA	NA	BackgroundESC	NA	TRUE	FALSE	FALSE
chr1	22466747	22478213	4783	chr1	22714116	22721226	4830	WNT4	NA	NA	NA	NA	FALSE	FALSE	TRUE
chr1	22466747	22478213	4783	chr1	22721227	22725748	4831	WNT4	NA	NA	PolycombESC	PolycombNEC	FALSE	FALSE	TRUE
chr1	22466747	22478213	4783	chr1	22725749	22729583	4832	WNT4	NA	NA	PolycombESC	NA	FALSE	TRUE	FALSE
chr1	22466747	22478213	4783	chr1	22735370	22744193	4834	WNT4	NA	NA	NA	NA	FALSE	FALSE	TRUE
chr1	22466747	22478213	4783	chr1	22744194	22761294	4835	WNT4	NA	NA	NA	NA	FALSE	FALSE	TRUE
chr1	22466747	22478213	4783	chr1	22833318	22835032	4855	WNT4	NA	NA	BackgroundESC	intermEnhNEC	TRUE	FALSE	FALSE
chr1	22466747	22478213	4783	chr1	22934069	22946304	4878	WNT4	NA	NA	NA	PoisedNEC	FALSE	FALSE	TRUE
chr1	22466747	22478213	4783	chr1	22946305	22958916	4879	WNT4	NA	NA	NA	PoisedNEC	FALSE	FALSE	TRUE
chr1	22962784	22972844	4883	chr1	22450001	22460435	4780	C1QA	NA	PoisedNEC	NA	PoisedNEC	FALSE	TRUE	FALSE
chr1	22962784	22972844	4883	chr1	22735370	22744193	4834	C1QA	NA	PoisedNEC	NA	NA	FALSE	TRUE	FALSE
chr1	22962784	22972844	4883	chr1	22744194	22761294	4835	C1QA	NA	PoisedNEC	NA	NA	FALSE	TRUE	FALSE
chr1	22974711	22980184	4886	chr1	22744194	22761294	4835	C1QB	ActiveESC	PoisedNEC	NA	NA	FALSE	FALSE	TRUE
chr1	22974711	22980184	4886	chr1	22854266	22856906	4868	C1QB	ActiveESC	PoisedNEC	ActiveESC	NA	TRUE	FALSE	FALSE
chr1	22974711	22980184	4886	chr1	23216963	23224994	4935	C1QB	ActiveESC	PoisedNEC	BackgroundESC	NA	TRUE	FALSE	FALSE
chr1	22974711	22980184	4886	chr1	23254881	23267846	4938	C1QB	ActiveESC	PoisedNEC	NA	NA	FALSE	FALSE	TRUE
chr1	23035631	23038610	4899	chr1	23174030	23177027	4929	EPHB2	NA	NA	NA	NA	FALSE	TRUE	FALSE
chr1	23035631	23038610	4899	chr1	23245829	23254880	4937	EPHB2	NA	NA	ActiveESC	NA	TRUE	FALSE	FALSE
chr1	23283163	23292199	4943	chr1	22744194	22761294	4835	LACTBL1	NA	NA	NA	NA	FALSE	TRUE	FALSE
chr1	23283163	23292199	4943	chr1	22980195	22982385	4888	LACTBL1	NA	NA	ActiveESC	NA	FALSE	TRUE	FALSE
chr1	23283163	23292199	4943	chr1	22982386	22992765	4889	LACTBL1	NA	NA	ActiveESC	NA	FALSE	FALSE	TRUE
chr1	23283163	23292199	4943	chr1	22992766	22993519	4890	LACTBL1	NA	NA	ActiveESC	NA	FALSE	FALSE	TRUE
chr1	23283163	23292199	4943	chr1	22993520	22999215	4891	LACTBL1	NA	NA	NA	PoisedNEC	FALSE	FALSE	TRUE
chr1	23283163	23292199	4943	chr1	22999216	23004309	4892	LACTBL1	NA	NA	NA	NA	FALSE	FALSE	TRUE
chr1	23283163	23292199	4943	chr1	23004310	23008162	4893	LACTBL1	NA	NA	NA	NA	TRUE	FALSE	FALSE
chr1	23283163	23292199	4943	chr1	23008163	23017772	4894	LACTBL1	NA	NA	NA	NA	TRUE	FALSE	FALSE
chr1	23283163	23292199	4943	chr1	23017773	23029253	4895	LACTBL1	NA	NA	ActiveESC	NA	FALSE	FALSE	TRUE
chr1	23283163	23292199	4943	chr1	23029254	23031771	4896	LACTBL1	NA	NA	ActiveESC	NA	TRUE	FALSE	FALSE
chr1	23283163	23292199	4943	chr1	23509084	23511392	5008	LACTBL1	NA	NA	NA	PolycombNEC	FALSE	FALSE	TRUE
chr1	23498429	23509083	5007	chr1	22460436	22463350	4781	LUZP1	PoisedESC	PoisedNEC	NA	PoisedNEC	FALSE	TRUE	FALSE
chr1	23498429	23509083	5007	chr1	23292200	23293426	4944	LUZP1	PoisedESC	PoisedNEC	PolycombESC	PolycombNEC	FALSE	TRUE	FALSE
chr1	23498429	23509083	5007	chr1	23293427	23308322	4945	LUZP1	PoisedESC	PoisedNEC	NA	NA	FALSE	FALSE	TRUE
chr1	23498429	23509083	5007	chr1	23308323	23310438	4946	LUZP1	PoisedESC	PoisedNEC	BackgroundESC	PolycombNEC	FALSE	FALSE	TRUE
chr1	23498429	23509083	5007	chr1	23311376	23319626	4948	LUZP1	PoisedESC	PoisedNEC	BackgroundESC	PolycombNEC	FALSE	TRUE	FALSE
chr1	23498429	23509083	5007	chr1	23354232	23356985	4954	LUZP1	PoisedESC	PoisedNEC	BackgroundESC	BackgroundNEC	FALSE	TRUE	FALSE
chr1	23498429	23509083	5007	chr1	23367319	23369994	4966	LUZP1	PoisedESC	PoisedNEC	BackgroundESC	BackgroundNEC	FALSE	TRUE	FALSE
chr1	23498429	23509083	5007	chr1	23403629	23406472	4983	LUZP1	PoisedESC	PoisedNEC	BackgroundESC	BackgroundNEC	FALSE	TRUE	FALSE
chr1	23498429	23509083	5007	chr1	23412189	23416043	4986	LUZP1	PoisedESC	PoisedNEC	BackgroundESC	BackgroundNEC	TRUE	FALSE	FALSE
chr1	23498429	23509083	5007	chr1	23416044	23419452	4987	LUZP1	PoisedESC	PoisedNEC	BackgroundESC	ActiveNEC	FALSE	TRUE	FALSE
chr1	23498429	23509083	5007	chr1	23419606	23425657	4989	LUZP1	PoisedESC	PoisedNEC	BackgroundESC	ActiveNEC	FALSE	FALSE	TRUE
chr1	23498429	23509083	5007	chr1	23425658	23433270	4990	LUZP1	PoisedESC	PoisedNEC	BackgroundESC	ActiveNEC	TRUE	FALSE	FALSE
chr1	23668978	23672781	5072	chr1	23689100	23695195	5078	HNRNPR	NA	NA	NA	NA	FALSE	TRUE	FALSE
chr1	23695196	23708149	5079	chr1	23666499	23668977	5071	C1orf213	NA	NA	BackgroundESC	ActiveNEC	FALSE	TRUE	FALSE
chr1	23749480	23753056	5087	chr1	23965714	23970717	5129	TCEA3	PoisedESC	PoisedNEC	NA	NA	TRUE	FALSE	FALSE
chr1	23805982	23815187	5094	chr1	23859129	23861660	5106	ASAP3	NA	NA	PolycombESC	PolycombNEC	TRUE	FALSE	FALSE
chr1	23805982	23815187	5094	chr1	23869451	23879890	5108	ASAP3	NA	NA	NA	NA	TRUE	FALSE	FALSE
chr1	23805982	23815187	5094	chr1	23970718	23985531	5130	ASAP3	NA	NA	NA	PoisedNEC	TRUE	FALSE	FALSE
chr1	23851717	23859128	5105	chr1	23666499	23668977	5071	E2F2	NA	NA	BackgroundESC	ActiveNEC	TRUE	FALSE	FALSE
chr1	23851717	23859128	5105	chr1	23747113	23749479	5086	E2F2	NA	NA	PolycombESC	PoisedNEC	TRUE	FALSE	FALSE
chr1	23851717	23859128	5105	chr1	23822338	23825662	5096	E2F2	NA	NA	NA	NA	FALSE	FALSE	TRUE
chr1	23851717	23859128	5105	chr1	23869451	23879890	5108	E2F2	NA	NA	NA	NA	FALSE	FALSE	TRUE
chr1	23851717	23859128	5105	chr1	23943175	23945447	5124	E2F2	NA	NA	NA	PoisedNEC	TRUE	FALSE	FALSE
chr1	23851717	23859128	5105	chr1	23954416	23960870	5126	E2F2	NA	NA	NA	NA	TRUE	FALSE	FALSE
chr1	23851717	23859128	5105	chr1	23960871	23964573	5127	E2F2	NA	NA	NA	NA	TRUE	FALSE	FALSE
chr1	23851717	23859128	5105	chr1	23965714	23970717	5129	E2F2	NA	NA	NA	NA	FALSE	FALSE	TRUE
chr1	23851717	23859128	5105	chr1	23970718	23985531	5130	E2F2	NA	NA	NA	PoisedNEC	FALSE	FALSE	TRUE
chr1	23851717	23859128	5105	chr1	23987226	23991737	5132	E2F2	NA	NA	BackgroundESC	NA	FALSE	FALSE	TRUE
chr1	23851717	23859128	5105	chr1	23991738	23999972	5133	E2F2	NA	NA	PolycombESC	NA	TRUE	FALSE	FALSE
chr1	23851717	23859128	5105	chr1	23999973	24001039	5134	E2F2	NA	NA	PolycombESC	PolycombNEC	TRUE	FALSE	FALSE
chr1	23851717	23859128	5105	chr1	24001040	24004371	5135	E2F2	NA	NA	BackgroundESC	PolycombNEC	FALSE	TRUE	FALSE
chr1	23851717	23859128	5105	chr1	24041404	24045082	5148	E2F2	NA	NA	BackgroundESC	BackgroundNEC	TRUE	FALSE	FALSE
chr1	23884168	23886661	5111	chr1	23869451	23879890	5108	ID3	NA	NA	NA	NA	FALSE	FALSE	TRUE
chr1	23884168	23886661	5111	chr1	23918991	23919762	5118	ID3	NA	NA	ActiveESC	intermEnhNEC	FALSE	TRUE	FALSE
chr1	23884168	23886661	5111	chr1	23919763	23923095	5119	ID3	NA	NA	ActiveESC	NA	FALSE	FALSE	TRUE
chr1	23884168	23886661	5111	chr1	23923096	23929547	5120	ID3	NA	NA	ActiveESC	NA	FALSE	FALSE	TRUE
chr1	23884168	23886661	5111	chr1	23929548	23930510	5121	ID3	NA	NA	ActiveESC	PolycombNEC	FALSE	FALSE	TRUE
chr1	23884168	23886661	5111	chr1	23930511	23936401	5122	ID3	NA	NA	NA	NA	FALSE	FALSE	TRUE
chr1	23884168	23886661	5111	chr1	23936402	23943174	5123	ID3	NA	NA	NA	NA	FALSE	FALSE	TRUE
chr1	23884168	23886661	5111	chr1	23943175	23945447	5124	ID3	NA	NA	NA	PoisedNEC	FALSE	FALSE	TRUE
chr1	23884168	23886661	5111	chr1	23945448	23954415	5125	ID3	NA	NA	NA	NA	FALSE	FALSE	TRUE
chr1	23884168	23886661	5111	chr1	23954416	23960870	5126	ID3	NA	NA	NA	NA	FALSE	FALSE	TRUE
chr1	23884168	23886661	5111	chr1	23960871	23964573	5127	ID3	NA	NA	NA	NA	FALSE	FALSE	TRUE
chr1	23884168	23886661	5111	chr1	23964574	23965713	5128	ID3	NA	NA	NA	NA	FALSE	FALSE	TRUE
chr1	23884168	23886661	5111	chr1	23965714	23970717	5129	ID3	NA	NA	NA	NA	FALSE	FALSE	TRUE
chr1	23884168	23886661	5111	chr1	23970718	23985531	5130	ID3	NA	NA	NA	PoisedNEC	FALSE	FALSE	TRUE
chr1	23884168	23886661	5111	chr1	23985532	23987225	5131	ID3	NA	NA	BackgroundESC	NA	FALSE	FALSE	TRUE
chr1	23884168	23886661	5111	chr1	23987226	23991737	5132	ID3	NA	NA	BackgroundESC	NA	FALSE	FALSE	TRUE
chr1	23884168	23886661	5111	chr1	24023059	24025155	5141	ID3	NA	NA	ActiveESC	BackgroundNEC	TRUE	FALSE	FALSE
chr1	23903672	23918990	5117	chr1	23869451	23879890	5108	MDS2	ActiveESC	NA	NA	NA	FALSE	FALSE	TRUE
chr1	23903672	23918990	5117	chr1	23890975	23899940	5113	MDS2	ActiveESC	NA	NA	ActiveNEC	FALSE	FALSE	TRUE
chr1	23903672	23918990	5117	chr1	23900620	23902870	5115	MDS2	ActiveESC	NA	ActiveESC	ActiveNEC	FALSE	FALSE	TRUE
chr1	23903672	23918990	5117	chr1	23919763	23923095	5119	MDS2	ActiveESC	NA	ActiveESC	NA	FALSE	TRUE	FALSE
chr1	24116095	24117999	5161	chr1	24240445	24257916	5190	LYPLA2	ActiveESC	ActiveNEC	NA	NA	FALSE	FALSE	TRUE
chr1	24116095	24117999	5161	chr1	24260654	24272356	5193	LYPLA2	ActiveESC	ActiveNEC	BackgroundESC	BackgroundNEC	TRUE	FALSE	FALSE
chr1	24118378	24129034	5163	chr1	24260654	24272356	5193	GALE	NA	NA	BackgroundESC	BackgroundNEC	TRUE	FALSE	FALSE
chr1	24190943	24206180	5182	chr1	24150884	24158256	5174	FUCA1	PoisedESC	PoisedNEC	ActiveESC	ActiveNEC	TRUE	FALSE	FALSE
chr1	24190943	24206180	5182	chr1	24257933	24260653	5192	FUCA1	PoisedESC	PoisedNEC	BackgroundESC	BackgroundNEC	FALSE	TRUE	FALSE
chr1	24283735	24287861	5196	chr1	24134303	24139330	5165	CNR2	ActiveESC	NA	ActiveESC	NA	FALSE	FALSE	TRUE
chr1	24283735	24287861	5196	chr1	24347043	24354831	5211	CNR2	ActiveESC	NA	NA	NA	FALSE	FALSE	TRUE
chr1	24292785	24308528	5202	chr1	24443940	24445766	5227	SRSF10	ActiveESC	ActiveNEC	ActiveESC	PolycombNEC	TRUE	FALSE	FALSE
chr1	24292785	24308528	5202	chr1	24445767	24454834	5228	SRSF10	ActiveESC	ActiveNEC	ActiveESC	NA	TRUE	FALSE	FALSE
chr1	24292785	24308528	5202	chr1	24476970	24482137	5236	SRSF10	ActiveESC	ActiveNEC	ActiveESC	NA	TRUE	FALSE	FALSE
chr1	24292785	24308528	5202	chr1	24707043	24711259	5287	SRSF10	ActiveESC	ActiveNEC	BackgroundESC	NA	TRUE	FALSE	FALSE
chr1	24292785	24308528	5202	chr1	24718117	24720797	5289	SRSF10	ActiveESC	ActiveNEC	ActiveESC	ActiveNEC	FALSE	FALSE	TRUE
chr1	24434467	24443939	5226	chr1	24661095	24665606	5277	MYOM3	ActiveESC	PoisedNEC	NA	NA	TRUE	FALSE	FALSE
chr1	24434467	24443939	5226	chr1	24718117	24720797	5289	MYOM3	ActiveESC	PoisedNEC	ActiveESC	ActiveNEC	FALSE	TRUE	FALSE
chr1	24469097	24474112	5233	chr1	24463111	24464938	5231	IL22RA1	ActiveESC	NA	ActiveESC	NA	FALSE	TRUE	FALSE
chr1	24469097	24474112	5233	chr1	24474965	24476969	5235	IL22RA1	ActiveESC	NA	ActiveESC	NA	FALSE	FALSE	TRUE
chr1	24469097	24474112	5233	chr1	24707043	24711259	5287	IL22RA1	ActiveESC	NA	BackgroundESC	NA	TRUE	FALSE	FALSE
chr1	24469097	24474112	5233	chr1	24711260	24718116	5288	IL22RA1	ActiveESC	NA	ActiveESC	NA	FALSE	FALSE	TRUE
chr1	24469097	24474112	5233	chr1	24718117	24720797	5289	IL22RA1	ActiveESC	NA	ActiveESC	ActiveNEC	FALSE	FALSE	TRUE
chr1	24469097	24474112	5233	chr1	24720798	24724423	5290	IL22RA1	ActiveESC	NA	ActiveESC	ActiveNEC	FALSE	TRUE	FALSE
chr1	24469097	24474112	5233	chr1	24735998	24741018	5298	IL22RA1	ActiveESC	NA	ActiveESC	NA	FALSE	TRUE	FALSE
chr1	24469097	24474112	5233	chr1	24884689	24889382	5339	IL22RA1	ActiveESC	NA	NA	PoisedNEC	TRUE	FALSE	FALSE
chr1	24469097	24474112	5233	chr1	25380245	25394249	5454	IL22RA1	ActiveESC	NA	NA	NA	FALSE	TRUE	FALSE
chr1	24505108	24516772	5243	chr1	24718117	24720797	5289	IL28RA	NA	PoisedNEC	ActiveESC	ActiveNEC	FALSE	FALSE	TRUE
chr1	24505108	24516772	5243	chr1	24720798	24724423	5290	IL28RA	NA	PoisedNEC	ActiveESC	ActiveNEC	FALSE	TRUE	FALSE
chr1	24644832	24657261	5274	chr1	24445767	24454834	5228	GRHL3	NA	NA	ActiveESC	NA	FALSE	FALSE	TRUE
chr1	24644832	24657261	5274	chr1	24476970	24482137	5236	GRHL3	NA	NA	ActiveESC	NA	TRUE	FALSE	FALSE
chr1	24644832	24657261	5274	chr1	24525906	24543595	5247	GRHL3	NA	NA	NA	NA	FALSE	FALSE	TRUE
chr1	24644832	24657261	5274	chr1	24543596	24552215	5248	GRHL3	NA	NA	NA	NA	FALSE	FALSE	TRUE
chr1	24644832	24657261	5274	chr1	24608681	24615069	5260	GRHL3	NA	NA	NA	NA	FALSE	FALSE	TRUE
chr1	24644832	24657261	5274	chr1	24711260	24718116	5288	GRHL3	NA	NA	ActiveESC	NA	FALSE	FALSE	TRUE
chr1	24644832	24657261	5274	chr1	24718117	24720797	5289	GRHL3	NA	NA	ActiveESC	ActiveNEC	FALSE	FALSE	TRUE
chr1	24644832	24657261	5274	chr1	24846431	24852542	5330	GRHL3	NA	NA	BackgroundESC	BackgroundNEC	TRUE	FALSE	FALSE
chr1	24742131	24742860	5301	chr1	24525906	24543595	5247	NIPAL3	ActiveESC	NA	NA	NA	FALSE	FALSE	TRUE
chr1	24742861	24745558	5302	chr1	24525906	24543595	5247	C1orf201	ActiveESC	PoisedNEC	NA	NA	FALSE	TRUE	FALSE
chr1	24742861	24745558	5302	chr1	24750212	24751599	5304	C1orf201	ActiveESC	PoisedNEC	ActiveESC	NA	FALSE	TRUE	FALSE
chr1	24742861	24745558	5302	chr1	24786273	24790202	5317	C1orf201	ActiveESC	PoisedNEC	NA	ActiveNEC	TRUE	FALSE	FALSE
chr1	24742861	24745558	5302	chr1	24790203	24795524	5318	C1orf201	ActiveESC	PoisedNEC	NA	NA	TRUE	FALSE	FALSE
chr1	24742861	24745558	5302	chr1	24896253	24904318	5341	C1orf201	ActiveESC	PoisedNEC	NA	NA	TRUE	FALSE	FALSE
chr1	24742861	24745558	5302	chr1	24945592	24956914	5347	C1orf201	ActiveESC	PoisedNEC	BackgroundESC	NA	FALSE	FALSE	TRUE
chr1	24742861	24745558	5302	chr1	24965286	24971914	5353	C1orf201	ActiveESC	PoisedNEC	ActiveESC	NA	FALSE	TRUE	FALSE
chr1	24828117	24830589	5325	chr1	24476970	24482137	5236	RCAN3	NA	NA	ActiveESC	NA	FALSE	TRUE	FALSE
chr1	24828117	24830589	5325	chr1	24735998	24741018	5298	RCAN3	NA	NA	ActiveESC	NA	FALSE	TRUE	FALSE
chr1	24828117	24830589	5325	chr1	24945592	24956914	5347	RCAN3	NA	NA	BackgroundESC	NA	FALSE	FALSE	TRUE
chr1	24828117	24830589	5325	chr1	24965286	24971914	5353	RCAN3	NA	NA	ActiveESC	NA	FALSE	FALSE	TRUE
chr1	24869385	24884688	5338	chr1	24525906	24543595	5247	C1orf130	NA	NA	NA	NA	FALSE	FALSE	TRUE
chr1	24869385	24884688	5338	chr1	24608681	24615069	5260	C1orf130	NA	NA	NA	NA	TRUE	FALSE	FALSE
chr1	24869385	24884688	5338	chr1	24718117	24720797	5289	C1orf130	NA	NA	ActiveESC	ActiveNEC	FALSE	FALSE	TRUE
chr1	24869385	24884688	5338	chr1	24735998	24741018	5298	C1orf130	NA	NA	ActiveESC	NA	FALSE	FALSE	TRUE
chr1	24869385	24884688	5338	chr1	24762734	24769151	5309	C1orf130	NA	NA	ActiveESC	NA	TRUE	FALSE	FALSE
chr1	24869385	24884688	5338	chr1	24896253	24904318	5341	C1orf130	NA	NA	NA	NA	FALSE	FALSE	TRUE
chr1	24869385	24884688	5338	chr1	24930145	24943236	5345	C1orf130	NA	NA	BackgroundESC	BackgroundNEC	FALSE	FALSE	TRUE
chr1	24869385	24884688	5338	chr1	24945592	24956914	5347	C1orf130	NA	NA	BackgroundESC	NA	FALSE	FALSE	TRUE
chr1	24869385	24884688	5338	chr1	24958743	24962062	5350	C1orf130	NA	NA	BackgroundESC	BackgroundNEC	FALSE	FALSE	TRUE
chr1	24869385	24884688	5338	chr1	24963566	24965285	5352	C1orf130	NA	NA	BackgroundESC	BackgroundNEC	FALSE	TRUE	FALSE
chr1	24869385	24884688	5338	chr1	24965286	24971914	5353	C1orf130	NA	NA	ActiveESC	NA	FALSE	FALSE	TRUE
chr1	24869385	24884688	5338	chr1	25112721	25128999	5384	C1orf130	NA	NA	BackgroundESC	BackgroundNEC	FALSE	TRUE	FALSE
chr1	24869385	24884688	5338	chr1	25140757	25145870	5388	C1orf130	NA	NA	BackgroundESC	BackgroundNEC	FALSE	TRUE	FALSE
chr1	25065113	25079153	5373	chr1	25080743	25086008	5375	CLIC4	ActiveESC	NA	BackgroundESC	BackgroundNEC	FALSE	FALSE	TRUE
chr1	25755293	25761637	5522	chr1	25080743	25086008	5375	RHCE	NA	NA	BackgroundESC	BackgroundNEC	TRUE	FALSE	FALSE
chr1	25869153	25874760	5548	chr1	25921715	25925286	5556	LDLRAP1	PoisedESC	PoisedNEC	BackgroundESC	PolycombNEC	FALSE	TRUE	FALSE
chr1	25938885	25949721	5561	chr1	25686119	25699636	5506	MAN1C1	NA	NA	BackgroundESC	intermEnhNEC	TRUE	FALSE	FALSE
chr1	25938885	25949721	5561	chr1	25855479	25859044	5545	MAN1C1	NA	NA	ActiveESC	NA	TRUE	FALSE	FALSE
chr1	25938885	25949721	5561	chr1	25887557	25904716	5551	MAN1C1	NA	NA	NA	NA	FALSE	TRUE	FALSE
chr1	25938885	25949721	5561	chr1	25911158	25921641	5554	MAN1C1	NA	NA	NA	NA	TRUE	FALSE	FALSE
chr1	25938885	25949721	5561	chr1	25921715	25925286	5556	MAN1C1	NA	NA	BackgroundESC	PolycombNEC	FALSE	FALSE	TRUE
chr1	25938885	25949721	5561	chr1	25953485	25960402	5563	MAN1C1	NA	NA	BackgroundESC	BackgroundNEC	FALSE	FALSE	TRUE
chr1	25938885	25949721	5561	chr1	25960403	25969292	5564	MAN1C1	NA	NA	PolycombESC	NA	FALSE	FALSE	TRUE
chr1	25938885	25949721	5561	chr1	26002439	26009758	5570	MAN1C1	NA	NA	NA	NA	FALSE	FALSE	TRUE
chr1	25938885	25949721	5561	chr1	26010017	26014883	5572	MAN1C1	NA	NA	ActiveESC	NA	FALSE	FALSE	TRUE
chr1	25938885	25949721	5561	chr1	26014884	26019576	5573	MAN1C1	NA	NA	ActiveESC	NA	FALSE	FALSE	TRUE
chr1	25938885	25949721	5561	chr1	26019577	26024013	5574	MAN1C1	NA	NA	NA	NA	FALSE	FALSE	TRUE
chr1	25938885	25949721	5561	chr1	26025455	26030374	5577	MAN1C1	NA	NA	ActiveESC	ActiveNEC	FALSE	FALSE	TRUE
chr1	25938885	25949721	5561	chr1	26032607	26040871	5579	MAN1C1	NA	NA	NA	NA	TRUE	FALSE	FALSE
chr1	25938885	25949721	5561	chr1	26053162	26055900	5587	MAN1C1	NA	NA	ActiveESC	NA	FALSE	FALSE	TRUE
chr1	25938885	25949721	5561	chr1	26061043	26065150	5589	MAN1C1	NA	NA	ActiveESC	NA	FALSE	FALSE	TRUE
chr1	25938885	25949721	5561	chr1	26066200	26078555	5592	MAN1C1	NA	NA	ActiveESC	NA	FALSE	FALSE	TRUE
chr1	25938885	25949721	5561	chr1	26078556	26080786	5593	MAN1C1	NA	NA	ActiveESC	NA	FALSE	FALSE	TRUE
chr1	25938885	25949721	5561	chr1	26080787	26092420	5594	MAN1C1	NA	NA	ActiveESC	PoisedNEC	FALSE	FALSE	TRUE
chr1	25938885	25949721	5561	chr1	26092898	26108782	5596	MAN1C1	NA	NA	NA	NA	FALSE	FALSE	TRUE
chr1	25938885	25949721	5561	chr1	26108783	26112094	5597	MAN1C1	NA	NA	NA	NA	FALSE	FALSE	TRUE
chr1	25938885	25949721	5561	chr1	26112095	26113846	5598	MAN1C1	NA	NA	ActiveESC	NA	FALSE	TRUE	FALSE
chr1	25938885	25949721	5561	chr1	26113847	26117858	5599	MAN1C1	NA	NA	BackgroundESC	NA	FALSE	FALSE	TRUE
chr1	25938885	25949721	5561	chr1	26117859	26122824	5600	MAN1C1	NA	NA	NA	PoisedNEC	FALSE	FALSE	TRUE
chr1	25938885	25949721	5561	chr1	26129427	26129748	5603	MAN1C1	NA	NA	BackgroundESC	NA	FALSE	FALSE	TRUE
chr1	25938885	25949721	5561	chr1	26129749	26134912	5604	MAN1C1	NA	NA	BackgroundESC	NA	FALSE	FALSE	TRUE
chr1	25938885	25949721	5561	chr1	26134913	26138723	5605	MAN1C1	NA	NA	ActiveESC	NA	FALSE	FALSE	TRUE
chr1	25938885	25949721	5561	chr1	26156442	26158067	5607	MAN1C1	NA	NA	BackgroundESC	BackgroundNEC	TRUE	FALSE	FALSE
chr1	25938885	25949721	5561	chr1	26158068	26160771	5608	MAN1C1	NA	NA	BackgroundESC	BackgroundNEC	FALSE	FALSE	TRUE
chr1	25938885	25949721	5561	chr1	26161472	26166087	5610	MAN1C1	NA	NA	BackgroundESC	BackgroundNEC	FALSE	FALSE	TRUE
chr1	25938885	25949721	5561	chr1	26218978	26222162	5624	MAN1C1	NA	NA	ActiveESC	ActiveNEC	TRUE	FALSE	FALSE
chr1	25938885	25949721	5561	chr1	26471760	26481914	5689	MAN1C1	NA	NA	PoisedESC	PoisedNEC	FALSE	TRUE	FALSE
chr1	26122880	26129426	5602	chr1	25855479	25859044	5545	SEPN1	NA	NA	ActiveESC	NA	FALSE	TRUE	FALSE
chr1	26122880	26129426	5602	chr1	25861694	25869152	5547	SEPN1	NA	NA	NA	PoisedNEC	FALSE	TRUE	FALSE
chr1	26122880	26129426	5602	chr1	25911158	25921641	5554	SEPN1	NA	NA	NA	NA	FALSE	FALSE	TRUE
chr1	26122880	26129426	5602	chr1	25921715	25925286	5556	SEPN1	NA	NA	BackgroundESC	PolycombNEC	FALSE	FALSE	TRUE
chr1	26122880	26129426	5602	chr1	25925287	25935796	5557	SEPN1	NA	NA	NA	NA	FALSE	FALSE	TRUE
chr1	26122880	26129426	5602	chr1	25935797	25936314	5558	SEPN1	NA	NA	PolycombESC	PolycombNEC	FALSE	TRUE	FALSE
chr1	26122880	26129426	5602	chr1	25936315	25938056	5559	SEPN1	NA	NA	PolycombESC	PoisedNEC	FALSE	FALSE	TRUE
chr1	26122880	26129426	5602	chr1	25953485	25960402	5563	SEPN1	NA	NA	BackgroundESC	BackgroundNEC	FALSE	TRUE	FALSE
chr1	26195281	26207401	5620	chr1	26471760	26481914	5689	PAQR7	NA	NA	PoisedESC	PoisedNEC	FALSE	TRUE	FALSE
chr1	26231727	26235442	5631	chr1	26244592	26246699	5635	STMN1	NA	NA	NA	NA	TRUE	FALSE	FALSE
chr1	26231727	26235442	5631	chr1	26316287	26318573	5650	STMN1	NA	NA	ActiveESC	ActiveNEC	FALSE	TRUE	FALSE
chr1	26322524	26326094	5658	chr1	26218978	26222162	5624	PAFAH2	NA	NA	ActiveESC	ActiveNEC	FALSE	TRUE	FALSE
chr1	26342120	26347012	5661	chr1	25769299	25777805	5527	EXTL1	NA	NA	BackgroundESC	BackgroundNEC	TRUE	FALSE	FALSE
chr1	26342120	26347012	5661	chr1	25911158	25921641	5554	EXTL1	NA	NA	NA	NA	FALSE	FALSE	TRUE
chr1	26342120	26347012	5661	chr1	25921715	25925286	5556	EXTL1	NA	NA	BackgroundESC	PolycombNEC	FALSE	TRUE	FALSE
chr1	26342120	26347012	5661	chr1	26158068	26160771	5608	EXTL1	NA	NA	BackgroundESC	BackgroundNEC	FALSE	FALSE	TRUE
chr1	26342120	26347012	5661	chr1	26161472	26166087	5610	EXTL1	NA	NA	BackgroundESC	BackgroundNEC	FALSE	TRUE	FALSE
chr1	26342120	26347012	5661	chr1	26176886	26179785	5615	EXTL1	NA	NA	BackgroundESC	BackgroundNEC	FALSE	FALSE	TRUE
chr1	26342120	26347012	5661	chr1	26207402	26213640	5621	EXTL1	NA	NA	ActiveESC	NA	FALSE	FALSE	TRUE
chr1	26342120	26347012	5661	chr1	26213874	26218977	5623	EXTL1	NA	NA	ActiveESC	NA	FALSE	FALSE	TRUE
chr1	26342120	26347012	5661	chr1	26218978	26222162	5624	EXTL1	NA	NA	ActiveESC	ActiveNEC	FALSE	FALSE	TRUE
chr1	26342120	26347012	5661	chr1	26222163	26223498	5625	EXTL1	NA	NA	ActiveESC	ActiveNEC	FALSE	TRUE	FALSE
chr1	26342120	26347012	5661	chr1	26465458	26471759	5688	EXTL1	NA	NA	PolycombESC	PolycombNEC	TRUE	FALSE	FALSE
chr1	26342120	26347012	5661	chr1	26471760	26481914	5689	EXTL1	NA	NA	PoisedESC	PoisedNEC	FALSE	FALSE	TRUE
chr1	26370521	26381061	5666	chr1	26360023	26368670	5664	SLC30A2	PoisedESC	PoisedNEC	PoisedESC	PoisedNEC	FALSE	TRUE	FALSE
chr1	26370521	26381061	5666	chr1	26397147	26400889	5672	SLC30A2	PoisedESC	PoisedNEC	BackgroundESC	NA	FALSE	FALSE	TRUE
chr1	26370521	26381061	5666	chr1	26400890	26404749	5673	SLC30A2	PoisedESC	PoisedNEC	BackgroundESC	PolycombNEC	FALSE	TRUE	FALSE
chr1	26370521	26381061	5666	chr1	26465458	26471759	5688	SLC30A2	PoisedESC	PoisedNEC	PolycombESC	PolycombNEC	FALSE	FALSE	TRUE
chr1	26370521	26381061	5666	chr1	26471760	26481914	5689	SLC30A2	PoisedESC	PoisedNEC	PoisedESC	PoisedNEC	FALSE	FALSE	TRUE
chr1	26370521	26381061	5666	chr1	26623845	26641686	5726	SLC30A2	PoisedESC	PoisedNEC	ActiveESC	NA	FALSE	TRUE	FALSE
chr1	26386211	26397146	5671	chr1	26400890	26404749	5673	TRIM63	NA	NA	BackgroundESC	PolycombNEC	FALSE	FALSE	TRUE
chr1	26386211	26397146	5671	chr1	26465458	26471759	5688	TRIM63	NA	NA	PolycombESC	PolycombNEC	FALSE	FALSE	TRUE
chr1	26386211	26397146	5671	chr1	26471760	26481914	5689	TRIM63	NA	NA	PoisedESC	PoisedNEC	FALSE	FALSE	TRUE
chr1	26436399	26441817	5681	chr1	26360023	26368670	5664	PDIK1L	NA	NA	PoisedESC	PoisedNEC	FALSE	TRUE	FALSE
chr1	26436399	26441817	5681	chr1	26430311	26434057	5679	PDIK1L	NA	NA	PolycombESC	PolycombNEC	TRUE	FALSE	FALSE
chr1	26436399	26441817	5681	chr1	26465458	26471759	5688	PDIK1L	NA	NA	PolycombESC	PolycombNEC	FALSE	FALSE	TRUE
chr1	26436399	26441817	5681	chr1	26471760	26481914	5689	PDIK1L	NA	NA	PoisedESC	PoisedNEC	FALSE	FALSE	TRUE
chr1	26436399	26441817	5681	chr1	26520729	26529665	5695	PDIK1L	NA	NA	NA	NA	FALSE	TRUE	FALSE
chr1	26436399	26441817	5681	chr1	26585497	26589111	5713	PDIK1L	NA	NA	BackgroundESC	BackgroundNEC	TRUE	FALSE	FALSE
chr1	26436399	26441817	5681	chr1	26606182	26609836	5721	PDIK1L	NA	NA	ActiveESC	NA	FALSE	FALSE	TRUE
chr1	26436399	26441817	5681	chr1	26654472	26665337	5731	PDIK1L	NA	NA	NA	NA	TRUE	FALSE	FALSE
chr1	26436399	26441817	5681	chr1	26670264	26676096	5734	PDIK1L	NA	NA	ActiveESC	NA	FALSE	TRUE	FALSE
chr1	26436399	26441817	5681	chr1	26742822	26744593	5752	PDIK1L	NA	NA	ActiveESC	ActiveNEC	TRUE	FALSE	FALSE
chr1	26482010	26491550	5691	chr1	26218978	26222162	5624	GRRP1	NA	NA	ActiveESC	ActiveNEC	FALSE	FALSE	TRUE
chr1	26482010	26491550	5691	chr1	26347013	26351539	5662	GRRP1	NA	NA	NA	NA	FALSE	FALSE	TRUE
chr1	26482010	26491550	5691	chr1	26351540	26360022	5663	GRRP1	NA	NA	PolycombESC	NA	TRUE	FALSE	FALSE
chr1	26482010	26491550	5691	chr1	26360023	26368670	5664	GRRP1	NA	NA	PoisedESC	PoisedNEC	FALSE	FALSE	TRUE
chr1	26482010	26491550	5691	chr1	26397147	26400889	5672	GRRP1	NA	NA	BackgroundESC	NA	FALSE	FALSE	TRUE
chr1	26482010	26491550	5691	chr1	26430311	26434057	5679	GRRP1	NA	NA	PolycombESC	PolycombNEC	FALSE	FALSE	TRUE
chr1	26482010	26491550	5691	chr1	26434058	26436398	5680	GRRP1	NA	NA	PolycombESC	PolycombNEC	FALSE	FALSE	TRUE
chr1	26482010	26491550	5691	chr1	26441874	26452701	5683	GRRP1	NA	NA	BackgroundESC	BackgroundNEC	FALSE	FALSE	TRUE
chr1	26482010	26491550	5691	chr1	26606182	26609836	5721	GRRP1	NA	NA	ActiveESC	NA	FALSE	FALSE	TRUE
chr1	26495199	26499657	5693	chr1	26360023	26368670	5664	ZNF593	NA	NA	PoisedESC	PoisedNEC	TRUE	FALSE	FALSE
chr1	26495199	26499657	5693	chr1	26434058	26436398	5680	ZNF593	NA	NA	PolycombESC	PolycombNEC	FALSE	FALSE	TRUE
chr1	26495199	26499657	5693	chr1	26471760	26481914	5689	ZNF593	NA	NA	PoisedESC	PoisedNEC	TRUE	FALSE	FALSE
chr1	26495199	26499657	5693	chr1	26520729	26529665	5695	ZNF593	NA	NA	NA	NA	FALSE	TRUE	FALSE
chr1	26495199	26499657	5693	chr1	26529666	26538538	5696	ZNF593	NA	NA	NA	PoisedNEC	FALSE	FALSE	TRUE
chr1	26495199	26499657	5693	chr1	26561530	26562931	5703	ZNF593	NA	NA	ActiveESC	ActiveNEC	FALSE	TRUE	FALSE
chr1	26495199	26499657	5693	chr1	26606182	26609836	5721	ZNF593	NA	NA	ActiveESC	NA	FALSE	FALSE	TRUE
chr1	26495199	26499657	5693	chr1	26784720	26789069	5761	ZNF593	NA	NA	BackgroundESC	BackgroundNEC	FALSE	TRUE	FALSE
chr1	26554159	26561529	5702	chr1	26434058	26436398	5680	CEP85	NA	NA	PolycombESC	PolycombNEC	FALSE	TRUE	FALSE
chr1	26554159	26561529	5702	chr1	26471760	26481914	5689	CEP85	NA	NA	PoisedESC	PoisedNEC	FALSE	FALSE	TRUE
chr1	26554159	26561529	5702	chr1	26606182	26609836	5721	CEP85	NA	NA	ActiveESC	NA	TRUE	FALSE	FALSE
chr1	26604966	26606181	5720	chr1	26471760	26481914	5689	SH3BGRL3	ActiveESC	ActiveNEC	PoisedESC	PoisedNEC	FALSE	TRUE	FALSE
chr1	26604966	26606181	5720	chr1	26688630	26690646	5738	SH3BGRL3	ActiveESC	ActiveNEC	PoisedESC	PoisedNEC	FALSE	FALSE	TRUE
chr1	26604966	26606181	5720	chr1	26742822	26744593	5752	SH3BGRL3	ActiveESC	ActiveNEC	ActiveESC	ActiveNEC	FALSE	TRUE	FALSE
chr1	26643927	26645883	5728	chr1	26351540	26360022	5663	CD52	ActiveESC	NA	PolycombESC	NA	FALSE	FALSE	TRUE
chr1	26643927	26645883	5728	chr1	26397147	26400889	5672	CD52	ActiveESC	NA	BackgroundESC	NA	FALSE	TRUE	FALSE
chr1	26643927	26645883	5728	chr1	26441874	26452701	5683	CD52	ActiveESC	NA	BackgroundESC	BackgroundNEC	FALSE	FALSE	TRUE
chr1	26643927	26645883	5728	chr1	26465458	26471759	5688	CD52	ActiveESC	NA	PolycombESC	PolycombNEC	TRUE	FALSE	FALSE
chr1	26643927	26645883	5728	chr1	26471760	26481914	5689	CD52	ActiveESC	NA	PoisedESC	PoisedNEC	FALSE	FALSE	TRUE
chr1	26643927	26645883	5728	chr1	26520729	26529665	5695	CD52	ActiveESC	NA	NA	NA	FALSE	FALSE	TRUE
chr1	26643927	26645883	5728	chr1	26529666	26538538	5696	CD52	ActiveESC	NA	NA	PoisedNEC	TRUE	FALSE	FALSE
chr1	26643927	26645883	5728	chr1	26538539	26541963	5697	CD52	ActiveESC	NA	BackgroundESC	PolycombNEC	TRUE	FALSE	FALSE
chr1	26643927	26645883	5728	chr1	26593104	26598143	5717	CD52	ActiveESC	NA	BackgroundESC	BackgroundNEC	TRUE	FALSE	FALSE
chr1	26643927	26645883	5728	chr1	26600631	26604965	5719	CD52	ActiveESC	NA	ActiveESC	NA	FALSE	FALSE	TRUE
chr1	26643927	26645883	5728	chr1	26606182	26609836	5721	CD52	ActiveESC	NA	ActiveESC	NA	FALSE	FALSE	TRUE
chr1	26643927	26645883	5728	chr1	26609837	26610534	5722	CD52	ActiveESC	NA	ActiveESC	intermEnhNEC	FALSE	FALSE	TRUE
chr1	26643927	26645883	5728	chr1	26610535	26614835	5723	CD52	ActiveESC	NA	ActiveESC	NA	FALSE	FALSE	TRUE
chr1	26643927	26645883	5728	chr1	26614836	26621061	5724	CD52	ActiveESC	NA	ActiveESC	NA	FALSE	FALSE	TRUE
chr1	26643927	26645883	5728	chr1	26621062	26623844	5725	CD52	ActiveESC	NA	ActiveESC	NA	FALSE	FALSE	TRUE
chr1	26643927	26645883	5728	chr1	26623845	26641686	5726	CD52	ActiveESC	NA	ActiveESC	NA	FALSE	FALSE	TRUE
chr1	26643927	26645883	5728	chr1	26654472	26665337	5731	CD52	ActiveESC	NA	NA	NA	FALSE	FALSE	TRUE
chr1	26643927	26645883	5728	chr1	26685408	26688629	5737	CD52	ActiveESC	NA	NA	PoisedNEC	FALSE	FALSE	TRUE
chr1	26643927	26645883	5728	chr1	26688630	26690646	5738	CD52	ActiveESC	NA	PoisedESC	PoisedNEC	FALSE	FALSE	TRUE
chr1	26643927	26645883	5728	chr1	26702057	26704647	5740	CD52	ActiveESC	NA	PolycombESC	PolycombNEC	FALSE	FALSE	TRUE
chr1	26643927	26645883	5728	chr1	26708897	26717422	5744	CD52	ActiveESC	NA	NA	NA	FALSE	FALSE	TRUE
chr1	26643927	26645883	5728	chr1	26742822	26744593	5752	CD52	ActiveESC	NA	ActiveESC	ActiveNEC	FALSE	FALSE	TRUE
chr1	26643927	26645883	5728	chr1	26765758	26776725	5757	CD52	ActiveESC	NA	ActiveESC	BackgroundNEC	FALSE	FALSE	TRUE
chr1	26677864	26685407	5736	chr1	26434058	26436398	5680	AIM1L	NA	NA	PolycombESC	PolycombNEC	TRUE	FALSE	FALSE
chr1	26677864	26685407	5736	chr1	26471760	26481914	5689	AIM1L	NA	NA	PoisedESC	PoisedNEC	TRUE	FALSE	FALSE
chr1	26677864	26685407	5736	chr1	26529666	26538538	5696	AIM1L	NA	NA	NA	PoisedNEC	FALSE	FALSE	TRUE
chr1	26677864	26685407	5736	chr1	26585497	26589111	5713	AIM1L	NA	NA	BackgroundESC	BackgroundNEC	TRUE	FALSE	FALSE
chr1	26677864	26685407	5736	chr1	26606182	26609836	5721	AIM1L	NA	NA	ActiveESC	NA	FALSE	FALSE	TRUE
chr1	26677864	26685407	5736	chr1	26609837	26610534	5722	AIM1L	NA	NA	ActiveESC	intermEnhNEC	TRUE	FALSE	FALSE
chr1	26677864	26685407	5736	chr1	26610535	26614835	5723	AIM1L	NA	NA	ActiveESC	NA	FALSE	FALSE	TRUE
chr1	26677864	26685407	5736	chr1	26623845	26641686	5726	AIM1L	NA	NA	ActiveESC	NA	TRUE	FALSE	FALSE
chr1	26677864	26685407	5736	chr1	26654472	26665337	5731	AIM1L	NA	NA	NA	NA	FALSE	FALSE	TRUE
chr1	26677864	26685407	5736	chr1	26665338	26667921	5732	AIM1L	NA	NA	NA	PoisedNEC	TRUE	FALSE	FALSE
chr1	26690647	26702056	5739	chr1	26606182	26609836	5721	ZNF683	NA	PoisedNEC	ActiveESC	NA	FALSE	FALSE	TRUE
chr1	26690647	26702056	5739	chr1	26609837	26610534	5722	ZNF683	NA	PoisedNEC	ActiveESC	intermEnhNEC	FALSE	TRUE	FALSE
chr1	26733711	26742821	5751	chr1	26430311	26434057	5679	LIN28A	ActiveESC	ActiveNEC	PolycombESC	PolycombNEC	FALSE	FALSE	TRUE
chr1	26733711	26742821	5751	chr1	26471760	26481914	5689	LIN28A	ActiveESC	ActiveNEC	PoisedESC	PoisedNEC	FALSE	FALSE	TRUE
chr1	26733711	26742821	5751	chr1	26606182	26609836	5721	LIN28A	ActiveESC	ActiveNEC	ActiveESC	NA	FALSE	FALSE	TRUE
chr1	26733711	26742821	5751	chr1	26610535	26614835	5723	LIN28A	ActiveESC	ActiveNEC	ActiveESC	NA	FALSE	FALSE	TRUE
chr1	26733711	26742821	5751	chr1	26614836	26621061	5724	LIN28A	ActiveESC	ActiveNEC	ActiveESC	NA	FALSE	FALSE	TRUE
chr1	26733711	26742821	5751	chr1	26623845	26641686	5726	LIN28A	ActiveESC	ActiveNEC	ActiveESC	NA	FALSE	FALSE	TRUE
chr1	26733711	26742821	5751	chr1	26654472	26665337	5731	LIN28A	ActiveESC	ActiveNEC	NA	NA	FALSE	FALSE	TRUE
chr1	26733711	26742821	5751	chr1	26685408	26688629	5737	LIN28A	ActiveESC	ActiveNEC	NA	PoisedNEC	FALSE	TRUE	FALSE
chr1	26733711	26742821	5751	chr1	26688630	26690646	5738	LIN28A	ActiveESC	ActiveNEC	PoisedESC	PoisedNEC	FALSE	FALSE	TRUE
chr1	26733711	26742821	5751	chr1	26730079	26732778	5749	LIN28A	ActiveESC	ActiveNEC	BackgroundESC	ActiveNEC	FALSE	FALSE	TRUE
chr1	26756394	26765144	5755	chr1	26606182	26609836	5721	DHDDS	ActiveESC	ActiveNEC	ActiveESC	NA	FALSE	FALSE	TRUE
chr1	26756394	26765144	5755	chr1	26610535	26614835	5723	DHDDS	ActiveESC	ActiveNEC	ActiveESC	NA	FALSE	TRUE	FALSE
chr1	26756394	26765144	5755	chr1	26623845	26641686	5726	DHDDS	ActiveESC	ActiveNEC	ActiveESC	NA	FALSE	FALSE	TRUE
chr1	26756394	26765144	5755	chr1	26665338	26667921	5732	DHDDS	ActiveESC	ActiveNEC	NA	PoisedNEC	FALSE	TRUE	FALSE
chr1	26756394	26765144	5755	chr1	26784720	26789069	5761	DHDDS	ActiveESC	ActiveNEC	BackgroundESC	BackgroundNEC	TRUE	FALSE	FALSE
chr1	26796595	26803799	5769	chr1	26441874	26452701	5683	HMGN2	NA	NA	BackgroundESC	BackgroundNEC	FALSE	TRUE	FALSE
chr1	26796595	26803799	5769	chr1	26606182	26609836	5721	HMGN2	NA	NA	ActiveESC	NA	FALSE	FALSE	TRUE
chr1	26796595	26803799	5769	chr1	26825023	26832393	5774	HMGN2	NA	NA	NA	NA	FALSE	FALSE	TRUE
chr1	26796595	26803799	5769	chr1	26851159	26855057	5777	HMGN2	NA	NA	PolycombESC	PolycombNEC	TRUE	FALSE	FALSE
chr1	26796595	26803799	5769	chr1	27028896	27033454	5818	HMGN2	NA	NA	ActiveESC	ActiveNEC	FALSE	TRUE	FALSE
chr1	26796595	26803799	5769	chr1	27095057	27105113	5833	HMGN2	NA	NA	BackgroundESC	BackgroundNEC	FALSE	FALSE	TRUE
chr1	26796595	26803799	5769	chr1	27115734	27121034	5841	HMGN2	NA	NA	ActiveESC	ActiveNEC	FALSE	FALSE	TRUE
chr1	26796595	26803799	5769	chr1	27123571	27127247	5843	HMGN2	NA	NA	ActiveESC	ActiveNEC	FALSE	TRUE	FALSE
chr1	26796595	26803799	5769	chr1	27264666	27269291	5866	HMGN2	NA	NA	ActiveESC	BackgroundNEC	FALSE	TRUE	FALSE
chr1	26855141	26864507	5779	chr1	26825023	26832393	5774	RPS6KA1	NA	NA	NA	NA	FALSE	FALSE	TRUE
chr1	26855141	26864507	5779	chr1	26837837	26851158	5776	RPS6KA1	NA	NA	BackgroundESC	NA	FALSE	FALSE	TRUE
chr1	26855141	26864507	5779	chr1	26865518	26877972	5781	RPS6KA1	NA	NA	ActiveESC	NA	FALSE	FALSE	TRUE
chr1	26855141	26864507	5779	chr1	26886241	26899805	5784	RPS6KA1	NA	NA	BackgroundESC	BackgroundNEC	TRUE	FALSE	FALSE
chr1	26855141	26864507	5779	chr1	27028896	27033454	5818	RPS6KA1	NA	NA	ActiveESC	ActiveNEC	FALSE	FALSE	TRUE
chr1	26855141	26864507	5779	chr1	27045818	27054122	5821	RPS6KA1	NA	NA	NA	NA	FALSE	FALSE	TRUE
chr1	26855141	26864507	5779	chr1	27054123	27062454	5822	RPS6KA1	NA	NA	BackgroundESC	ActiveNEC	FALSE	FALSE	TRUE
chr1	26855141	26864507	5779	chr1	27079406	27088055	5829	RPS6KA1	NA	NA	ActiveESC	ActiveNEC	FALSE	FALSE	TRUE
chr1	26855141	26864507	5779	chr1	27088056	27090945	5830	RPS6KA1	NA	NA	BackgroundESC	BackgroundNEC	FALSE	TRUE	FALSE
chr1	26855141	26864507	5779	chr1	27090946	27094185	5831	RPS6KA1	NA	NA	BackgroundESC	BackgroundNEC	FALSE	FALSE	TRUE
chr1	26855141	26864507	5779	chr1	27095057	27105113	5833	RPS6KA1	NA	NA	BackgroundESC	BackgroundNEC	TRUE	FALSE	FALSE
chr1	26855141	26864507	5779	chr1	27105878	27108606	5836	RPS6KA1	NA	NA	BackgroundESC	NA	TRUE	FALSE	FALSE
chr1	26855141	26864507	5779	chr1	27108607	27110348	5837	RPS6KA1	NA	NA	BackgroundESC	BackgroundNEC	FALSE	FALSE	TRUE
chr1	26855141	26864507	5779	chr1	27115734	27121034	5841	RPS6KA1	NA	NA	ActiveESC	ActiveNEC	FALSE	FALSE	TRUE
chr1	26855141	26864507	5779	chr1	27121035	27123570	5842	RPS6KA1	NA	NA	BackgroundESC	BackgroundNEC	FALSE	FALSE	TRUE
chr1	26855141	26864507	5779	chr1	27123571	27127247	5843	RPS6KA1	NA	NA	ActiveESC	ActiveNEC	FALSE	FALSE	TRUE
chr1	26855141	26864507	5779	chr1	27157574	27159028	5848	RPS6KA1	NA	NA	BackgroundESC	NA	TRUE	FALSE	FALSE
chr1	26855141	26864507	5779	chr1	27186016	27188038	5853	RPS6KA1	NA	NA	BackgroundESC	NA	FALSE	TRUE	FALSE
chr1	26855141	26864507	5779	chr1	27207410	27210699	5857	RPS6KA1	NA	NA	BackgroundESC	BackgroundNEC	TRUE	FALSE	FALSE
chr1	27018057	27027743	5816	chr1	26921655	26928976	5792	ARID1A	NA	ActiveNEC	BackgroundESC	BackgroundNEC	FALSE	FALSE	TRUE
chr1	27018057	27027743	5816	chr1	26928977	26930358	5793	ARID1A	NA	ActiveNEC	BackgroundESC	ActiveNEC	FALSE	TRUE	FALSE
chr1	27018057	27027743	5816	chr1	26930359	26933765	5794	ARID1A	NA	ActiveNEC	BackgroundESC	ActiveNEC	FALSE	TRUE	FALSE
chr1	27018057	27027743	5816	chr1	26941065	26946471	5797	ARID1A	NA	ActiveNEC	NA	ActiveNEC	FALSE	FALSE	TRUE
chr1	27018057	27027743	5816	chr1	26946472	26948299	5798	ARID1A	NA	ActiveNEC	ActiveESC	ActiveNEC	FALSE	FALSE	TRUE
chr1	27018057	27027743	5816	chr1	26948300	26952441	5799	ARID1A	NA	ActiveNEC	ActiveESC	ActiveNEC	FALSE	FALSE	TRUE
chr1	27018057	27027743	5816	chr1	27028896	27033454	5818	ARID1A	NA	ActiveNEC	ActiveESC	ActiveNEC	FALSE	FALSE	TRUE
chr1	27018057	27027743	5816	chr1	27095057	27105113	5833	ARID1A	NA	ActiveNEC	BackgroundESC	BackgroundNEC	TRUE	FALSE	FALSE
chr1	27112453	27115733	5840	chr1	26825023	26832393	5774	PIGV	NA	ActiveNEC	NA	NA	FALSE	FALSE	TRUE
chr1	27112453	27115733	5840	chr1	26837837	26851158	5776	PIGV	NA	ActiveNEC	BackgroundESC	NA	TRUE	FALSE	FALSE
chr1	27112453	27115733	5840	chr1	26851159	26855057	5777	PIGV	NA	ActiveNEC	PolycombESC	PolycombNEC	FALSE	TRUE	FALSE
chr1	27112453	27115733	5840	chr1	26865518	26877972	5781	PIGV	NA	ActiveNEC	ActiveESC	NA	FALSE	FALSE	TRUE
chr1	27112453	27115733	5840	chr1	26882599	26886240	5783	PIGV	NA	ActiveNEC	BackgroundESC	NA	FALSE	FALSE	TRUE
chr1	27112453	27115733	5840	chr1	26886241	26899805	5784	PIGV	NA	ActiveNEC	BackgroundESC	BackgroundNEC	FALSE	FALSE	TRUE
chr1	27112453	27115733	5840	chr1	26899806	26905278	5785	PIGV	NA	ActiveNEC	BackgroundESC	BackgroundNEC	TRUE	FALSE	FALSE
chr1	27112453	27115733	5840	chr1	26905772	26909597	5787	PIGV	NA	ActiveNEC	BackgroundESC	BackgroundNEC	FALSE	FALSE	TRUE
chr1	27112453	27115733	5840	chr1	26909598	26917127	5788	PIGV	NA	ActiveNEC	BackgroundESC	BackgroundNEC	FALSE	FALSE	TRUE
chr1	27112453	27115733	5840	chr1	26917128	26918957	5789	PIGV	NA	ActiveNEC	BackgroundESC	BackgroundNEC	FALSE	FALSE	TRUE
chr1	27112453	27115733	5840	chr1	26918958	26920883	5790	PIGV	NA	ActiveNEC	BackgroundESC	BackgroundNEC	TRUE	FALSE	FALSE
chr1	27112453	27115733	5840	chr1	26920884	26921654	5791	PIGV	NA	ActiveNEC	BackgroundESC	BackgroundNEC	FALSE	FALSE	TRUE
chr1	27112453	27115733	5840	chr1	26921655	26928976	5792	PIGV	NA	ActiveNEC	BackgroundESC	BackgroundNEC	FALSE	FALSE	TRUE
chr1	27112453	27115733	5840	chr1	26928977	26930358	5793	PIGV	NA	ActiveNEC	BackgroundESC	ActiveNEC	FALSE	FALSE	TRUE
chr1	27112453	27115733	5840	chr1	26930359	26933765	5794	PIGV	NA	ActiveNEC	BackgroundESC	ActiveNEC	FALSE	FALSE	TRUE
chr1	27112453	27115733	5840	chr1	26933766	26940700	5795	PIGV	NA	ActiveNEC	ActiveESC	BackgroundNEC	FALSE	FALSE	TRUE
chr1	27112453	27115733	5840	chr1	26941065	26946471	5797	PIGV	NA	ActiveNEC	NA	ActiveNEC	FALSE	FALSE	TRUE
chr1	27112453	27115733	5840	chr1	26946472	26948299	5798	PIGV	NA	ActiveNEC	ActiveESC	ActiveNEC	FALSE	FALSE	TRUE
chr1	27112453	27115733	5840	chr1	26948300	26952441	5799	PIGV	NA	ActiveNEC	ActiveESC	ActiveNEC	FALSE	FALSE	TRUE
chr1	27112453	27115733	5840	chr1	26992909	27004254	5809	PIGV	NA	ActiveNEC	ActiveESC	NA	FALSE	FALSE	TRUE
chr1	27112453	27115733	5840	chr1	27009161	27015623	5812	PIGV	NA	ActiveNEC	BackgroundESC	BackgroundNEC	FALSE	FALSE	TRUE
chr1	27112453	27115733	5840	chr1	27015624	27017373	5813	PIGV	NA	ActiveNEC	BackgroundESC	ActiveNEC	FALSE	FALSE	TRUE
chr1	27112453	27115733	5840	chr1	27027744	27028895	5817	PIGV	NA	ActiveNEC	BackgroundESC	ActiveNEC	FALSE	FALSE	TRUE
chr1	27112453	27115733	5840	chr1	27028896	27033454	5818	PIGV	NA	ActiveNEC	ActiveESC	ActiveNEC	FALSE	FALSE	TRUE
chr1	27112453	27115733	5840	chr1	27039668	27045817	5820	PIGV	NA	ActiveNEC	ActiveESC	BackgroundNEC	FALSE	FALSE	TRUE
chr1	27112453	27115733	5840	chr1	27045818	27054122	5821	PIGV	NA	ActiveNEC	NA	NA	FALSE	FALSE	TRUE
chr1	27112453	27115733	5840	chr1	27079406	27088055	5829	PIGV	NA	ActiveNEC	ActiveESC	ActiveNEC	FALSE	TRUE	FALSE
chr1	27112453	27115733	5840	chr1	27095057	27105113	5833	PIGV	NA	ActiveNEC	BackgroundESC	BackgroundNEC	TRUE	FALSE	FALSE
chr1	27112453	27115733	5840	chr1	27105878	27108606	5836	PIGV	NA	ActiveNEC	BackgroundESC	NA	TRUE	FALSE	FALSE
chr1	27112453	27115733	5840	chr1	27121035	27123570	5842	PIGV	NA	ActiveNEC	BackgroundESC	BackgroundNEC	TRUE	FALSE	FALSE
chr1	27112453	27115733	5840	chr1	27205527	27207409	5856	PIGV	NA	ActiveNEC	BackgroundESC	BackgroundNEC	FALSE	TRUE	FALSE
chr1	27188039	27194264	5854	chr1	26899806	26905278	5785	SFN	NA	NA	BackgroundESC	BackgroundNEC	FALSE	TRUE	FALSE
chr1	27188039	27194264	5854	chr1	26905772	26909597	5787	SFN	NA	NA	BackgroundESC	BackgroundNEC	TRUE	FALSE	FALSE
chr1	27188039	27194264	5854	chr1	26921655	26928976	5792	SFN	NA	NA	BackgroundESC	BackgroundNEC	FALSE	FALSE	TRUE
chr1	27188039	27194264	5854	chr1	26928977	26930358	5793	SFN	NA	NA	BackgroundESC	ActiveNEC	FALSE	FALSE	TRUE
chr1	27188039	27194264	5854	chr1	26930359	26933765	5794	SFN	NA	NA	BackgroundESC	ActiveNEC	FALSE	FALSE	TRUE
chr1	27188039	27194264	5854	chr1	26941065	26946471	5797	SFN	NA	NA	NA	ActiveNEC	FALSE	FALSE	TRUE
chr1	27188039	27194264	5854	chr1	26946472	26948299	5798	SFN	NA	NA	ActiveESC	ActiveNEC	FALSE	FALSE	TRUE
chr1	27188039	27194264	5854	chr1	26948300	26952441	5799	SFN	NA	NA	ActiveESC	ActiveNEC	TRUE	FALSE	FALSE
chr1	27215705	27222427	5860	chr1	26921655	26928976	5792	GPN2	ActiveESC	ActiveNEC	BackgroundESC	BackgroundNEC	TRUE	FALSE	FALSE
chr1	27222428	27228699	5861	chr1	26825023	26832393	5774	NUDC	ActiveESC	ActiveNEC	NA	NA	FALSE	FALSE	TRUE
chr1	27222428	27228699	5861	chr1	26865518	26877972	5781	NUDC	ActiveESC	ActiveNEC	ActiveESC	NA	TRUE	FALSE	FALSE
chr1	27222428	27228699	5861	chr1	26905772	26909597	5787	NUDC	ActiveESC	ActiveNEC	BackgroundESC	BackgroundNEC	FALSE	FALSE	TRUE
chr1	27222428	27228699	5861	chr1	26909598	26917127	5788	NUDC	ActiveESC	ActiveNEC	BackgroundESC	BackgroundNEC	FALSE	FALSE	TRUE
chr1	27222428	27228699	5861	chr1	26921655	26928976	5792	NUDC	ActiveESC	ActiveNEC	BackgroundESC	BackgroundNEC	FALSE	FALSE	TRUE
chr1	27222428	27228699	5861	chr1	26928977	26930358	5793	NUDC	ActiveESC	ActiveNEC	BackgroundESC	ActiveNEC	FALSE	FALSE	TRUE
chr1	27222428	27228699	5861	chr1	26930359	26933765	5794	NUDC	ActiveESC	ActiveNEC	BackgroundESC	ActiveNEC	FALSE	FALSE	TRUE
chr1	27222428	27228699	5861	chr1	26933766	26940700	5795	NUDC	ActiveESC	ActiveNEC	ActiveESC	BackgroundNEC	TRUE	FALSE	FALSE
chr1	27222428	27228699	5861	chr1	26941065	26946471	5797	NUDC	ActiveESC	ActiveNEC	NA	ActiveNEC	FALSE	FALSE	TRUE
chr1	27222428	27228699	5861	chr1	26946472	26948299	5798	NUDC	ActiveESC	ActiveNEC	ActiveESC	ActiveNEC	FALSE	TRUE	FALSE
chr1	27222428	27228699	5861	chr1	27028896	27033454	5818	NUDC	ActiveESC	ActiveNEC	ActiveESC	ActiveNEC	FALSE	FALSE	TRUE
chr1	27222428	27228699	5861	chr1	27229770	27238066	5863	NUDC	ActiveESC	ActiveNEC	BackgroundESC	BackgroundNEC	FALSE	FALSE	TRUE
chr1	27238067	27264637	5864	chr1	27269292	27276177	5867	NR0B2	NA	NA	BackgroundESC	ActiveNEC	TRUE	FALSE	FALSE
chr1	27323391	27353252	5880	chr1	27355880	27358849	5882	FAM46B	NA	NA	NA	NA	TRUE	FALSE	FALSE
chr1	27323391	27353252	5880	chr1	27592786	27605016	5936	FAM46B	NA	NA	BackgroundESC	BackgroundNEC	FALSE	TRUE	FALSE
chr1	27323391	27353252	5880	chr1	27724407	27727768	5958	FAM46B	NA	NA	NA	ActiveNEC	TRUE	FALSE	FALSE
chr1	27643559	27651232	5946	chr1	27288179	27295567	5871	TMEM222	NA	NA	NA	NA	FALSE	FALSE	TRUE
chr1	27643559	27651232	5946	chr1	27355880	27358849	5882	TMEM222	NA	NA	NA	NA	FALSE	FALSE	TRUE
chr1	27643559	27651232	5946	chr1	27362208	27365644	5886	TMEM222	NA	NA	ActiveESC	PoisedNEC	FALSE	FALSE	TRUE
chr1	27643559	27651232	5946	chr1	27365645	27367824	5887	TMEM222	NA	NA	ActiveESC	NA	TRUE	FALSE	FALSE
chr1	27643559	27651232	5946	chr1	27367825	27371304	5888	TMEM222	NA	NA	ActiveESC	NA	FALSE	FALSE	TRUE
chr1	27643559	27651232	5946	chr1	27384844	27387523	5893	TMEM222	NA	NA	ActiveESC	ActiveNEC	TRUE	FALSE	FALSE
chr1	27643559	27651232	5946	chr1	27387524	27392596	5894	TMEM222	NA	NA	ActiveESC	NA	TRUE	FALSE	FALSE
chr1	27643559	27651232	5946	chr1	27419553	27435685	5900	TMEM222	NA	NA	ActiveESC	NA	FALSE	FALSE	TRUE
chr1	27643559	27651232	5946	chr1	27435686	27450882	5901	TMEM222	NA	NA	ActiveESC	NA	TRUE	FALSE	FALSE
chr1	27643559	27651232	5946	chr1	27873472	27883756	5993	TMEM222	NA	NA	ActiveESC	NA	TRUE	FALSE	FALSE
chr1	27643559	27651232	5946	chr1	27891290	27896143	5997	TMEM222	NA	NA	NA	ActiveNEC	FALSE	FALSE	TRUE
chr1	27643559	27651232	5946	chr1	27897296	27903661	5999	TMEM222	NA	NA	ActiveESC	ActiveNEC	FALSE	FALSE	TRUE
chr1	27643559	27651232	5946	chr1	27931674	27945529	6009	TMEM222	NA	NA	NA	NA	TRUE	FALSE	FALSE
chr1	27643559	27651232	5946	chr1	27978663	27984080	6013	TMEM222	NA	NA	NA	NA	TRUE	FALSE	FALSE
chr1	27667759	27678358	5951	chr1	27621020	27633893	5942	SYTL1	NA	NA	NA	NA	FALSE	FALSE	TRUE
chr1	27667759	27678358	5951	chr1	27931674	27945529	6009	SYTL1	NA	NA	NA	NA	FALSE	TRUE	FALSE
chr1	27680897	27713788	5953	chr1	27931674	27945529	6009	MAP3K6	NA	NA	NA	NA	FALSE	FALSE	TRUE
chr1	27714328	27723790	5955	chr1	27618271	27621019	5941	GPR3	NA	NA	BackgroundESC	BackgroundNEC	FALSE	TRUE	FALSE
chr1	27714328	27723790	5955	chr1	27621020	27633893	5942	GPR3	NA	NA	NA	NA	FALSE	FALSE	TRUE
chr1	27714328	27723790	5955	chr1	27931674	27945529	6009	GPR3	NA	NA	NA	NA	FALSE	TRUE	FALSE
chr1	27814873	27820359	5983	chr1	27752740	27760891	5968	WASF2	ActiveESC	ActiveNEC	ActiveESC	ActiveNEC	FALSE	FALSE	TRUE
chr1	27928426	27931673	6008	chr1	27371305	27373273	5889	AHDC1	NA	NA	ActiveESC	NA	FALSE	TRUE	FALSE
chr1	27928426	27931673	6008	chr1	27728837	27734559	5960	AHDC1	NA	NA	NA	ActiveNEC	TRUE	FALSE	FALSE
chr1	28051526	28056536	6025	chr1	28162791	28177930	6047	FAM76A	NA	NA	BackgroundESC	BackgroundNEC	TRUE	FALSE	FALSE
chr1	28184682	28203673	6050	chr1	28205554	28218420	6052	C1orf38	NA	NA	ActiveESC	NA	FALSE	FALSE	TRUE
chr1	28238216	28248282	6058	chr1	28493194	28511769	6112	RPA2	NA	NA	ActiveESC	NA	TRUE	FALSE	FALSE
chr1	28238216	28248282	6058	chr1	28531627	28536563	6115	RPA2	NA	NA	BackgroundESC	BackgroundNEC	TRUE	FALSE	FALSE
chr1	28284312	28303696	6064	chr1	28264683	28281914	6062	XKR8	NA	NA	ActiveESC	NA	TRUE	FALSE	FALSE
chr1	28408564	28415241	6093	chr1	28205554	28218420	6052	EYA3	ActiveESC	ActiveNEC	ActiveESC	NA	FALSE	TRUE	FALSE
chr1	28408564	28415241	6093	chr1	28315772	28320852	6068	EYA3	ActiveESC	ActiveNEC	BackgroundESC	BackgroundNEC	TRUE	FALSE	FALSE
chr1	28408564	28415241	6093	chr1	28493194	28511769	6112	EYA3	ActiveESC	ActiveNEC	ActiveESC	NA	FALSE	FALSE	TRUE
chr1	28408564	28415241	6093	chr1	28531627	28536563	6115	EYA3	ActiveESC	ActiveNEC	BackgroundESC	BackgroundNEC	FALSE	FALSE	TRUE
chr1	28408564	28415241	6093	chr1	28536564	28538112	6116	EYA3	ActiveESC	ActiveNEC	BackgroundESC	BackgroundNEC	FALSE	FALSE	TRUE
chr1	28408564	28415241	6093	chr1	28571123	28577822	6122	EYA3	ActiveESC	ActiveNEC	ActiveESC	ActiveNEC	TRUE	FALSE	FALSE
chr1	28511770	28522951	6113	chr1	28415242	28428175	6094	PTAFR	ActiveESC	NA	ActiveESC	ActiveNEC	FALSE	TRUE	FALSE
chr1	28549095	28561123	6118	chr1	28303697	28308314	6065	DNAJC8	ActiveESC	NA	BackgroundESC	BackgroundNEC	TRUE	FALSE	FALSE
chr1	28549095	28561123	6118	chr1	28315772	28320852	6068	DNAJC8	ActiveESC	NA	BackgroundESC	BackgroundNEC	FALSE	FALSE	TRUE
chr1	28549095	28561123	6118	chr1	28401805	28408563	6092	DNAJC8	ActiveESC	NA	BackgroundESC	BackgroundNEC	TRUE	FALSE	FALSE
chr1	28549095	28561123	6118	chr1	28431414	28437293	6096	DNAJC8	ActiveESC	NA	ActiveESC	PolycombNEC	TRUE	FALSE	FALSE
chr1	28549095	28561123	6118	chr1	28815956	28821920	6170	DNAJC8	ActiveESC	NA	BackgroundESC	BackgroundNEC	TRUE	FALSE	FALSE
chr1	28561124	28564810	6119	chr1	28183804	28184681	6049	ATPIF1	ActiveESC	ActiveNEC	BackgroundESC	NA	FALSE	TRUE	FALSE
chr1	28561124	28564810	6119	chr1	28571123	28577822	6122	ATPIF1	ActiveESC	ActiveNEC	ActiveESC	ActiveNEC	FALSE	FALSE	TRUE
chr1	28561124	28564810	6119	chr1	28933103	28944996	6184	ATPIF1	ActiveESC	ActiveNEC	BackgroundESC	BackgroundNEC	TRUE	FALSE	FALSE
chr1	28584972	28592787	6127	chr1	28571123	28577822	6122	SESN2	NA	ActiveNEC	ActiveESC	ActiveNEC	TRUE	FALSE	FALSE
chr1	28584972	28592787	6127	chr1	28679431	28689800	6141	SESN2	NA	ActiveNEC	BackgroundESC	BackgroundNEC	TRUE	FALSE	FALSE
chr1	28584972	28592787	6127	chr1	28715547	28723990	6149	SESN2	NA	ActiveNEC	BackgroundESC	BackgroundNEC	TRUE	FALSE	FALSE
chr1	28689801	28697667	6142	chr1	28571123	28577822	6122	PHACTR4	ActiveESC	ActiveNEC	ActiveESC	ActiveNEC	FALSE	FALSE	TRUE
chr1	28689801	28697667	6142	chr1	28581936	28584971	6126	PHACTR4	ActiveESC	ActiveNEC	PolycombESC	BackgroundNEC	FALSE	TRUE	FALSE
chr1	28826511	28875367	6172	chr1	28879983	28888687	6174	RCC1	ActiveESC	NA	ActiveESC	ActiveNEC	FALSE	FALSE	TRUE
chr1	28826511	28875367	6172	chr1	28928679	28931231	6181	RCC1	ActiveESC	NA	ActiveESC	BackgroundNEC	TRUE	FALSE	FALSE
chr1	28826511	28875367	6172	chr1	28933103	28944996	6184	RCC1	ActiveESC	NA	BackgroundESC	BackgroundNEC	FALSE	FALSE	TRUE
chr1	28875368	28879982	6173	chr1	28571123	28577822	6122	TRNAU1AP	ActiveESC	NA	ActiveESC	ActiveNEC	FALSE	TRUE	FALSE
chr1	28875368	28879982	6173	chr1	28928679	28931231	6181	TRNAU1AP	ActiveESC	NA	ActiveESC	BackgroundNEC	TRUE	FALSE	FALSE
chr1	28875368	28879982	6173	chr1	28933103	28944996	6184	TRNAU1AP	ActiveESC	NA	BackgroundESC	BackgroundNEC	TRUE	FALSE	FALSE
chr1	28875368	28879982	6173	chr1	28944997	28950161	6185	TRNAU1AP	ActiveESC	NA	BackgroundESC	BackgroundNEC	TRUE	FALSE	FALSE
chr1	28875368	28879982	6173	chr1	28950162	28968732	6186	TRNAU1AP	ActiveESC	NA	ActiveESC	ActiveNEC	TRUE	FALSE	FALSE
chr1	28983359	29010293	6188	chr1	29028575	29030562	6193	GMEB1	ActiveESC	NA	BackgroundESC	BackgroundNEC	FALSE	FALSE	TRUE
chr1	28983359	29010293	6188	chr1	29030563	29043099	6194	GMEB1	ActiveESC	NA	BackgroundESC	BackgroundNEC	TRUE	FALSE	FALSE
chr1	28983359	29010293	6188	chr1	29043100	29050563	6195	GMEB1	ActiveESC	NA	ActiveESC	ActiveNEC	TRUE	FALSE	FALSE
chr1	28983359	29010293	6188	chr1	29052808	29062513	6200	GMEB1	ActiveESC	NA	BackgroundESC	ActiveNEC	FALSE	FALSE	TRUE
chr1	28983359	29010293	6188	chr1	29172177	29187335	6218	GMEB1	ActiveESC	NA	intermEnhESC	NA	TRUE	FALSE	FALSE
chr1	28983359	29010293	6188	chr1	29373175	29380761	6262	GMEB1	ActiveESC	NA	BackgroundESC	BackgroundNEC	TRUE	FALSE	FALSE
chr1	29062514	29066919	6201	chr1	28950162	28968732	6186	YTHDF2	ActiveESC	ActiveNEC	ActiveESC	ActiveNEC	FALSE	TRUE	FALSE
chr1	29062514	29066919	6201	chr1	29172177	29187335	6218	YTHDF2	ActiveESC	ActiveNEC	intermEnhESC	NA	TRUE	FALSE	FALSE
chr1	29125292	29145455	6211	chr1	29118105	29123950	6209	OPRD1	NA	NA	NA	NA	FALSE	FALSE	TRUE
chr1	29125292	29145455	6211	chr1	29172177	29187335	6218	OPRD1	NA	NA	intermEnhESC	NA	FALSE	TRUE	FALSE
chr1	29125292	29145455	6211	chr1	29187336	29191454	6219	OPRD1	NA	NA	ActiveESC	NA	FALSE	FALSE	TRUE
chr1	29125292	29145455	6211	chr1	29373175	29380761	6262	OPRD1	NA	NA	BackgroundESC	BackgroundNEC	TRUE	FALSE	FALSE
chr1	29125292	29145455	6211	chr1	29383442	29385323	6264	OPRD1	NA	NA	BackgroundESC	BackgroundNEC	TRUE	FALSE	FALSE
chr1	29125292	29145455	6211	chr1	29432826	29435995	6280	OPRD1	NA	NA	BackgroundESC	BackgroundNEC	FALSE	TRUE	FALSE
chr1	29125292	29145455	6211	chr1	29512555	29515128	6292	OPRD1	NA	NA	ActiveESC	ActiveNEC	TRUE	FALSE	FALSE
chr1	29443282	29453737	6282	chr1	29118105	29123950	6209	TMEM200B	NA	PoisedNEC	NA	NA	TRUE	FALSE	FALSE
chr1	29443282	29453737	6282	chr1	29207782	29210617	6223	TMEM200B	NA	PoisedNEC	NA	PoisedNEC	TRUE	FALSE	FALSE
chr1	29443282	29453737	6282	chr1	29232036	29242778	6225	TMEM200B	NA	PoisedNEC	NA	NA	TRUE	FALSE	FALSE
chr1	29443282	29453737	6282	chr1	29373175	29380761	6262	TMEM200B	NA	PoisedNEC	BackgroundESC	BackgroundNEC	TRUE	FALSE	FALSE
chr1	29505251	29512554	6291	chr1	29207782	29210617	6223	SRSF4	ActiveESC	ActiveNEC	NA	PoisedNEC	TRUE	FALSE	FALSE
chr1	29555189	29557835	6305	chr1	30169103	30171963	6398	MECR	NA	NA	ActiveESC	NA	FALSE	TRUE	FALSE
chr1	29555189	29557835	6305	chr1	30552306	30563803	6500	MECR	NA	NA	NA	NA	FALSE	TRUE	FALSE
chr1	29555189	29557835	6305	chr1	30581412	30584745	6506	MECR	NA	NA	PolycombESC	PoisedNEC	FALSE	FALSE	TRUE
chr1	29558588	29567345	6307	chr1	30166837	30169102	6397	PTPRU	NA	NA	BackgroundESC	PolycombNEC	TRUE	FALSE	FALSE
chr1	29558588	29567345	6307	chr1	30574198	30581411	6505	PTPRU	NA	NA	NA	PoisedNEC	FALSE	FALSE	TRUE
chr1	29558588	29567345	6307	chr1	30581412	30584745	6506	PTPRU	NA	NA	PolycombESC	PoisedNEC	TRUE	FALSE	FALSE
chr1	29558588	29567345	6307	chr1	30588483	30601606	6508	PTPRU	NA	NA	intermEnhESC	NA	FALSE	TRUE	FALSE
chr1	29558588	29567345	6307	chr1	30601974	30603207	6510	PTPRU	NA	NA	BackgroundESC	PolycombNEC	FALSE	TRUE	FALSE
chr1	31193344	31205317	6639	chr1	29591563	29598081	6313	MATN1	NA	PoisedNEC	ActiveESC	NA	FALSE	TRUE	FALSE
chr1	31193344	31205317	6639	chr1	31234265	31238672	6649	MATN1	NA	PoisedNEC	NA	NA	FALSE	FALSE	TRUE
chr1	31193344	31205317	6639	chr1	31243424	31255154	6653	MATN1	NA	PoisedNEC	NA	PoisedNEC	FALSE	FALSE	TRUE
chr1	31193344	31205317	6639	chr1	31383990	31386810	6686	MATN1	NA	PoisedNEC	NA	intermEnhNEC	FALSE	FALSE	TRUE
chr1	31193344	31205317	6639	chr1	31403035	31405457	6694	MATN1	NA	PoisedNEC	ActiveESC	NA	TRUE	FALSE	FALSE
chr1	31225190	31231334	6645	chr1	31386811	31395713	6687	LAPTM5	NA	NA	BackgroundESC	NA	TRUE	FALSE	FALSE
chr1	31379889	31383989	6685	chr1	31269559	31273937	6658	SDC3	NA	NA	ActiveESC	NA	FALSE	FALSE	TRUE
chr1	31379889	31383989	6685	chr1	31273938	31275275	6659	SDC3	NA	NA	NA	PoisedNEC	FALSE	FALSE	TRUE
chr1	31379889	31383989	6685	chr1	31275276	31277021	6660	SDC3	NA	NA	NA	PoisedNEC	FALSE	TRUE	FALSE
chr1	31537431	31538897	6726	chr1	31524609	31532694	6722	PUM1	ActiveESC	ActiveNEC	ActiveESC	BackgroundNEC	TRUE	FALSE	FALSE
chr1	31698879	31716822	6749	chr1	31671985	31680204	6743	NKAIN1	NA	NA	NA	NA	FALSE	TRUE	FALSE
chr1	31698879	31716822	6749	chr1	31737370	31741505	6758	NKAIN1	NA	NA	BackgroundESC	BackgroundNEC	FALSE	TRUE	FALSE
chr1	31698879	31716822	6749	chr1	31754775	31765333	6765	NKAIN1	NA	NA	BackgroundESC	BackgroundNEC	TRUE	FALSE	FALSE
chr1	31765334	31773210	6766	chr1	31646038	31660361	6737	SNRNP40	ActiveESC	ActiveNEC	NA	NA	FALSE	TRUE	FALSE
chr1	31765334	31773210	6766	chr1	31664496	31668756	6739	SNRNP40	ActiveESC	ActiveNEC	BackgroundESC	ActiveNEC	TRUE	FALSE	FALSE
chr1	31765334	31773210	6766	chr1	31671985	31680204	6743	SNRNP40	ActiveESC	ActiveNEC	NA	NA	FALSE	TRUE	FALSE
chr1	31765334	31773210	6766	chr1	31716823	31730871	6750	SNRNP40	ActiveESC	ActiveNEC	BackgroundESC	BackgroundNEC	FALSE	TRUE	FALSE
chr1	31846463	31854197	6782	chr1	32014807	32023908	6824	FABP3	NA	NA	NA	ActiveNEC	TRUE	FALSE	FALSE
chr1	31846463	31854197	6782	chr1	32066675	32070321	6832	FABP3	NA	NA	BackgroundESC	BackgroundNEC	TRUE	FALSE	FALSE
chr1	31881947	31884507	6789	chr1	31234265	31238672	6649	SERINC2	NA	PoisedNEC	NA	NA	FALSE	TRUE	FALSE
chr1	31881947	31884507	6789	chr1	31754775	31765333	6765	SERINC2	NA	PoisedNEC	BackgroundESC	BackgroundNEC	TRUE	FALSE	FALSE
chr1	31881947	31884507	6789	chr1	31854546	31863742	6784	SERINC2	NA	PoisedNEC	NA	NA	FALSE	FALSE	TRUE
chr1	31881947	31884507	6789	chr1	31870479	31875634	6787	SERINC2	NA	PoisedNEC	BackgroundESC	NA	TRUE	FALSE	FALSE
chr1	31881947	31884507	6789	chr1	31995888	32000741	6814	SERINC2	NA	PoisedNEC	BackgroundESC	BackgroundNEC	TRUE	FALSE	FALSE
chr1	31881947	31884507	6789	chr1	32014807	32023908	6824	SERINC2	NA	PoisedNEC	NA	ActiveNEC	TRUE	FALSE	FALSE
chr1	31881947	31884507	6789	chr1	32023909	32026468	6825	SERINC2	NA	PoisedNEC	BackgroundESC	BackgroundNEC	FALSE	FALSE	TRUE
chr1	31881947	31884507	6789	chr1	32075123	32083123	6836	SERINC2	NA	PoisedNEC	NA	NA	TRUE	FALSE	FALSE
chr1	31881947	31884507	6789	chr1	32104667	32106421	6842	SERINC2	NA	PoisedNEC	BackgroundESC	NA	TRUE	FALSE	FALSE
chr1	31881947	31884507	6789	chr1	32255319	32257615	6867	SERINC2	NA	PoisedNEC	NA	NA	FALSE	TRUE	FALSE
chr1	32106422	32114565	6843	chr1	32032232	32035874	6827	PEF1	ActiveESC	NA	BackgroundESC	NA	FALSE	TRUE	FALSE
chr1	32106422	32114565	6843	chr1	32100443	32104596	6840	PEF1	ActiveESC	NA	BackgroundESC	NA	FALSE	FALSE	TRUE
chr1	32106422	32114565	6843	chr1	32156382	32168403	6851	PEF1	ActiveESC	NA	ActiveESC	NA	TRUE	FALSE	FALSE
chr1	32106422	32114565	6843	chr1	32210121	32223435	6862	PEF1	ActiveESC	NA	ActiveESC	NA	FALSE	TRUE	FALSE
chr1	32106422	32114565	6843	chr1	32255319	32257615	6867	PEF1	ActiveESC	NA	NA	NA	FALSE	FALSE	TRUE
chr1	32106422	32114565	6843	chr1	32259149	32267274	6869	PEF1	ActiveESC	NA	NA	NA	FALSE	TRUE	FALSE
chr1	32106422	32114565	6843	chr1	32271848	32283188	6872	PEF1	ActiveESC	NA	ActiveESC	NA	TRUE	FALSE	FALSE
chr1	32106422	32114565	6843	chr1	32367537	32378290	6885	PEF1	ActiveESC	NA	BackgroundESC	BackgroundNEC	TRUE	FALSE	FALSE
chr1	32169227	32176336	6853	chr1	32143861	32156381	6850	COL16A1	NA	NA	ActiveESC	NA	FALSE	FALSE	TRUE
chr1	32410371	32420906	6899	chr1	32104667	32106421	6842	PTP4A2	NA	NA	BackgroundESC	NA	FALSE	TRUE	FALSE
chr1	32410371	32420906	6899	chr1	32177943	32181429	6855	PTP4A2	NA	NA	NA	NA	FALSE	TRUE	FALSE
chr1	32410371	32420906	6899	chr1	32255319	32257615	6867	PTP4A2	NA	NA	NA	NA	TRUE	FALSE	FALSE
chr1	32410371	32420906	6899	chr1	32267275	32271556	6870	PTP4A2	NA	NA	BackgroundESC	BackgroundNEC	FALSE	FALSE	TRUE
chr1	32410371	32420906	6899	chr1	32271848	32283188	6872	PTP4A2	NA	NA	ActiveESC	NA	FALSE	FALSE	TRUE
chr1	32410371	32420906	6899	chr1	32287877	32297261	6876	PTP4A2	NA	NA	ActiveESC	NA	FALSE	FALSE	TRUE
chr1	32410371	32420906	6899	chr1	32421716	32428818	6901	PTP4A2	NA	NA	ActiveESC	ActiveNEC	FALSE	FALSE	TRUE
chr1	32477732	32487096	6914	chr1	32494445	32496135	6917	KHDRBS1	NA	ActiveNEC	BackgroundESC	BackgroundNEC	TRUE	FALSE	FALSE
chr1	32477732	32487096	6914	chr1	32505167	32509674	6921	KHDRBS1	NA	ActiveNEC	BackgroundESC	BackgroundNEC	TRUE	FALSE	FALSE
chr1	32477732	32487096	6914	chr1	32522366	32525450	6928	KHDRBS1	NA	ActiveNEC	PolycombESC	ActiveNEC	TRUE	FALSE	FALSE
chr1	32532669	32543686	6931	chr1	32547846	32556814	6935	TMEM39B	NA	ActiveNEC	ActiveESC	BackgroundNEC	TRUE	FALSE	FALSE
chr1	32532669	32543686	6931	chr1	32593500	32599939	6942	TMEM39B	NA	ActiveNEC	BackgroundESC	ActiveNEC	TRUE	FALSE	FALSE
chr1	32573374	32575145	6937	chr1	32271848	32283188	6872	KPNA6	ActiveESC	ActiveNEC	ActiveESC	NA	FALSE	TRUE	FALSE
chr1	32573374	32575145	6937	chr1	32546465	32547845	6934	KPNA6	ActiveESC	ActiveNEC	BackgroundESC	BackgroundNEC	TRUE	FALSE	FALSE
chr1	32573374	32575145	6937	chr1	32631780	32634236	6953	KPNA6	ActiveESC	ActiveNEC	BackgroundESC	BackgroundNEC	TRUE	FALSE	FALSE
chr1	32661814	32670477	6960	chr1	32547846	32556814	6935	CCDC28B	NA	NA	ActiveESC	BackgroundNEC	TRUE	FALSE	FALSE
chr1	32661814	32670477	6960	chr1	32645827	32650752	6957	CCDC28B	NA	NA	ActiveESC	ActiveNEC	FALSE	TRUE	FALSE
chr1	32661814	32670477	6960	chr1	32701593	32705891	6964	CCDC28B	NA	NA	NA	ActiveNEC	FALSE	FALSE	TRUE
chr1	32661814	32670477	6960	chr1	32705892	32711308	6965	CCDC28B	NA	NA	NA	NA	TRUE	FALSE	FALSE
chr1	32661814	32670477	6960	chr1	32772462	32783276	6977	CCDC28B	NA	NA	BackgroundESC	BackgroundNEC	TRUE	FALSE	FALSE
chr1	32661814	32670477	6960	chr1	32783502	32787406	6979	CCDC28B	NA	NA	BackgroundESC	BackgroundNEC	FALSE	FALSE	TRUE
chr1	32661814	32670477	6960	chr1	32789341	32794626	6982	CCDC28B	NA	NA	BackgroundESC	BackgroundNEC	FALSE	FALSE	TRUE
chr1	32661814	32670477	6960	chr1	32858718	32860267	6990	CCDC28B	NA	NA	ActiveESC	ActiveNEC	FALSE	FALSE	TRUE
chr1	32661814	32670477	6960	chr1	33327630	33331970	7079	CCDC28B	NA	NA	BackgroundESC	NA	TRUE	FALSE	FALSE
chr1	32670478	32671967	6961	chr1	32705892	32711308	6965	IQCC	NA	NA	NA	NA	FALSE	TRUE	FALSE
chr1	32670478	32671967	6961	chr1	32858718	32860267	6990	IQCC	NA	NA	ActiveESC	ActiveNEC	TRUE	FALSE	FALSE
chr1	32711309	32716765	6966	chr1	32718389	32728418	6968	FAM167B	NA	NA	ActiveESC	PoisedNEC	FALSE	FALSE	TRUE
chr1	32711309	32716765	6966	chr1	32728419	32744999	6969	FAM167B	NA	NA	ActiveESC	NA	TRUE	FALSE	FALSE
chr1	32711309	32716765	6966	chr1	32764199	32772461	6976	FAM167B	NA	NA	BackgroundESC	BackgroundNEC	FALSE	FALSE	TRUE
chr1	32711309	32716765	6966	chr1	32783502	32787406	6979	FAM167B	NA	NA	BackgroundESC	BackgroundNEC	FALSE	FALSE	TRUE
chr1	32711309	32716765	6966	chr1	33530197	33539202	7122	FAM167B	NA	NA	BackgroundESC	PolycombNEC	FALSE	TRUE	FALSE
chr1	32716766	32718388	6967	chr1	32705892	32711308	6965	LCK	ActiveESC	PoisedNEC	NA	NA	TRUE	FALSE	FALSE
chr1	32716766	32718388	6967	chr1	32728419	32744999	6969	LCK	ActiveESC	PoisedNEC	ActiveESC	NA	FALSE	TRUE	FALSE
chr1	32716766	32718388	6967	chr1	32745000	32747316	6970	LCK	ActiveESC	PoisedNEC	BackgroundESC	BackgroundNEC	FALSE	TRUE	FALSE
chr1	32716766	32718388	6967	chr1	32764199	32772461	6976	LCK	ActiveESC	PoisedNEC	BackgroundESC	BackgroundNEC	TRUE	FALSE	FALSE
chr1	32716766	32718388	6967	chr1	32783502	32787406	6979	LCK	ActiveESC	PoisedNEC	BackgroundESC	BackgroundNEC	TRUE	FALSE	FALSE
chr1	32753663	32762300	6974	chr1	32701593	32705891	6964	HDAC1	ActiveESC	ActiveNEC	NA	ActiveNEC	TRUE	FALSE	FALSE
chr1	32753663	32762300	6974	chr1	32705892	32711308	6965	HDAC1	ActiveESC	ActiveNEC	NA	NA	FALSE	FALSE	TRUE
chr1	32753663	32762300	6974	chr1	32718389	32728418	6968	HDAC1	ActiveESC	ActiveNEC	ActiveESC	PoisedNEC	TRUE	FALSE	FALSE
chr1	32753663	32762300	6974	chr1	32748994	32751618	6972	HDAC1	ActiveESC	ActiveNEC	BackgroundESC	BackgroundNEC	FALSE	FALSE	TRUE
chr1	32794627	32814702	6983	chr1	32701593	32705891	6964	MARCKSL1	NA	NA	NA	ActiveNEC	FALSE	FALSE	TRUE
chr1	32794627	32814702	6983	chr1	32705892	32711308	6965	MARCKSL1	NA	NA	NA	NA	FALSE	FALSE	TRUE
chr1	32794627	32814702	6983	chr1	32858718	32860267	6990	MARCKSL1	NA	NA	ActiveESC	ActiveNEC	FALSE	TRUE	FALSE
chr1	32825454	32836565	6985	chr1	32628748	32631779	6952	TSSK3	PoisedESC	NA	BackgroundESC	BackgroundNEC	FALSE	TRUE	FALSE
chr1	32860268	32865489	6991	chr1	33000337	33004441	7017	BSDC1	NA	ActiveNEC	PolycombESC	BackgroundNEC	TRUE	FALSE	FALSE
chr1	32860268	32865489	6991	chr1	33327630	33331970	7079	BSDC1	NA	ActiveNEC	BackgroundESC	NA	TRUE	FALSE	FALSE
chr1	32928018	32936250	7004	chr1	33088402	33092988	7035	ZBTB8B	NA	NA	BackgroundESC	BackgroundNEC	TRUE	FALSE	FALSE
chr1	33004442	33006305	7018	chr1	33075646	33088401	7034	ZBTB8A	NA	NA	NA	NA	TRUE	FALSE	FALSE
chr1	33004442	33006305	7018	chr1	33088402	33092988	7035	ZBTB8A	NA	NA	BackgroundESC	BackgroundNEC	TRUE	FALSE	FALSE
chr1	33004442	33006305	7018	chr1	33119563	33136096	7042	ZBTB8A	NA	NA	ActiveESC	NA	FALSE	FALSE	TRUE
chr1	33004442	33006305	7018	chr1	33143120	33148400	7045	ZBTB8A	NA	NA	BackgroundESC	BackgroundNEC	FALSE	FALSE	TRUE
chr1	33004442	33006305	7018	chr1	33159015	33160961	7048	ZBTB8A	NA	NA	ActiveESC	intermEnhNEC	FALSE	TRUE	FALSE
chr1	33004442	33006305	7018	chr1	33229833	33233561	7060	ZBTB8A	NA	NA	ActiveESC	NA	FALSE	TRUE	FALSE
chr1	33113157	33116506	7040	chr1	32858718	32860267	6990	ZBTB8OS	ActiveESC	ActiveNEC	ActiveESC	ActiveNEC	TRUE	FALSE	FALSE
chr1	33113157	33116506	7040	chr1	32892072	32898313	7001	ZBTB8OS	ActiveESC	ActiveNEC	ActiveESC	NA	FALSE	FALSE	TRUE
chr1	33113157	33116506	7040	chr1	32903603	32928017	7003	ZBTB8OS	ActiveESC	ActiveNEC	ActiveESC	ActiveNEC	FALSE	FALSE	TRUE
chr1	33113157	33116506	7040	chr1	32957186	32961700	7009	ZBTB8OS	ActiveESC	ActiveNEC	BackgroundESC	BackgroundNEC	FALSE	FALSE	TRUE
chr1	33113157	33116506	7040	chr1	32963472	32985317	7011	ZBTB8OS	ActiveESC	ActiveNEC	NA	NA	FALSE	TRUE	FALSE
chr1	33113157	33116506	7040	chr1	32985318	32986115	7012	ZBTB8OS	ActiveESC	ActiveNEC	BackgroundESC	BackgroundNEC	TRUE	FALSE	FALSE
chr1	33113157	33116506	7040	chr1	33006768	33015443	7020	ZBTB8OS	ActiveESC	ActiveNEC	NA	PolycombNEC	TRUE	FALSE	FALSE
chr1	33113157	33116506	7040	chr1	33088402	33092988	7035	ZBTB8OS	ActiveESC	ActiveNEC	BackgroundESC	BackgroundNEC	TRUE	FALSE	FALSE
chr1	33113157	33116506	7040	chr1	33119563	33136096	7042	ZBTB8OS	ActiveESC	ActiveNEC	ActiveESC	NA	FALSE	FALSE	TRUE
chr1	33113157	33116506	7040	chr1	33143120	33148400	7045	ZBTB8OS	ActiveESC	ActiveNEC	BackgroundESC	BackgroundNEC	TRUE	FALSE	FALSE
chr1	33113157	33116506	7040	chr1	33229833	33233561	7060	ZBTB8OS	ActiveESC	ActiveNEC	ActiveESC	NA	TRUE	FALSE	FALSE
chr1	33160962	33172003	7049	chr1	32836566	32840953	6986	SYNC	NA	NA	BackgroundESC	BackgroundNEC	TRUE	FALSE	FALSE
chr1	33160962	33172003	7049	chr1	32840954	32844538	6987	SYNC	NA	NA	BackgroundESC	BackgroundNEC	TRUE	FALSE	FALSE
chr1	33160962	33172003	7049	chr1	32850614	32858717	6989	SYNC	NA	NA	BackgroundESC	BackgroundNEC	FALSE	FALSE	TRUE
chr1	33160962	33172003	7049	chr1	32858718	32860267	6990	SYNC	NA	NA	ActiveESC	ActiveNEC	FALSE	TRUE	FALSE
chr1	33160962	33172003	7049	chr1	32872517	32880810	6994	SYNC	NA	NA	PolycombESC	BackgroundNEC	FALSE	FALSE	TRUE
chr1	33160962	33172003	7049	chr1	32886651	32892071	7000	SYNC	NA	NA	ActiveESC	PolycombNEC	TRUE	FALSE	FALSE
chr1	33160962	33172003	7049	chr1	32903603	32928017	7003	SYNC	NA	NA	ActiveESC	ActiveNEC	FALSE	FALSE	TRUE
chr1	33160962	33172003	7049	chr1	32945737	32956758	7007	SYNC	NA	NA	ActiveESC	intermEnhNEC	FALSE	TRUE	FALSE
chr1	33160962	33172003	7049	chr1	32957186	32961700	7009	SYNC	NA	NA	BackgroundESC	BackgroundNEC	TRUE	FALSE	FALSE
chr1	33160962	33172003	7049	chr1	32961701	32963471	7010	SYNC	NA	NA	BackgroundESC	BackgroundNEC	TRUE	FALSE	FALSE
chr1	33160962	33172003	7049	chr1	33029890	33044618	7024	SYNC	NA	NA	BackgroundESC	BackgroundNEC	TRUE	FALSE	FALSE
chr1	33160962	33172003	7049	chr1	33075646	33088401	7034	SYNC	NA	NA	NA	NA	TRUE	FALSE	FALSE
chr1	33160962	33172003	7049	chr1	33119563	33136096	7042	SYNC	NA	NA	ActiveESC	NA	TRUE	FALSE	FALSE
chr1	33160962	33172003	7049	chr1	33137537	33143119	7044	SYNC	NA	NA	BackgroundESC	BackgroundNEC	TRUE	FALSE	FALSE
chr1	33160962	33172003	7049	chr1	33143120	33148400	7045	SYNC	NA	NA	BackgroundESC	BackgroundNEC	TRUE	FALSE	FALSE
chr1	33160962	33172003	7049	chr1	33148401	33157248	7046	SYNC	NA	NA	BackgroundESC	ActiveNEC	FALSE	FALSE	TRUE
chr1	33160962	33172003	7049	chr1	33157249	33159014	7047	SYNC	NA	NA	BackgroundESC	BackgroundNEC	FALSE	FALSE	TRUE
chr1	33160962	33172003	7049	chr1	33172352	33175631	7051	SYNC	NA	NA	PolycombESC	NA	FALSE	FALSE	TRUE
chr1	33160962	33172003	7049	chr1	33175632	33179140	7052	SYNC	NA	NA	NA	NA	TRUE	FALSE	FALSE
chr1	33160962	33172003	7049	chr1	33179141	33180068	7053	SYNC	NA	NA	NA	NA	TRUE	FALSE	FALSE
chr1	33160962	33172003	7049	chr1	33228047	33229832	7059	SYNC	NA	NA	ActiveESC	PolycombNEC	TRUE	FALSE	FALSE
chr1	33160962	33172003	7049	chr1	33229833	33233561	7060	SYNC	NA	NA	ActiveESC	NA	FALSE	FALSE	TRUE
chr1	33160962	33172003	7049	chr1	33233562	33242116	7061	SYNC	NA	NA	ActiveESC	NA	FALSE	FALSE	TRUE
chr1	33160962	33172003	7049	chr1	33242117	33247315	7062	SYNC	NA	NA	BackgroundESC	BackgroundNEC	FALSE	FALSE	TRUE
chr1	33160962	33172003	7049	chr1	33247316	33248604	7063	SYNC	NA	NA	BackgroundESC	BackgroundNEC	TRUE	FALSE	FALSE
chr1	33160962	33172003	7049	chr1	33264714	33271237	7067	SYNC	NA	NA	BackgroundESC	BackgroundNEC	FALSE	FALSE	TRUE
chr1	33160962	33172003	7049	chr1	33315882	33320889	7074	SYNC	NA	NA	BackgroundESC	BackgroundNEC	FALSE	FALSE	TRUE
chr1	33160962	33172003	7049	chr1	33327630	33331970	7079	SYNC	NA	NA	BackgroundESC	NA	FALSE	FALSE	TRUE
chr1	33201417	33221702	7057	chr1	33179141	33180068	7053	KIAA1522	NA	NA	NA	NA	TRUE	FALSE	FALSE
chr1	33201417	33221702	7057	chr1	33228047	33229832	7059	KIAA1522	NA	NA	ActiveESC	PolycombNEC	FALSE	TRUE	FALSE
chr1	33273589	33294212	7070	chr1	33315882	33320889	7074	S100PBP	ActiveESC	ActiveNEC	BackgroundESC	BackgroundNEC	TRUE	FALSE	FALSE
chr1	33273589	33294212	7070	chr1	33325072	33327308	7077	S100PBP	ActiveESC	ActiveNEC	BackgroundESC	BackgroundNEC	TRUE	FALSE	FALSE
chr1	33331971	33341230	7080	chr1	32858718	32860267	6990	FNDC5	NA	NA	ActiveESC	ActiveNEC	TRUE	FALSE	FALSE
chr1	33331971	33341230	7080	chr1	32872517	32880810	6994	FNDC5	NA	NA	PolycombESC	BackgroundNEC	FALSE	FALSE	TRUE
chr1	33331971	33341230	7080	chr1	32903603	32928017	7003	FNDC5	NA	NA	ActiveESC	ActiveNEC	FALSE	TRUE	FALSE
chr1	33331971	33341230	7080	chr1	33025641	33029889	7023	FNDC5	NA	NA	BackgroundESC	BackgroundNEC	TRUE	FALSE	FALSE
chr1	33331971	33341230	7080	chr1	33119563	33136096	7042	FNDC5	NA	NA	ActiveESC	NA	FALSE	TRUE	FALSE
chr1	33331971	33341230	7080	chr1	33180069	33183409	7054	FNDC5	NA	NA	NA	NA	FALSE	TRUE	FALSE
chr1	33331971	33341230	7080	chr1	33315882	33320889	7074	FNDC5	NA	NA	BackgroundESC	BackgroundNEC	TRUE	FALSE	FALSE
chr1	33331971	33341230	7080	chr1	33320890	33323949	7075	FNDC5	NA	NA	BackgroundESC	BackgroundNEC	FALSE	FALSE	TRUE
chr1	33331971	33341230	7080	chr1	33325072	33327308	7077	FNDC5	NA	NA	BackgroundESC	BackgroundNEC	TRUE	FALSE	FALSE
chr1	33331971	33341230	7080	chr1	33509715	33512898	7119	FNDC5	NA	NA	BackgroundESC	NA	FALSE	FALSE	TRUE
chr1	33331971	33341230	7080	chr1	33512899	33514286	7120	FNDC5	NA	NA	BackgroundESC	BackgroundNEC	TRUE	FALSE	FALSE
chr1	33347783	33380941	7083	chr1	33327630	33331970	7079	HPCA	NA	NA	BackgroundESC	NA	FALSE	TRUE	FALSE
chr1	33546157	33562510	7125	chr1	33327630	33331970	7079	AK2	NA	NA	BackgroundESC	NA	FALSE	FALSE	TRUE
chr1	33546157	33562510	7125	chr1	33341374	33347782	7082	AK2	NA	NA	NA	NA	FALSE	FALSE	TRUE
chr1	33546157	33562510	7125	chr1	33390210	33392720	7087	AK2	NA	NA	PoisedESC	PoisedNEC	TRUE	FALSE	FALSE
chr1	33546157	33562510	7125	chr1	33392721	33398190	7088	AK2	NA	NA	PolycombESC	PolycombNEC	TRUE	FALSE	FALSE
chr1	33546157	33562510	7125	chr1	33398191	33398935	7089	AK2	NA	NA	BackgroundESC	BackgroundNEC	FALSE	TRUE	FALSE
chr1	33546157	33562510	7125	chr1	33403510	33406446	7092	AK2	NA	NA	BackgroundESC	BackgroundNEC	FALSE	FALSE	TRUE
chr1	33546157	33562510	7125	chr1	33466049	33467707	7109	AK2	NA	NA	BackgroundESC	NA	TRUE	FALSE	FALSE
chr1	33546157	33562510	7125	chr1	33509715	33512898	7119	AK2	NA	NA	BackgroundESC	NA	TRUE	FALSE	FALSE
chr1	33546157	33562510	7125	chr1	33530197	33539202	7122	AK2	NA	NA	BackgroundESC	PolycombNEC	TRUE	FALSE	FALSE
chr1	33546157	33562510	7125	chr1	33939545	33944296	7203	AK2	NA	NA	BackgroundESC	BackgroundNEC	FALSE	TRUE	FALSE
chr1	33645474	33649442	7140	chr1	33703147	33706792	7154	TRIM62	NA	NA	PolycombESC	PolycombNEC	FALSE	TRUE	FALSE
chr1	33895581	33904659	7192	chr1	33341374	33347782	7082	PHC2	PoisedESC	NA	NA	NA	FALSE	TRUE	FALSE
chr1	33895581	33904659	7192	chr1	33579202	33580963	7128	PHC2	PoisedESC	NA	BackgroundESC	BackgroundNEC	FALSE	TRUE	FALSE
chr1	33895581	33904659	7192	chr1	33587594	33601626	7131	PHC2	PoisedESC	NA	NA	NA	FALSE	TRUE	FALSE
chr1	33895581	33904659	7192	chr1	33601627	33607150	7132	PHC2	PoisedESC	NA	NA	NA	FALSE	FALSE	TRUE
chr1	33895581	33904659	7192	chr1	33908100	33912969	7196	PHC2	PoisedESC	NA	ActiveESC	NA	FALSE	TRUE	FALSE
chr1	33895581	33904659	7192	chr1	35081732	35085910	7581	PHC2	PoisedESC	NA	BackgroundESC	NA	TRUE	FALSE	FALSE
chr1	33924038	33938399	7201	chr1	33762253	33764776	7167	ZSCAN20	ActiveESC	NA	ActiveESC	NA	TRUE	FALSE	FALSE
chr1	34325381	34335987	7314	chr1	34948437	34953687	7535	HMGB4	BackgroundESC	NA	BackgroundESC	PolycombNEC	TRUE	FALSE	FALSE
chr1	34325381	34335987	7314	chr1	35048809	35051305	7565	HMGB4	BackgroundESC	NA	BackgroundESC	PolycombNEC	TRUE	FALSE	FALSE
chr1	34628509	34635339	7419	chr1	34081706	34092365	7245	CSMD2	NA	NA	BackgroundESC	BackgroundNEC	FALSE	TRUE	FALSE
chr1	34628509	34635339	7419	chr1	34095210	34101333	7247	CSMD2	NA	NA	NA	PoisedNEC	FALSE	FALSE	TRUE
chr1	34628509	34635339	7419	chr1	34101334	34112358	7248	CSMD2	NA	NA	ActiveESC	NA	FALSE	TRUE	FALSE
chr1	34628509	34635339	7419	chr1	34112359	34113316	7249	CSMD2	NA	NA	BackgroundESC	BackgroundNEC	FALSE	TRUE	FALSE
chr1	34628509	34635339	7419	chr1	34113317	34114273	7250	CSMD2	NA	NA	BackgroundESC	BackgroundNEC	FALSE	TRUE	FALSE
chr1	34628509	34635339	7419	chr1	34171161	34189012	7265	CSMD2	NA	NA	BackgroundESC	ActiveNEC	FALSE	TRUE	FALSE
chr1	34628509	34635339	7419	chr1	35062901	35065606	7574	CSMD2	NA	NA	NA	NA	FALSE	FALSE	TRUE
chr1	34628509	34635339	7419	chr1	35127291	35131927	7590	CSMD2	NA	NA	BackgroundESC	PolycombNEC	FALSE	TRUE	FALSE
chr1	34628509	34635339	7419	chr1	35160390	35167820	7601	CSMD2	NA	NA	BackgroundESC	PolycombNEC	FALSE	TRUE	FALSE
chr1	34628509	34635339	7419	chr1	35216475	35218496	7611	CSMD2	NA	NA	BackgroundESC	PoisedNEC	FALSE	TRUE	FALSE
chr1	35224429	35238697	7616	chr1	33786641	33799211	7172	GJB4	NA	NA	ActiveESC	NA	FALSE	TRUE	FALSE
chr1	35224429	35238697	7616	chr1	34076500	34080316	7243	GJB4	NA	NA	BackgroundESC	BackgroundNEC	FALSE	TRUE	FALSE
chr1	35319157	35326030	7634	chr1	33800341	33810110	7174	C1orf212	NA	NA	NA	NA	FALSE	TRUE	FALSE
chr1	35450205	35451728	7668	chr1	35344140	35352938	7641	ZMYM6NB	ActiveESC	ActiveNEC	PoisedESC	PoisedNEC	FALSE	TRUE	FALSE
chr1	35479790	35503867	7677	chr1	35331288	35333579	7637	ZMYM6	ActiveESC	ActiveNEC	NA	NA	FALSE	TRUE	FALSE
chr1	35479790	35503867	7677	chr1	35853273	35859260	7750	ZMYM6	ActiveESC	ActiveNEC	ActiveESC	ActiveNEC	TRUE	FALSE	FALSE
chr1	35656943	35666673	7709	chr1	35637278	35645698	7703	SFPQ	NA	ActiveNEC	BackgroundESC	ActiveNEC	FALSE	FALSE	TRUE
chr1	35656943	35666673	7709	chr1	35649329	35652177	7707	SFPQ	NA	ActiveNEC	BackgroundESC	BackgroundNEC	TRUE	FALSE	FALSE
chr1	35656943	35666673	7709	chr1	35735925	35741597	7721	SFPQ	NA	ActiveNEC	ActiveESC	BackgroundNEC	FALSE	TRUE	FALSE
chr1	35656943	35666673	7709	chr1	35754638	35766620	7726	SFPQ	NA	ActiveNEC	ActiveESC	ActiveNEC	FALSE	FALSE	TRUE
chr1	35656943	35666673	7709	chr1	35844290	35849819	7748	SFPQ	NA	ActiveNEC	BackgroundESC	BackgroundNEC	FALSE	TRUE	FALSE
chr1	35656943	35666673	7709	chr1	35853273	35859260	7750	SFPQ	NA	ActiveNEC	ActiveESC	ActiveNEC	TRUE	FALSE	FALSE
chr1	35656943	35666673	7709	chr1	35939229	35942144	7778	SFPQ	NA	ActiveNEC	BackgroundESC	BackgroundNEC	FALSE	TRUE	FALSE
chr1	35656943	35666673	7709	chr1	36001044	36003282	7798	SFPQ	NA	ActiveNEC	BackgroundESC	BackgroundNEC	TRUE	FALSE	FALSE
chr1	36015399	36028658	7804	chr1	35886616	35897331	7763	NCDN	ActiveESC	NA	ActiveESC	ActiveNEC	TRUE	FALSE	FALSE
chr1	36015399	36028658	7804	chr1	35900825	35905915	7765	NCDN	ActiveESC	NA	ActiveESC	intermEnhNEC	TRUE	FALSE	FALSE
chr1	36015399	36028658	7804	chr1	36012356	36014315	7802	NCDN	ActiveESC	NA	BackgroundESC	BackgroundNEC	FALSE	TRUE	FALSE
chr1	36015399	36028658	7804	chr1	36174199	36180127	7837	NCDN	ActiveESC	NA	NA	NA	TRUE	FALSE	FALSE
chr1	36015399	36028658	7804	chr1	36200530	36203488	7848	NCDN	ActiveESC	NA	BackgroundESC	BackgroundNEC	FALSE	TRUE	FALSE
chr1	36037223	36043346	7811	chr1	36034581	36036780	7809	TFAP2E	PoisedESC	PoisedNEC	PolycombESC	PolycombNEC	FALSE	FALSE	TRUE
chr1	36037223	36043346	7811	chr1	36074367	36078056	7817	TFAP2E	PoisedESC	PoisedNEC	BackgroundESC	BackgroundNEC	TRUE	FALSE	FALSE
chr1	36037223	36043346	7811	chr1	36079299	36088559	7819	TFAP2E	PoisedESC	PoisedNEC	ActiveESC	ActiveNEC	FALSE	FALSE	TRUE
chr1	36037223	36043346	7811	chr1	36107936	36111243	7826	TFAP2E	PoisedESC	PoisedNEC	PolycombESC	PolycombNEC	TRUE	FALSE	FALSE
chr1	36037223	36043346	7811	chr1	36164694	36174198	7836	TFAP2E	PoisedESC	PoisedNEC	NA	NA	FALSE	FALSE	TRUE
chr1	36037223	36043346	7811	chr1	36174199	36180127	7837	TFAP2E	PoisedESC	PoisedNEC	NA	NA	FALSE	FALSE	TRUE
chr1	36037223	36043346	7811	chr1	36180159	36183602	7839	TFAP2E	PoisedESC	PoisedNEC	NA	NA	FALSE	FALSE	TRUE
chr1	36037223	36043346	7811	chr1	36185604	36187543	7841	TFAP2E	PoisedESC	PoisedNEC	PolycombESC	PolycombNEC	FALSE	FALSE	TRUE
chr1	36037223	36043346	7811	chr1	36187544	36190740	7842	TFAP2E	PoisedESC	PoisedNEC	BackgroundESC	BackgroundNEC	FALSE	FALSE	TRUE
chr1	36037223	36043346	7811	chr1	36190741	36191580	7843	TFAP2E	PoisedESC	PoisedNEC	ActiveESC	ActiveNEC	TRUE	FALSE	FALSE
chr1	36037223	36043346	7811	chr1	36191705	36192288	7845	TFAP2E	PoisedESC	PoisedNEC	ActiveESC	ActiveNEC	FALSE	FALSE	TRUE
chr1	36037223	36043346	7811	chr1	36192289	36193675	7846	TFAP2E	PoisedESC	PoisedNEC	ActiveESC	ActiveNEC	FALSE	FALSE	TRUE
chr1	36037223	36043346	7811	chr1	36193676	36200529	7847	TFAP2E	PoisedESC	PoisedNEC	BackgroundESC	BackgroundNEC	FALSE	FALSE	TRUE
chr1	36037223	36043346	7811	chr1	36200530	36203488	7848	TFAP2E	PoisedESC	PoisedNEC	BackgroundESC	BackgroundNEC	FALSE	FALSE	TRUE
chr1	36037223	36043346	7811	chr1	36213850	36217097	7853	TFAP2E	PoisedESC	PoisedNEC	BackgroundESC	BackgroundNEC	FALSE	FALSE	TRUE
chr1	36037223	36043346	7811	chr1	36217098	36220791	7854	TFAP2E	PoisedESC	PoisedNEC	BackgroundESC	BackgroundNEC	FALSE	FALSE	TRUE
chr1	36037223	36043346	7811	chr1	36240935	36248840	7856	TFAP2E	PoisedESC	PoisedNEC	BackgroundESC	BackgroundNEC	FALSE	FALSE	TRUE
chr1	36037223	36043346	7811	chr1	36252168	36253926	7858	TFAP2E	PoisedESC	PoisedNEC	BackgroundESC	BackgroundNEC	TRUE	FALSE	FALSE
chr1	36183603	36185603	7840	chr1	36028659	36032950	7805	C1orf216	NA	NA	ActiveESC	NA	TRUE	FALSE	FALSE
chr1	36183603	36185603	7840	chr1	36032951	36033704	7806	C1orf216	NA	NA	PolycombESC	PoisedNEC	FALSE	TRUE	FALSE
chr1	36183603	36185603	7840	chr1	36033823	36034580	7808	C1orf216	NA	NA	PolycombESC	PolycombNEC	FALSE	FALSE	TRUE
chr1	36183603	36185603	7840	chr1	36034581	36036780	7809	C1orf216	NA	NA	PolycombESC	PolycombNEC	FALSE	FALSE	TRUE
chr1	36183603	36185603	7840	chr1	36036781	36037222	7810	C1orf216	NA	NA	PolycombESC	PolycombNEC	TRUE	FALSE	FALSE
chr1	36183603	36185603	7840	chr1	36079299	36088559	7819	C1orf216	NA	NA	ActiveESC	ActiveNEC	FALSE	FALSE	TRUE
chr1	36183603	36185603	7840	chr1	36088560	36089700	7820	C1orf216	NA	NA	ActiveESC	ActiveNEC	FALSE	TRUE	FALSE
chr1	36183603	36185603	7840	chr1	36089701	36093329	7821	C1orf216	NA	NA	BackgroundESC	BackgroundNEC	FALSE	FALSE	TRUE
chr1	36183603	36185603	7840	chr1	36119825	36123078	7830	C1orf216	NA	NA	BackgroundESC	PolycombNEC	FALSE	TRUE	FALSE
chr1	36183603	36185603	7840	chr1	36174199	36180127	7837	C1orf216	NA	NA	NA	NA	TRUE	FALSE	FALSE
chr1	36326423	36339124	7879	chr1	36314867	36318928	7876	EIF2C1	ActiveESC	BackgroundNEC	BackgroundESC	BackgroundNEC	TRUE	FALSE	FALSE
chr1	36326423	36339124	7879	chr1	36318929	36321420	7877	EIF2C1	ActiveESC	BackgroundNEC	ActiveESC	BackgroundNEC	FALSE	FALSE	TRUE
chr1	36388376	36402530	7894	chr1	36351795	36353258	7885	EIF2C3	ActiveESC	ActiveNEC	ActiveESC	ActiveNEC	TRUE	FALSE	FALSE
chr1	36388376	36402530	7894	chr1	36363132	36371771	7888	EIF2C3	ActiveESC	ActiveNEC	BackgroundESC	BackgroundNEC	TRUE	FALSE	FALSE
chr1	36388376	36402530	7894	chr1	36371772	36382565	7889	EIF2C3	ActiveESC	ActiveNEC	BackgroundESC	BackgroundNEC	TRUE	FALSE	FALSE
chr1	36388376	36402530	7894	chr1	36382566	36385242	7890	EIF2C3	ActiveESC	ActiveNEC	BackgroundESC	BackgroundNEC	FALSE	FALSE	TRUE
chr1	36538178	36558502	7930	chr1	36318929	36321420	7877	TEKT2	NA	NA	ActiveESC	BackgroundNEC	FALSE	FALSE	TRUE
chr1	36538178	36558502	7930	chr1	36363132	36371771	7888	TEKT2	NA	NA	BackgroundESC	BackgroundNEC	TRUE	FALSE	FALSE
chr1	36538178	36558502	7930	chr1	36403330	36411978	7896	TEKT2	NA	NA	BackgroundESC	BackgroundNEC	FALSE	TRUE	FALSE
chr1	36538178	36558502	7930	chr1	36560993	36570734	7932	TEKT2	NA	NA	ActiveESC	NA	FALSE	FALSE	TRUE
chr1	36538178	36558502	7930	chr1	36601096	36604108	7939	TEKT2	NA	NA	BackgroundESC	BackgroundNEC	FALSE	TRUE	FALSE
chr1	36538178	36558502	7930	chr1	36720838	36724856	7961	TEKT2	NA	NA	ActiveESC	BackgroundNEC	TRUE	FALSE	FALSE
chr1	36538178	36558502	7930	chr1	36826349	36839978	7982	TEKT2	NA	NA	ActiveESC	NA	TRUE	FALSE	FALSE
chr1	36588533	36600342	7937	chr1	36363132	36371771	7888	COL8A2	NA	NA	BackgroundESC	BackgroundNEC	FALSE	FALSE	TRUE
chr1	36588533	36600342	7937	chr1	36558503	36560992	7931	COL8A2	NA	NA	BackgroundESC	PolycombNEC	FALSE	FALSE	TRUE
chr1	36588533	36600342	7937	chr1	36560993	36570734	7932	COL8A2	NA	NA	ActiveESC	NA	FALSE	FALSE	TRUE
chr1	36588533	36600342	7937	chr1	36570735	36581399	7933	COL8A2	NA	NA	ActiveESC	NA	FALSE	FALSE	TRUE
chr1	36588533	36600342	7937	chr1	36683577	36689674	7952	COL8A2	NA	NA	NA	ActiveNEC	TRUE	FALSE	FALSE
chr1	36588533	36600342	7937	chr1	36720838	36724856	7961	COL8A2	NA	NA	ActiveESC	BackgroundNEC	FALSE	FALSE	TRUE
chr1	36588533	36600342	7937	chr1	36746973	36748711	7964	COL8A2	NA	NA	BackgroundESC	BackgroundNEC	FALSE	FALSE	TRUE
chr1	36588533	36600342	7937	chr1	36749061	36751369	7966	COL8A2	NA	NA	BackgroundESC	BackgroundNEC	FALSE	TRUE	FALSE
chr1	36588533	36600342	7937	chr1	36826349	36839978	7982	COL8A2	NA	NA	ActiveESC	NA	TRUE	FALSE	FALSE
chr1	36588533	36600342	7937	chr1	36857333	36858887	7989	COL8A2	NA	NA	BackgroundESC	BackgroundNEC	FALSE	TRUE	FALSE
chr1	36612957	36628346	7942	chr1	36558503	36560992	7931	TRAPPC3	NA	NA	BackgroundESC	PolycombNEC	TRUE	FALSE	FALSE
chr1	36612957	36628346	7942	chr1	36560993	36570734	7932	TRAPPC3	NA	NA	ActiveESC	NA	FALSE	FALSE	TRUE
chr1	36612957	36628346	7942	chr1	36636130	36643239	7947	TRAPPC3	NA	NA	NA	PoisedNEC	FALSE	FALSE	TRUE
chr1	36612957	36628346	7942	chr1	36643240	36656230	7948	TRAPPC3	NA	NA	NA	NA	FALSE	TRUE	FALSE
chr1	36612957	36628346	7942	chr1	36677191	36683576	7951	TRAPPC3	NA	NA	BackgroundESC	BackgroundNEC	FALSE	TRUE	FALSE
chr1	36612957	36628346	7942	chr1	36683577	36689674	7952	TRAPPC3	NA	NA	NA	ActiveNEC	FALSE	FALSE	TRUE
chr1	36612957	36628346	7942	chr1	36691785	36700226	7956	TRAPPC3	NA	NA	BackgroundESC	ActiveNEC	TRUE	FALSE	FALSE
chr1	36612957	36628346	7942	chr1	36704142	36708492	7958	TRAPPC3	NA	NA	BackgroundESC	ActiveNEC	FALSE	FALSE	TRUE
chr1	36612957	36628346	7942	chr1	36720838	36724856	7961	TRAPPC3	NA	NA	ActiveESC	BackgroundNEC	TRUE	FALSE	FALSE
chr1	36612957	36628346	7942	chr1	36746973	36748711	7964	TRAPPC3	NA	NA	BackgroundESC	BackgroundNEC	TRUE	FALSE	FALSE
chr1	36612957	36628346	7942	chr1	36749061	36751369	7966	TRAPPC3	NA	NA	BackgroundESC	BackgroundNEC	FALSE	TRUE	FALSE
chr1	36612957	36628346	7942	chr1	36753680	36755468	7968	TRAPPC3	NA	NA	BackgroundESC	BackgroundNEC	FALSE	FALSE	TRUE
chr1	36612957	36628346	7942	chr1	36762048	36763430	7973	TRAPPC3	NA	NA	BackgroundESC	BackgroundNEC	TRUE	FALSE	FALSE
chr1	36612957	36628346	7942	chr1	36800736	36806844	7977	TRAPPC3	NA	NA	ActiveESC	NA	TRUE	FALSE	FALSE
chr1	36612957	36628346	7942	chr1	36826349	36839978	7982	TRAPPC3	NA	NA	ActiveESC	NA	FALSE	FALSE	TRUE
chr1	36612957	36628346	7942	chr1	36839979	36848554	7983	TRAPPC3	NA	NA	ActiveESC	ActiveNEC	FALSE	TRUE	FALSE
chr1	36689675	36690929	7953	chr1	36351795	36353258	7885	THRAP3	ActiveESC	ActiveNEC	ActiveESC	ActiveNEC	FALSE	TRUE	FALSE
chr1	36689675	36690929	7953	chr1	36403330	36411978	7896	THRAP3	ActiveESC	ActiveNEC	BackgroundESC	BackgroundNEC	FALSE	TRUE	FALSE
chr1	36689675	36690929	7953	chr1	36558503	36560992	7931	THRAP3	ActiveESC	ActiveNEC	BackgroundESC	PolycombNEC	FALSE	TRUE	FALSE
chr1	36689675	36690929	7953	chr1	36560993	36570734	7932	THRAP3	ActiveESC	ActiveNEC	ActiveESC	NA	FALSE	FALSE	TRUE
chr1	36689675	36690929	7953	chr1	36570735	36581399	7933	THRAP3	ActiveESC	ActiveNEC	ActiveESC	NA	FALSE	FALSE	TRUE
chr1	36689675	36690929	7953	chr1	36582228	36588532	7936	THRAP3	ActiveESC	ActiveNEC	NA	PoisedNEC	FALSE	TRUE	FALSE
chr1	36689675	36690929	7953	chr1	36601096	36604108	7939	THRAP3	ActiveESC	ActiveNEC	BackgroundESC	BackgroundNEC	TRUE	FALSE	FALSE
chr1	36689675	36690929	7953	chr1	36609388	36612956	7941	THRAP3	ActiveESC	ActiveNEC	BackgroundESC	BackgroundNEC	FALSE	FALSE	TRUE
chr1	36689675	36690929	7953	chr1	36691785	36700226	7956	THRAP3	ActiveESC	ActiveNEC	BackgroundESC	ActiveNEC	FALSE	FALSE	TRUE
chr1	36689675	36690929	7953	chr1	36724857	36744672	7962	THRAP3	ActiveESC	ActiveNEC	BackgroundESC	ActiveNEC	TRUE	FALSE	FALSE
chr1	36689675	36690929	7953	chr1	36746973	36748711	7964	THRAP3	ActiveESC	ActiveNEC	BackgroundESC	BackgroundNEC	FALSE	FALSE	TRUE
chr1	36689675	36690929	7953	chr1	36760098	36762047	7972	THRAP3	ActiveESC	ActiveNEC	BackgroundESC	BackgroundNEC	TRUE	FALSE	FALSE
chr1	36771651	36800735	7976	chr1	36558503	36560992	7931	SH3D21	NA	NA	BackgroundESC	PolycombNEC	TRUE	FALSE	FALSE
chr1	36771651	36800735	7976	chr1	36560993	36570734	7932	SH3D21	NA	NA	ActiveESC	NA	TRUE	FALSE	FALSE
chr1	36771651	36800735	7976	chr1	36582228	36588532	7936	SH3D21	NA	NA	NA	PoisedNEC	FALSE	FALSE	TRUE
chr1	36771651	36800735	7976	chr1	36806845	36811519	7978	SH3D21	NA	NA	ActiveESC	NA	FALSE	FALSE	TRUE
chr1	36771651	36800735	7976	chr1	36811520	36822461	7979	SH3D21	NA	NA	ActiveESC	NA	FALSE	TRUE	FALSE
chr1	36771651	36800735	7976	chr1	36822462	36825206	7980	SH3D21	NA	NA	BackgroundESC	NA	TRUE	FALSE	FALSE
chr1	36771651	36800735	7976	chr1	36826349	36839978	7982	SH3D21	NA	NA	ActiveESC	NA	FALSE	FALSE	TRUE
chr1	36771651	36800735	7976	chr1	36839979	36848554	7983	SH3D21	NA	NA	ActiveESC	ActiveNEC	TRUE	FALSE	FALSE
chr1	36771651	36800735	7976	chr1	36875414	36879928	7992	SH3D21	NA	NA	intermEnhESC	ActiveNEC	TRUE	FALSE	FALSE
chr1	36771651	36800735	7976	chr1	36888535	36891494	7995	SH3D21	NA	NA	BackgroundESC	BackgroundNEC	FALSE	FALSE	TRUE
chr1	36771651	36800735	7976	chr1	36891495	36895127	7996	SH3D21	NA	NA	BackgroundESC	BackgroundNEC	FALSE	TRUE	FALSE
chr1	36848555	36852470	7984	chr1	36826349	36839978	7982	STK40	ActiveESC	ActiveNEC	ActiveESC	NA	FALSE	FALSE	TRUE
chr1	36858888	36863901	7990	chr1	36826349	36839978	7982	LSM10	ActiveESC	NA	ActiveESC	NA	FALSE	FALSE	TRUE
chr1	36858888	36863901	7990	chr1	36855889	36857332	7988	LSM10	ActiveESC	NA	BackgroundESC	ActiveNEC	TRUE	FALSE	FALSE
chr1	36927584	36939538	8007	chr1	36920937	36926609	8005	MRPS15	NA	NA	BackgroundESC	BackgroundNEC	FALSE	FALSE	TRUE
chr1	36927584	36939538	8007	chr1	38000053	38002852	8268	MRPS15	NA	NA	BackgroundESC	BackgroundNEC	TRUE	FALSE	FALSE
chr1	37494408	37508296	8137	chr1	36980883	36985129	8015	GRIK3	NA	NA	ActiveESC	NA	FALSE	FALSE	TRUE
chr1	37494408	37508296	8137	chr1	36985246	36996596	8018	GRIK3	NA	NA	ActiveESC	NA	FALSE	FALSE	TRUE
chr1	37494408	37508296	8137	chr1	37025928	37026637	8024	GRIK3	NA	NA	BackgroundESC	PolycombNEC	FALSE	TRUE	FALSE
chr1	37494408	37508296	8137	chr1	37031298	37039407	8027	GRIK3	NA	NA	ActiveESC	PoisedNEC	FALSE	TRUE	FALSE
chr1	37494408	37508296	8137	chr1	37039408	37040303	8028	GRIK3	NA	NA	ActiveESC	PolycombNEC	FALSE	FALSE	TRUE
chr1	37494408	37508296	8137	chr1	37040304	37042589	8029	GRIK3	NA	NA	ActiveESC	NA	FALSE	FALSE	TRUE
chr1	37494408	37508296	8137	chr1	37044003	37048451	8031	GRIK3	NA	NA	NA	PoisedNEC	FALSE	FALSE	TRUE
chr1	37494408	37508296	8137	chr1	37048452	37053635	8032	GRIK3	NA	NA	NA	intermEnhNEC	FALSE	FALSE	TRUE
chr1	37494408	37508296	8137	chr1	37054313	37061867	8034	GRIK3	NA	NA	NA	NA	FALSE	FALSE	TRUE
chr1	37494408	37508296	8137	chr1	37061868	37065396	8035	GRIK3	NA	NA	BackgroundESC	PoisedNEC	FALSE	FALSE	TRUE
chr1	37494408	37508296	8137	chr1	37065397	37066411	8036	GRIK3	NA	NA	BackgroundESC	PolycombNEC	FALSE	FALSE	TRUE
chr1	37494408	37508296	8137	chr1	37066928	37069059	8038	GRIK3	NA	NA	BackgroundESC	PoisedNEC	FALSE	FALSE	TRUE
chr1	37494408	37508296	8137	chr1	37069060	37086963	8039	GRIK3	NA	NA	NA	PoisedNEC	TRUE	FALSE	FALSE
chr1	37494408	37508296	8137	chr1	37104798	37118052	8045	GRIK3	NA	NA	NA	NA	FALSE	TRUE	FALSE
chr1	37494408	37508296	8137	chr1	37121698	37122993	8048	GRIK3	NA	NA	BackgroundESC	NA	FALSE	TRUE	FALSE
chr1	37494408	37508296	8137	chr1	37141921	37144186	8055	GRIK3	NA	NA	BackgroundESC	ActiveNEC	FALSE	FALSE	TRUE
chr1	37494408	37508296	8137	chr1	37157103	37161041	8060	GRIK3	NA	NA	BackgroundESC	NA	FALSE	TRUE	FALSE
chr1	37494408	37508296	8137	chr1	37161671	37163288	8062	GRIK3	NA	NA	BackgroundESC	PoisedNEC	FALSE	TRUE	FALSE
chr1	37494408	37508296	8137	chr1	37164651	37168624	8065	GRIK3	NA	NA	NA	NA	FALSE	TRUE	FALSE
chr1	37494408	37508296	8137	chr1	37168625	37173762	8066	GRIK3	NA	NA	NA	NA	FALSE	TRUE	FALSE
chr1	37494408	37508296	8137	chr1	37176320	37177530	8068	GRIK3	NA	NA	PolycombESC	ActiveNEC	FALSE	TRUE	FALSE
chr1	37494408	37508296	8137	chr1	37178340	37184270	8070	GRIK3	NA	NA	PolycombESC	ActiveNEC	TRUE	FALSE	FALSE
chr1	37494408	37508296	8137	chr1	37890574	37904913	8240	GRIK3	NA	NA	NA	NA	FALSE	FALSE	TRUE
chr1	38021315	38023385	8273	chr1	36985246	36996596	8018	DNALI1	NA	NA	ActiveESC	NA	FALSE	TRUE	FALSE
chr1	38021315	38023385	8273	chr1	38154851	38156331	8309	DNALI1	NA	NA	ActiveESC	ActiveNEC	FALSE	FALSE	TRUE
chr1	38055267	38061777	8283	chr1	36980883	36985129	8015	GNL2	ActiveESC	ActiveNEC	ActiveESC	NA	FALSE	TRUE	FALSE
chr1	38055267	38061777	8283	chr1	38135736	38143751	8304	GNL2	ActiveESC	ActiveNEC	NA	NA	FALSE	TRUE	FALSE
chr1	38055267	38061777	8283	chr1	38143887	38147846	8306	GNL2	ActiveESC	ActiveNEC	PolycombESC	PolycombNEC	FALSE	TRUE	FALSE
chr1	38055267	38061777	8283	chr1	38147847	38149045	8307	GNL2	ActiveESC	ActiveNEC	NA	ActiveNEC	FALSE	FALSE	TRUE
chr1	38055267	38061777	8283	chr1	38154851	38156331	8309	GNL2	ActiveESC	ActiveNEC	ActiveESC	ActiveNEC	FALSE	FALSE	TRUE
chr1	38055267	38061777	8283	chr1	38163805	38167326	8312	GNL2	ActiveESC	ActiveNEC	BackgroundESC	BackgroundNEC	TRUE	FALSE	FALSE
chr1	38055267	38061777	8283	chr1	38167327	38174269	8313	GNL2	ActiveESC	ActiveNEC	BackgroundESC	BackgroundNEC	TRUE	FALSE	FALSE
chr1	38055267	38061777	8283	chr1	38174270	38186735	8314	GNL2	ActiveESC	ActiveNEC	BackgroundESC	NA	FALSE	TRUE	FALSE
chr1	38055267	38061777	8283	chr1	39062773	39077863	8540	GNL2	ActiveESC	ActiveNEC	NA	PoisedNEC	FALSE	TRUE	FALSE
chr1	38097439	38121075	8300	chr1	38066684	38073979	8289	RSPO1	NA	NA	NA	PoisedNEC	TRUE	FALSE	FALSE
chr1	38156332	38160858	8310	chr1	37975232	37979235	8265	C1orf109	NA	NA	BackgroundESC	ActiveNEC	TRUE	FALSE	FALSE
chr1	38156332	38160858	8310	chr1	38000053	38002852	8268	C1orf109	NA	NA	BackgroundESC	BackgroundNEC	TRUE	FALSE	FALSE
chr1	38156332	38160858	8310	chr1	38011902	38021314	8272	C1orf109	NA	NA	NA	NA	TRUE	FALSE	FALSE
chr1	38156332	38160858	8310	chr1	38034131	38036488	8277	C1orf109	NA	NA	BackgroundESC	BackgroundNEC	TRUE	FALSE	FALSE
chr1	38156332	38160858	8310	chr1	38036489	38046417	8278	C1orf109	NA	NA	BackgroundESC	BackgroundNEC	TRUE	FALSE	FALSE
chr1	38156332	38160858	8310	chr1	38053308	38055266	8282	C1orf109	NA	NA	BackgroundESC	BackgroundNEC	FALSE	FALSE	TRUE
chr1	38156332	38160858	8310	chr1	38066684	38073979	8289	C1orf109	NA	NA	NA	PoisedNEC	FALSE	FALSE	TRUE
chr1	38229641	38231220	8332	chr1	37981503	38000052	8267	EPHA10	PoisedESC	PoisedNEC	NA	NA	TRUE	FALSE	FALSE
chr1	38324477	38328050	8356	chr1	38276065	38278427	8340	MTF1	ActiveESC	ActiveNEC	BackgroundESC	BackgroundNEC	FALSE	TRUE	FALSE
chr1	38324477	38328050	8356	chr1	39273724	39274493	8593	MTF1	ActiveESC	ActiveNEC	PolycombESC	PolycombNEC	FALSE	TRUE	FALSE
chr1	38324477	38328050	8356	chr1	39284114	39285328	8597	MTF1	ActiveESC	ActiveNEC	NA	PoisedNEC	FALSE	TRUE	FALSE
chr1	38324477	38328050	8356	chr1	39866117	39876094	8762	MTF1	ActiveESC	ActiveNEC	NA	ActiveNEC	TRUE	FALSE	FALSE
chr1	38401993	38413902	8372	chr1	39338079	39346975	8620	INPP5B	ActiveESC	ActiveNEC	ActiveESC	ActiveNEC	FALSE	TRUE	FALSE
chr1	38401993	38413902	8372	chr1	39481848	39487851	8647	INPP5B	ActiveESC	ActiveNEC	ActiveESC	ActiveNEC	TRUE	FALSE	FALSE
chr1	38444088	38459957	8380	chr1	38432101	38435110	8377	SF3A3	ActiveESC	NA	BackgroundESC	BackgroundNEC	TRUE	FALSE	FALSE
chr1	38444088	38459957	8380	chr1	39287630	39294232	8601	SF3A3	ActiveESC	NA	NA	NA	FALSE	TRUE	FALSE
chr1	38444088	38459957	8380	chr1	39311623	39317408	8608	SF3A3	ActiveESC	NA	BackgroundESC	BackgroundNEC	TRUE	FALSE	FALSE
chr1	38469208	38479187	8382	chr1	38938528	38949592	8506	FHL3	NA	ActiveNEC	NA	NA	TRUE	FALSE	FALSE
chr1	38469208	38479187	8382	chr1	38949593	38952207	8507	FHL3	NA	ActiveNEC	NA	NA	FALSE	TRUE	FALSE
chr1	38469208	38479187	8382	chr1	38952990	38956481	8510	FHL3	NA	ActiveNEC	NA	NA	TRUE	FALSE	FALSE
chr1	38469208	38479187	8382	chr1	38962548	38966626	8514	FHL3	NA	ActiveNEC	NA	NA	TRUE	FALSE	FALSE
chr1	38469208	38479187	8382	chr1	38979473	39002220	8523	FHL3	NA	ActiveNEC	BackgroundESC	PolycombNEC	TRUE	FALSE	FALSE
chr1	38469208	38479187	8382	chr1	39023461	39036334	8533	FHL3	NA	ActiveNEC	NA	NA	FALSE	TRUE	FALSE
chr1	38469208	38479187	8382	chr1	39041661	39051999	8536	FHL3	NA	ActiveNEC	NA	NA	TRUE	FALSE	FALSE
chr1	38469208	38479187	8382	chr1	39060957	39062772	8539	FHL3	NA	ActiveNEC	PolycombESC	PolycombNEC	FALSE	TRUE	FALSE
chr1	38469208	38479187	8382	chr1	39077864	39091157	8541	FHL3	NA	ActiveNEC	PoisedESC	NA	FALSE	TRUE	FALSE
chr1	38469208	38479187	8382	chr1	39267876	39273723	8592	FHL3	NA	ActiveNEC	PoisedESC	PoisedNEC	TRUE	FALSE	FALSE
chr1	38469208	38479187	8382	chr1	39273724	39274493	8593	FHL3	NA	ActiveNEC	PolycombESC	PolycombNEC	FALSE	FALSE	TRUE
chr1	38469208	38479187	8382	chr1	39276801	39282760	8595	FHL3	NA	ActiveNEC	NA	PoisedNEC	FALSE	TRUE	FALSE
chr1	38469208	38479187	8382	chr1	39282761	39284113	8596	FHL3	NA	ActiveNEC	NA	PoisedNEC	FALSE	TRUE	FALSE
chr1	38469208	38479187	8382	chr1	39287630	39294232	8601	FHL3	NA	ActiveNEC	NA	NA	FALSE	FALSE	TRUE
chr1	38510351	38514482	8392	chr1	38804433	38809094	8465	POU3F1	NA	NA	PolycombESC	PolycombNEC	FALSE	TRUE	FALSE
chr1	38510351	38514482	8392	chr1	38866019	38870833	8487	POU3F1	NA	NA	ActiveESC	BackgroundNEC	FALSE	FALSE	TRUE
chr1	38510351	38514482	8392	chr1	38902295	38907550	8495	POU3F1	NA	NA	BackgroundESC	BackgroundNEC	FALSE	FALSE	TRUE
chr1	38510351	38514482	8392	chr1	38910497	38911207	8498	POU3F1	NA	NA	ActiveESC	NA	TRUE	FALSE	FALSE
chr1	38510351	38514482	8392	chr1	38921990	38923565	8501	POU3F1	NA	NA	ActiveESC	PoisedNEC	FALSE	TRUE	FALSE
chr1	38510351	38514482	8392	chr1	38930592	38936293	8503	POU3F1	NA	NA	NA	ActiveNEC	TRUE	FALSE	FALSE
chr1	38510351	38514482	8392	chr1	38936294	38937150	8504	POU3F1	NA	NA	BackgroundESC	BackgroundNEC	TRUE	FALSE	FALSE
chr1	38510351	38514482	8392	chr1	38938528	38949592	8506	POU3F1	NA	NA	NA	NA	FALSE	FALSE	TRUE
chr1	38510351	38514482	8392	chr1	38949593	38952207	8507	POU3F1	NA	NA	NA	NA	FALSE	FALSE	TRUE
chr1	38510351	38514482	8392	chr1	38952208	38952962	8508	POU3F1	NA	NA	PolycombESC	PolycombNEC	FALSE	FALSE	TRUE
chr1	38510351	38514482	8392	chr1	38952990	38956481	8510	POU3F1	NA	NA	NA	NA	FALSE	FALSE	TRUE
chr1	38510351	38514482	8392	chr1	38962548	38966626	8514	POU3F1	NA	NA	NA	NA	FALSE	FALSE	TRUE
chr1	38510351	38514482	8392	chr1	38970805	38973558	8516	POU3F1	NA	NA	PolycombESC	NA	FALSE	FALSE	TRUE
chr1	38510351	38514482	8392	chr1	38975077	38977979	8520	POU3F1	NA	NA	ActiveESC	NA	TRUE	FALSE	FALSE
chr1	38510351	38514482	8392	chr1	38977980	38978780	8521	POU3F1	NA	NA	BackgroundESC	NA	FALSE	FALSE	TRUE
chr1	38510351	38514482	8392	chr1	39016251	39021787	8530	POU3F1	NA	NA	NA	NA	TRUE	FALSE	FALSE
chr1	38510351	38514482	8392	chr1	39060957	39062772	8539	POU3F1	NA	NA	PolycombESC	PolycombNEC	TRUE	FALSE	FALSE
chr1	38510351	38514482	8392	chr1	39062773	39077863	8540	POU3F1	NA	NA	NA	PoisedNEC	FALSE	TRUE	FALSE
chr1	38510351	38514482	8392	chr1	39170814	39182271	8567	POU3F1	NA	NA	BackgroundESC	PolycombNEC	TRUE	FALSE	FALSE
chr1	38510351	38514482	8392	chr1	39240457	39245684	8585	POU3F1	NA	NA	PolycombESC	NA	FALSE	FALSE	TRUE
chr1	38510351	38514482	8392	chr1	39258964	39265429	8589	POU3F1	NA	NA	PolycombESC	BackgroundNEC	FALSE	TRUE	FALSE
chr1	38510351	38514482	8392	chr1	39267876	39273723	8592	POU3F1	NA	NA	PoisedESC	PoisedNEC	TRUE	FALSE	FALSE
chr1	38510351	38514482	8392	chr1	39273724	39274493	8593	POU3F1	NA	NA	PolycombESC	PolycombNEC	FALSE	TRUE	FALSE
chr1	38510351	38514482	8392	chr1	39276801	39282760	8595	POU3F1	NA	NA	NA	PoisedNEC	FALSE	FALSE	TRUE
chr1	38510351	38514482	8392	chr1	39282761	39284113	8596	POU3F1	NA	NA	NA	PoisedNEC	FALSE	FALSE	TRUE
chr1	38510351	38514482	8392	chr1	39284114	39285328	8597	POU3F1	NA	NA	NA	PoisedNEC	FALSE	FALSE	TRUE
chr1	38510351	38514482	8392	chr1	39285958	39287629	8600	POU3F1	NA	NA	PolycombESC	PolycombNEC	TRUE	FALSE	FALSE
chr1	38510351	38514482	8392	chr1	39287630	39294232	8601	POU3F1	NA	NA	NA	NA	FALSE	FALSE	TRUE
chr1	38510351	38514482	8392	chr1	39297967	39305753	8604	POU3F1	NA	NA	BackgroundESC	NA	FALSE	TRUE	FALSE
chr1	39323109	39328055	8615	chr1	38459958	38469207	8381	RRAGC	ActiveESC	ActiveNEC	ActiveESC	NA	TRUE	FALSE	FALSE
chr1	39323109	39328055	8615	chr1	38514483	38519313	8393	RRAGC	ActiveESC	ActiveNEC	NA	NA	FALSE	FALSE	TRUE
chr1	39323109	39328055	8615	chr1	38536135	38541858	8397	RRAGC	ActiveESC	ActiveNEC	NA	NA	TRUE	FALSE	FALSE
chr1	39323109	39328055	8615	chr1	39472474	39481847	8646	RRAGC	ActiveESC	ActiveNEC	ActiveESC	ActiveNEC	TRUE	FALSE	FALSE
chr1	39323109	39328055	8615	chr1	39556794	39564052	8664	RRAGC	ActiveESC	ActiveNEC	ActiveESC	ActiveNEC	FALSE	TRUE	FALSE
chr1	39448021	39458157	8638	chr1	39311623	39317408	8608	AKIRIN1	ActiveESC	ActiveNEC	BackgroundESC	BackgroundNEC	TRUE	FALSE	FALSE
chr1	39448021	39458157	8638	chr1	39338079	39346975	8620	AKIRIN1	ActiveESC	ActiveNEC	ActiveESC	ActiveNEC	FALSE	FALSE	TRUE
chr1	39542466	39548092	8660	chr1	39311623	39317408	8608	MACF1	NA	NA	BackgroundESC	BackgroundNEC	FALSE	TRUE	FALSE
chr1	39542466	39548092	8660	chr1	39338079	39346975	8620	MACF1	NA	NA	ActiveESC	ActiveNEC	FALSE	FALSE	TRUE
chr1	39542466	39548092	8660	chr1	39913872	39922374	8777	MACF1	NA	NA	BackgroundESC	BackgroundNEC	TRUE	FALSE	FALSE
chr1	39542466	39548092	8660	chr1	39999794	40004970	8792	MACF1	NA	NA	ActiveESC	PolycombNEC	TRUE	FALSE	FALSE
chr1	39950584	39970954	8786	chr1	39999794	40004970	8792	BMP8A	NA	NA	ActiveESC	PolycombNEC	FALSE	TRUE	FALSE
chr1	40038583	40043308	8799	chr1	39338079	39346975	8620	PABPC4	NA	NA	ActiveESC	ActiveNEC	FALSE	TRUE	FALSE
chr1	40038583	40043308	8799	chr1	39876384	39882197	8764	PABPC4	NA	NA	ActiveESC	NA	FALSE	TRUE	FALSE
chr1	40038583	40043308	8799	chr1	39889597	39892363	8767	PABPC4	NA	NA	BackgroundESC	BackgroundNEC	TRUE	FALSE	FALSE
chr1	40038583	40043308	8799	chr1	39906537	39907861	8774	PABPC4	NA	NA	BackgroundESC	BackgroundNEC	TRUE	FALSE	FALSE
chr1	40038583	40043308	8799	chr1	39907862	39913712	8775	PABPC4	NA	NA	BackgroundESC	BackgroundNEC	TRUE	FALSE	FALSE
chr1	40038583	40043308	8799	chr1	40044641	40046373	8801	PABPC4	NA	NA	BackgroundESC	PolycombNEC	TRUE	FALSE	FALSE
chr1	40038583	40043308	8799	chr1	40070485	40076144	8809	PABPC4	NA	NA	NA	NA	FALSE	FALSE	TRUE
chr1	40038583	40043308	8799	chr1	40116685	40122085	8824	PABPC4	NA	NA	PoisedESC	PoisedNEC	FALSE	FALSE	TRUE
chr1	40038583	40043308	8799	chr1	40124304	40125688	8826	PABPC4	NA	NA	PolycombESC	PolycombNEC	FALSE	FALSE	TRUE
chr1	40038583	40043308	8799	chr1	40125689	40135882	8827	PABPC4	NA	NA	PolycombESC	PoisedNEC	TRUE	FALSE	FALSE
chr1	40038583	40043308	8799	chr1	40178144	40180743	8836	PABPC4	NA	NA	PoisedESC	PoisedNEC	TRUE	FALSE	FALSE
chr1	40038583	40043308	8799	chr1	40182123	40197253	8838	PABPC4	NA	NA	PolycombESC	PoisedNEC	FALSE	FALSE	TRUE
chr1	40038583	40043308	8799	chr1	40197254	40199806	8839	PABPC4	NA	NA	PolycombESC	PolycombNEC	FALSE	FALSE	TRUE
chr1	40038583	40043308	8799	chr1	40203842	40207144	8842	PABPC4	NA	NA	NA	NA	FALSE	FALSE	TRUE
chr1	40104515	40112348	8821	chr1	40070485	40076144	8809	HEYL	NA	NA	NA	NA	FALSE	FALSE	TRUE
chr1	40104515	40112348	8821	chr1	40444548	40453617	8890	HEYL	NA	NA	ActiveESC	ActiveNEC	TRUE	FALSE	FALSE
chr1	40136510	40139104	8829	chr1	40049576	40055230	8803	NT5C1A	PoisedESC	PoisedNEC	BackgroundESC	NA	TRUE	FALSE	FALSE
chr1	40136510	40139104	8829	chr1	40070485	40076144	8809	NT5C1A	PoisedESC	PoisedNEC	NA	NA	FALSE	FALSE	TRUE
chr1	40136510	40139104	8829	chr1	40124304	40125688	8826	NT5C1A	PoisedESC	PoisedNEC	PolycombESC	PolycombNEC	TRUE	FALSE	FALSE
chr1	40136510	40139104	8829	chr1	40125689	40135882	8827	NT5C1A	PoisedESC	PoisedNEC	PolycombESC	PoisedNEC	TRUE	FALSE	FALSE
chr1	40136510	40139104	8829	chr1	40178144	40180743	8836	NT5C1A	PoisedESC	PoisedNEC	PoisedESC	PoisedNEC	FALSE	FALSE	TRUE
chr1	40136510	40139104	8829	chr1	40197254	40199806	8839	NT5C1A	PoisedESC	PoisedNEC	PolycombESC	PolycombNEC	TRUE	FALSE	FALSE
chr1	40136510	40139104	8829	chr1	40199807	40202200	8840	NT5C1A	PoisedESC	PoisedNEC	PolycombESC	PolycombNEC	FALSE	FALSE	TRUE
chr1	40136510	40139104	8829	chr1	40377316	40387527	8877	NT5C1A	PoisedESC	PoisedNEC	NA	PoisedNEC	FALSE	TRUE	FALSE
chr1	40146153	40157445	8833	chr1	40070485	40076144	8809	HPCAL4	PoisedESC	PoisedNEC	NA	NA	FALSE	TRUE	FALSE
chr1	40146153	40157445	8833	chr1	40377316	40387527	8877	HPCAL4	PoisedESC	PoisedNEC	NA	PoisedNEC	FALSE	FALSE	TRUE
chr1	40237261	40256411	8850	chr1	40444548	40453617	8890	BMP8B	NA	NA	ActiveESC	ActiveNEC	TRUE	FALSE	FALSE
chr1	40347371	40353277	8867	chr1	39338079	39346975	8620	TRIT1	NA	NA	ActiveESC	ActiveNEC	FALSE	TRUE	FALSE
chr1	40347371	40353277	8867	chr1	39604670	39610190	8677	TRIT1	NA	NA	ActiveESC	ActiveNEC	FALSE	TRUE	FALSE
chr1	40347371	40353277	8867	chr1	40332035	40338723	8863	TRIT1	NA	NA	BackgroundESC	BackgroundNEC	TRUE	FALSE	FALSE
chr1	40347371	40353277	8867	chr1	40338744	40344004	8865	TRIT1	NA	NA	BackgroundESC	BackgroundNEC	FALSE	FALSE	TRUE
chr1	40347371	40353277	8867	chr1	40377316	40387527	8877	TRIT1	NA	NA	NA	PoisedNEC	FALSE	FALSE	TRUE
chr1	40347371	40353277	8867	chr1	40415345	40422801	8883	TRIT1	NA	NA	NA	PoisedNEC	FALSE	FALSE	TRUE
chr1	40347371	40353277	8867	chr1	40424159	40431853	8885	TRIT1	NA	NA	ActiveESC	NA	FALSE	FALSE	TRUE
chr1	40347371	40353277	8867	chr1	40431854	40433922	8886	TRIT1	NA	NA	BackgroundESC	BackgroundNEC	TRUE	FALSE	FALSE
chr1	40347371	40353277	8867	chr1	40437812	40441199	8888	TRIT1	NA	NA	ActiveESC	BackgroundNEC	FALSE	FALSE	TRUE
chr1	40347371	40353277	8867	chr1	40441200	40444547	8889	TRIT1	NA	NA	ActiveESC	BackgroundNEC	FALSE	FALSE	TRUE
chr1	40347371	40353277	8867	chr1	40444548	40453617	8890	TRIT1	NA	NA	ActiveESC	ActiveNEC	FALSE	FALSE	TRUE
chr1	40347371	40353277	8867	chr1	40457821	40461449	8892	TRIT1	NA	NA	BackgroundESC	BackgroundNEC	TRUE	FALSE	FALSE
chr1	40347371	40353277	8867	chr1	40461450	40466811	8893	TRIT1	NA	NA	BackgroundESC	intermEnhNEC	FALSE	FALSE	TRUE
chr1	40347371	40353277	8867	chr1	40483875	40486662	8898	TRIT1	NA	NA	BackgroundESC	BackgroundNEC	FALSE	FALSE	TRUE
chr1	40347371	40353277	8867	chr1	40490178	40493567	8900	TRIT1	NA	NA	BackgroundESC	BackgroundNEC	TRUE	FALSE	FALSE
chr1	40364675	40374228	8875	chr1	40377316	40387527	8877	MYCL1	NA	NA	NA	PoisedNEC	FALSE	TRUE	FALSE
chr1	40364675	40374228	8875	chr1	40415345	40422801	8883	MYCL1	NA	NA	NA	PoisedNEC	FALSE	TRUE	FALSE
chr1	40364675	40374228	8875	chr1	40437812	40441199	8888	MYCL1	NA	NA	ActiveESC	BackgroundNEC	FALSE	TRUE	FALSE
chr1	40364675	40374228	8875	chr1	40441200	40444547	8889	MYCL1	NA	NA	ActiveESC	BackgroundNEC	FALSE	FALSE	TRUE
chr1	40364675	40374228	8875	chr1	40444548	40453617	8890	MYCL1	NA	NA	ActiveESC	ActiveNEC	FALSE	FALSE	TRUE
chr1	40493568	40511069	8901	chr1	40070485	40076144	8809	CAP1	ActiveESC	ActiveNEC	NA	NA	TRUE	FALSE	FALSE
chr1	40493568	40511069	8901	chr1	40125689	40135882	8827	CAP1	ActiveESC	ActiveNEC	PolycombESC	PoisedNEC	FALSE	FALSE	TRUE
chr1	40493568	40511069	8901	chr1	40203842	40207144	8842	CAP1	ActiveESC	ActiveNEC	NA	NA	FALSE	FALSE	TRUE
chr1	40493568	40511069	8901	chr1	40211627	40228297	8846	CAP1	ActiveESC	ActiveNEC	BackgroundESC	NA	FALSE	TRUE	FALSE
chr1	40493568	40511069	8901	chr1	40256412	40258973	8851	CAP1	ActiveESC	ActiveNEC	PolycombESC	PolycombNEC	TRUE	FALSE	FALSE
chr1	40493568	40511069	8901	chr1	40258974	40265778	8852	CAP1	ActiveESC	ActiveNEC	PoisedESC	PoisedNEC	FALSE	FALSE	TRUE
chr1	40493568	40511069	8901	chr1	40269470	40271467	8855	CAP1	ActiveESC	ActiveNEC	BackgroundESC	BackgroundNEC	FALSE	FALSE	TRUE
chr1	40493568	40511069	8901	chr1	40271468	40299322	8856	CAP1	ActiveESC	ActiveNEC	NA	PoisedNEC	FALSE	TRUE	FALSE
chr1	40493568	40511069	8901	chr1	40299323	40301764	8857	CAP1	ActiveESC	ActiveNEC	BackgroundESC	BackgroundNEC	TRUE	FALSE	FALSE
chr1	40493568	40511069	8901	chr1	40303178	40305501	8860	CAP1	ActiveESC	ActiveNEC	BackgroundESC	BackgroundNEC	FALSE	FALSE	TRUE
chr1	40493568	40511069	8901	chr1	40338744	40344004	8865	CAP1	ActiveESC	ActiveNEC	BackgroundESC	BackgroundNEC	TRUE	FALSE	FALSE
chr1	40493568	40511069	8901	chr1	40353278	40359076	8868	CAP1	ActiveESC	ActiveNEC	NA	ActiveNEC	FALSE	FALSE	TRUE
chr1	40493568	40511069	8901	chr1	40374229	40377315	8876	CAP1	ActiveESC	ActiveNEC	BackgroundESC	BackgroundNEC	FALSE	FALSE	TRUE
chr1	40493568	40511069	8901	chr1	40377316	40387527	8877	CAP1	ActiveESC	ActiveNEC	NA	PoisedNEC	FALSE	FALSE	TRUE
chr1	40493568	40511069	8901	chr1	40387528	40399581	8878	CAP1	ActiveESC	ActiveNEC	NA	PoisedNEC	TRUE	FALSE	FALSE
chr1	40493568	40511069	8901	chr1	40415345	40422801	8883	CAP1	ActiveESC	ActiveNEC	NA	PoisedNEC	FALSE	FALSE	TRUE
chr1	40493568	40511069	8901	chr1	40424159	40431853	8885	CAP1	ActiveESC	ActiveNEC	ActiveESC	NA	TRUE	FALSE	FALSE
chr1	40493568	40511069	8901	chr1	40441200	40444547	8889	CAP1	ActiveESC	ActiveNEC	ActiveESC	BackgroundNEC	FALSE	FALSE	TRUE
chr1	40493568	40511069	8901	chr1	40444548	40453617	8890	CAP1	ActiveESC	ActiveNEC	ActiveESC	ActiveNEC	FALSE	FALSE	TRUE
chr1	40493568	40511069	8901	chr1	40483875	40486662	8898	CAP1	ActiveESC	ActiveNEC	BackgroundESC	BackgroundNEC	FALSE	TRUE	FALSE
chr1	40493568	40511069	8901	chr1	40511705	40515267	8903	CAP1	ActiveESC	ActiveNEC	BackgroundESC	BackgroundNEC	FALSE	FALSE	TRUE
chr1	40493568	40511069	8901	chr1	40515388	40518066	8905	CAP1	ActiveESC	ActiveNEC	BackgroundESC	BackgroundNEC	TRUE	FALSE	FALSE
chr1	40493568	40511069	8901	chr1	40862180	40875416	9016	CAP1	ActiveESC	ActiveNEC	BackgroundESC	BackgroundNEC	FALSE	TRUE	FALSE
chr1	40493568	40511069	8901	chr1	40878559	40884583	9018	CAP1	ActiveESC	ActiveNEC	BackgroundESC	BackgroundNEC	FALSE	TRUE	FALSE
chr1	40560405	40564913	8922	chr1	40803779	40805508	8991	PPT1	NA	NA	PolycombESC	NA	TRUE	FALSE	FALSE
chr1	40623353	40629045	8939	chr1	40755687	40758313	8985	RLF	ActiveESC	ActiveNEC	BackgroundESC	BackgroundNEC	TRUE	FALSE	FALSE
chr1	40623353	40629045	8939	chr1	40803779	40805508	8991	RLF	ActiveESC	ActiveNEC	PolycombESC	NA	FALSE	FALSE	TRUE
chr1	40623353	40629045	8939	chr1	40817897	40828581	8996	RLF	ActiveESC	ActiveNEC	BackgroundESC	BackgroundNEC	TRUE	FALSE	FALSE
chr1	40623353	40629045	8939	chr1	40862180	40875416	9016	RLF	ActiveESC	ActiveNEC	BackgroundESC	BackgroundNEC	FALSE	FALSE	TRUE
chr1	40623353	40629045	8939	chr1	40888156	40901332	9021	RLF	ActiveESC	ActiveNEC	BackgroundESC	NA	FALSE	TRUE	FALSE
chr1	40711556	40713624	8973	chr1	40545767	40547565	8916	TMCO2	BackgroundESC	BackgroundNEC	BackgroundESC	BackgroundNEC	TRUE	FALSE	FALSE
chr1	40711556	40713624	8973	chr1	40550062	40553485	8918	TMCO2	BackgroundESC	BackgroundNEC	BackgroundESC	BackgroundNEC	FALSE	FALSE	TRUE
chr1	40711556	40713624	8973	chr1	40557576	40559255	8920	TMCO2	BackgroundESC	BackgroundNEC	BackgroundESC	BackgroundNEC	FALSE	TRUE	FALSE
chr1	40711556	40713624	8973	chr1	40601655	40607986	8932	TMCO2	BackgroundESC	BackgroundNEC	PolycombESC	PolycombNEC	FALSE	FALSE	TRUE
chr1	40711556	40713624	8973	chr1	40607987	40617741	8933	TMCO2	BackgroundESC	BackgroundNEC	PoisedESC	NA	FALSE	FALSE	TRUE
chr1	40711556	40713624	8973	chr1	40676701	40679349	8956	TMCO2	BackgroundESC	BackgroundNEC	BackgroundESC	ActiveNEC	TRUE	FALSE	FALSE
chr1	40711556	40713624	8973	chr1	40703585	40707277	8968	TMCO2	BackgroundESC	BackgroundNEC	BackgroundESC	BackgroundNEC	TRUE	FALSE	FALSE
chr1	40711556	40713624	8973	chr1	40707278	40709293	8969	TMCO2	BackgroundESC	BackgroundNEC	BackgroundESC	BackgroundNEC	TRUE	FALSE	FALSE
chr1	40711556	40713624	8973	chr1	40709640	40711324	8971	TMCO2	BackgroundESC	BackgroundNEC	BackgroundESC	BackgroundNEC	TRUE	FALSE	FALSE
chr1	40711556	40713624	8973	chr1	40720363	40721787	8975	TMCO2	BackgroundESC	BackgroundNEC	BackgroundESC	BackgroundNEC	FALSE	FALSE	TRUE
chr1	40711556	40713624	8973	chr1	40862180	40875416	9016	TMCO2	BackgroundESC	BackgroundNEC	BackgroundESC	BackgroundNEC	FALSE	FALSE	TRUE
chr1	40711556	40713624	8973	chr1	40878559	40884583	9018	TMCO2	BackgroundESC	BackgroundNEC	BackgroundESC	BackgroundNEC	TRUE	FALSE	FALSE
chr1	40711556	40713624	8973	chr1	40884838	40888155	9020	TMCO2	BackgroundESC	BackgroundNEC	BackgroundESC	ActiveNEC	TRUE	FALSE	FALSE
chr1	40721788	40737635	8976	chr1	40526068	40529902	8909	ZMPSTE24	ActiveESC	ActiveNEC	BackgroundESC	BackgroundNEC	FALSE	FALSE	TRUE
chr1	40721788	40737635	8976	chr1	40545767	40547565	8916	ZMPSTE24	ActiveESC	ActiveNEC	BackgroundESC	BackgroundNEC	TRUE	FALSE	FALSE
chr1	40721788	40737635	8976	chr1	40550062	40553485	8918	ZMPSTE24	ActiveESC	ActiveNEC	BackgroundESC	BackgroundNEC	TRUE	FALSE	FALSE
chr1	40721788	40737635	8976	chr1	40566108	40570409	8924	ZMPSTE24	ActiveESC	ActiveNEC	BackgroundESC	BackgroundNEC	FALSE	FALSE	TRUE
chr1	40721788	40737635	8976	chr1	40582726	40586605	8927	ZMPSTE24	ActiveESC	ActiveNEC	BackgroundESC	PolycombNEC	TRUE	FALSE	FALSE
chr1	40721788	40737635	8976	chr1	40601655	40607986	8932	ZMPSTE24	ActiveESC	ActiveNEC	PolycombESC	PolycombNEC	FALSE	FALSE	TRUE
chr1	40721788	40737635	8976	chr1	40607987	40617741	8933	ZMPSTE24	ActiveESC	ActiveNEC	PoisedESC	NA	FALSE	FALSE	TRUE
chr1	40721788	40737635	8976	chr1	40654808	40658283	8948	ZMPSTE24	ActiveESC	ActiveNEC	BackgroundESC	BackgroundNEC	TRUE	FALSE	FALSE
chr1	40721788	40737635	8976	chr1	40669353	40676532	8954	ZMPSTE24	ActiveESC	ActiveNEC	BackgroundESC	ActiveNEC	FALSE	FALSE	TRUE
chr1	40721788	40737635	8976	chr1	40805509	40807007	8992	ZMPSTE24	ActiveESC	ActiveNEC	PolycombESC	PolycombNEC	FALSE	FALSE	TRUE
chr1	40721788	40737635	8976	chr1	40817897	40828581	8996	ZMPSTE24	ActiveESC	ActiveNEC	BackgroundESC	BackgroundNEC	FALSE	TRUE	FALSE
chr1	40721788	40737635	8976	chr1	40862180	40875416	9016	ZMPSTE24	ActiveESC	ActiveNEC	BackgroundESC	BackgroundNEC	FALSE	FALSE	TRUE
chr1	40721788	40737635	8976	chr1	40878559	40884583	9018	ZMPSTE24	ActiveESC	ActiveNEC	BackgroundESC	BackgroundNEC	TRUE	FALSE	FALSE
chr1	40764146	40786458	8989	chr1	40553486	40557575	8919	COL9A2	NA	NA	BackgroundESC	BackgroundNEC	TRUE	FALSE	FALSE
chr1	40764146	40786458	8989	chr1	40607987	40617741	8933	COL9A2	NA	NA	PoisedESC	NA	FALSE	TRUE	FALSE
chr1	40808519	40817618	8994	chr1	40519427	40523509	8907	SMAP2	BackgroundESC	PolycombNEC	BackgroundESC	BackgroundNEC	TRUE	FALSE	FALSE
chr1	40808519	40817618	8994	chr1	40526068	40529902	8909	SMAP2	BackgroundESC	PolycombNEC	BackgroundESC	BackgroundNEC	TRUE	FALSE	FALSE
chr1	40808519	40817618	8994	chr1	40542359	40543601	8914	SMAP2	BackgroundESC	PolycombNEC	BackgroundESC	BackgroundNEC	FALSE	FALSE	TRUE
chr1	40808519	40817618	8994	chr1	40543602	40545766	8915	SMAP2	BackgroundESC	PolycombNEC	BackgroundESC	BackgroundNEC	TRUE	FALSE	FALSE
chr1	40808519	40817618	8994	chr1	40550062	40553485	8918	SMAP2	BackgroundESC	PolycombNEC	BackgroundESC	BackgroundNEC	FALSE	FALSE	TRUE
chr1	40808519	40817618	8994	chr1	40553486	40557575	8919	SMAP2	BackgroundESC	PolycombNEC	BackgroundESC	BackgroundNEC	FALSE	TRUE	FALSE
chr1	40808519	40817618	8994	chr1	40557576	40559255	8920	SMAP2	BackgroundESC	PolycombNEC	BackgroundESC	BackgroundNEC	TRUE	FALSE	FALSE
chr1	40808519	40817618	8994	chr1	40570818	40582725	8926	SMAP2	BackgroundESC	PolycombNEC	BackgroundESC	PolycombNEC	FALSE	TRUE	FALSE
chr1	40808519	40817618	8994	chr1	40582726	40586605	8927	SMAP2	BackgroundESC	PolycombNEC	BackgroundESC	PolycombNEC	FALSE	FALSE	TRUE
chr1	40808519	40817618	8994	chr1	40588496	40592854	8929	SMAP2	BackgroundESC	PolycombNEC	BackgroundESC	BackgroundNEC	FALSE	TRUE	FALSE
chr1	40808519	40817618	8994	chr1	40592855	40597002	8930	SMAP2	BackgroundESC	PolycombNEC	BackgroundESC	BackgroundNEC	FALSE	FALSE	TRUE
chr1	40808519	40817618	8994	chr1	40601655	40607986	8932	SMAP2	BackgroundESC	PolycombNEC	PolycombESC	PolycombNEC	FALSE	FALSE	TRUE
chr1	40808519	40817618	8994	chr1	40607987	40617741	8933	SMAP2	BackgroundESC	PolycombNEC	PoisedESC	NA	TRUE	FALSE	FALSE
chr1	40808519	40817618	8994	chr1	40629102	40630054	8941	SMAP2	BackgroundESC	PolycombNEC	BackgroundESC	BackgroundNEC	FALSE	TRUE	FALSE
chr1	40808519	40817618	8994	chr1	40862180	40875416	9016	SMAP2	BackgroundESC	PolycombNEC	BackgroundESC	BackgroundNEC	TRUE	FALSE	FALSE
chr1	40934539	40943649	9026	chr1	40526068	40529902	8909	ZNF642	ActiveESC	NA	BackgroundESC	BackgroundNEC	TRUE	FALSE	FALSE
chr1	40934539	40943649	9026	chr1	40607987	40617741	8933	ZNF642	ActiveESC	NA	PoisedESC	NA	TRUE	FALSE	FALSE
chr1	40934539	40943649	9026	chr1	41445185	41447265	9150	ZNF642	ActiveESC	NA	ActiveESC	ActiveNEC	FALSE	TRUE	FALSE
chr1	40996163	40998471	9039	chr1	40607987	40617741	8933	ZNF684	NA	ActiveNEC	PoisedESC	NA	FALSE	TRUE	FALSE
chr1	40996163	40998471	9039	chr1	41013343	41018050	9042	ZNF684	NA	ActiveNEC	BackgroundESC	BackgroundNEC	FALSE	TRUE	FALSE
chr1	40996163	40998471	9039	chr1	41040188	41048069	9047	ZNF684	NA	ActiveNEC	BackgroundESC	BackgroundNEC	FALSE	TRUE	FALSE
chr1	40996163	40998471	9039	chr1	41048070	41053627	9048	ZNF684	NA	ActiveNEC	BackgroundESC	BackgroundNEC	TRUE	FALSE	FALSE
chr1	40996163	40998471	9039	chr1	41067377	41074123	9055	ZNF684	NA	ActiveNEC	BackgroundESC	BackgroundNEC	TRUE	FALSE	FALSE
chr1	40996163	40998471	9039	chr1	41410287	41415088	9143	ZNF684	NA	ActiveNEC	NA	NA	FALSE	TRUE	FALSE
chr1	41155298	41159747	9076	chr1	41054133	41059941	9050	NFYC	ActiveESC	ActiveNEC	BackgroundESC	BackgroundNEC	TRUE	FALSE	FALSE
chr1	41246951	41251640	9110	chr1	41254708	41261670	9113	KCNQ4	NA	PoisedNEC	NA	intermEnhNEC	TRUE	FALSE	FALSE
chr1	41246951	41251640	9110	chr1	41306667	41315766	9122	KCNQ4	NA	PoisedNEC	NA	PoisedNEC	FALSE	TRUE	FALSE
chr1	41246951	41251640	9110	chr1	41315767	41319870	9123	KCNQ4	NA	PoisedNEC	NA	PoisedNEC	FALSE	TRUE	FALSE
chr1	41321701	41332672	9125	chr1	41415089	41420832	9144	CITED4	NA	NA	PoisedESC	PoisedNEC	FALSE	TRUE	FALSE
chr1	41478445	41491742	9164	chr1	41175606	41182740	9080	SLFNL1	NA	NA	ActiveESC	ActiveNEC	FALSE	TRUE	FALSE
chr1	41478445	41491742	9164	chr1	41298186	41306666	9121	SLFNL1	NA	NA	ActiveESC	NA	TRUE	FALSE	FALSE
chr1	41478445	41491742	9164	chr1	41336245	41341094	9127	SLFNL1	NA	NA	BackgroundESC	NA	TRUE	FALSE	FALSE
chr1	41478445	41491742	9164	chr1	41447266	41448693	9151	SLFNL1	NA	NA	BackgroundESC	ActiveNEC	TRUE	FALSE	FALSE
chr1	41478445	41491742	9164	chr1	41451150	41452482	9156	SLFNL1	NA	NA	BackgroundESC	BackgroundNEC	TRUE	FALSE	FALSE
chr1	41478445	41491742	9164	chr1	41452483	41457908	9157	SLFNL1	NA	NA	BackgroundESC	BackgroundNEC	TRUE	FALSE	FALSE
chr1	41478445	41491742	9164	chr1	41464374	41466762	9160	SLFNL1	NA	NA	BackgroundESC	BackgroundNEC	TRUE	FALSE	FALSE
chr1	41478445	41491742	9164	chr1	41466763	41468099	9161	SLFNL1	NA	NA	BackgroundESC	BackgroundNEC	TRUE	FALSE	FALSE
chr1	41821457	41833635	9249	chr1	41721527	41730216	9225	FOXO6	NA	NA	BackgroundESC	NA	TRUE	FALSE	FALSE
chr1	41821457	41833635	9249	chr1	41741950	41743917	9230	FOXO6	NA	NA	NA	NA	FALSE	FALSE	TRUE
chr1	41821457	41833635	9249	chr1	41766295	41775431	9239	FOXO6	NA	NA	ActiveESC	NA	TRUE	FALSE	FALSE
chr1	41821457	41833635	9249	chr1	41785446	41791882	9242	FOXO6	NA	NA	NA	NA	TRUE	FALSE	FALSE
chr1	41821457	41833635	9249	chr1	41880808	41882099	9257	FOXO6	NA	NA	ActiveESC	intermEnhNEC	FALSE	FALSE	TRUE
chr1	41821457	41833635	9249	chr1	42590134	42591765	9456	FOXO6	NA	NA	BackgroundESC	BackgroundNEC	FALSE	TRUE	FALSE
chr1	41947515	41953716	9273	chr1	41721527	41730216	9225	EDN2	NA	NA	BackgroundESC	NA	FALSE	FALSE	TRUE
chr1	42613655	42625305	9462	chr1	43209068	43218802	9640	GUCA2B	BackgroundESC	PolycombNEC	NA	NA	FALSE	TRUE	FALSE
chr1	42920939	42923294	9554	chr1	42045879	42053992	9293	PPCS	NA	ActiveNEC	NA	NA	FALSE	TRUE	FALSE
chr1	42920939	42923294	9554	chr1	42805344	42808684	9518	PPCS	NA	ActiveNEC	PolycombESC	NA	TRUE	FALSE	FALSE
chr1	42920939	42923294	9554	chr1	42814240	42819451	9521	PPCS	NA	ActiveNEC	BackgroundESC	BackgroundNEC	FALSE	FALSE	TRUE
chr1	42925252	42930355	9556	chr1	42658849	42667503	9471	CCDC30	NA	ActiveNEC	BackgroundESC	BackgroundNEC	TRUE	FALSE	FALSE
chr1	42925252	42930355	9556	chr1	42809905	42814239	9520	CCDC30	NA	ActiveNEC	PolycombESC	BackgroundNEC	TRUE	FALSE	FALSE
chr1	43120381	43125945	9619	chr1	42065320	42067545	9301	PPIH	NA	NA	BackgroundESC	BackgroundNEC	FALSE	TRUE	FALSE
chr1	43120381	43125945	9619	chr1	42809905	42814239	9520	PPIH	NA	NA	PolycombESC	BackgroundNEC	TRUE	FALSE	FALSE
chr1	43120381	43125945	9619	chr1	43040818	43048235	9595	PPIH	NA	NA	BackgroundESC	BackgroundNEC	FALSE	FALSE	TRUE
chr1	43146524	43150180	9626	chr1	42034041	42038686	9291	YBX1	ActiveESC	ActiveNEC	PolycombESC	PolycombNEC	FALSE	TRUE	FALSE
chr1	43146524	43150180	9626	chr1	42608151	42613654	9461	YBX1	ActiveESC	ActiveNEC	NA	PoisedNEC	TRUE	FALSE	FALSE
chr1	43146524	43150180	9626	chr1	42779023	42789248	9509	YBX1	ActiveESC	ActiveNEC	BackgroundESC	BackgroundNEC	FALSE	TRUE	FALSE
chr1	43146524	43150180	9626	chr1	42805344	42808684	9518	YBX1	ActiveESC	ActiveNEC	PolycombESC	NA	TRUE	FALSE	FALSE
chr1	43146524	43150180	9626	chr1	42814240	42819451	9521	YBX1	ActiveESC	ActiveNEC	BackgroundESC	BackgroundNEC	FALSE	TRUE	FALSE
chr1	43146524	43150180	9626	chr1	43040818	43048235	9595	YBX1	ActiveESC	ActiveNEC	BackgroundESC	BackgroundNEC	TRUE	FALSE	FALSE
chr1	43146524	43150180	9626	chr1	43193865	43197952	9636	YBX1	ActiveESC	ActiveNEC	BackgroundESC	BackgroundNEC	FALSE	FALSE	TRUE
chr1	43204727	43209067	9639	chr1	42790331	42791330	9511	CLDN19	NA	ActiveNEC	BackgroundESC	BackgroundNEC	FALSE	TRUE	FALSE
chr1	43223689	43239461	9642	chr1	43388488	43392279	9696	LEPRE1	NA	ActiveNEC	ActiveESC	ActiveNEC	FALSE	TRUE	FALSE
chr1	43312141	43314813	9674	chr1	43537669	43539651	9729	ZNF691	ActiveESC	ActiveNEC	ActiveESC	BackgroundNEC	FALSE	TRUE	FALSE
chr1	43423610	43426304	9707	chr1	43537669	43539651	9729	SLC2A1	ActiveESC	NA	ActiveESC	BackgroundNEC	FALSE	TRUE	FALSE
chr1	43608158	43611545	9748	chr1	43292693	43296268	9664	FAM183A	ActiveESC	ActiveNEC	BackgroundESC	BackgroundNEC	TRUE	FALSE	FALSE
chr1	43608158	43611545	9748	chr1	43379237	43381173	9693	FAM183A	ActiveESC	ActiveNEC	PolycombESC	BackgroundNEC	TRUE	FALSE	FALSE
chr1	43608158	43611545	9748	chr1	43381174	43383360	9694	FAM183A	ActiveESC	ActiveNEC	BackgroundESC	BackgroundNEC	TRUE	FALSE	FALSE
chr1	43608158	43611545	9748	chr1	43383361	43388487	9695	FAM183A	ActiveESC	ActiveNEC	BackgroundESC	ActiveNEC	TRUE	FALSE	FALSE
chr1	43608158	43611545	9748	chr1	43388488	43392279	9696	FAM183A	ActiveESC	ActiveNEC	ActiveESC	ActiveNEC	TRUE	FALSE	FALSE
chr1	43608158	43611545	9748	chr1	43394165	43399778	9698	FAM183A	ActiveESC	ActiveNEC	ActiveESC	NA	TRUE	FALSE	FALSE
chr1	43608158	43611545	9748	chr1	43407293	43415418	9703	FAM183A	ActiveESC	ActiveNEC	ActiveESC	NA	TRUE	FALSE	FALSE
chr1	43608158	43611545	9748	chr1	43891428	43895521	9815	FAM183A	ActiveESC	ActiveNEC	BackgroundESC	BackgroundNEC	TRUE	FALSE	FALSE
chr1	43634235	43649319	9754	chr1	43388488	43392279	9696	WDR65	NA	NA	ActiveESC	ActiveNEC	TRUE	FALSE	FALSE
chr1	43634235	43649319	9754	chr1	43394165	43399778	9698	WDR65	NA	NA	ActiveESC	NA	TRUE	FALSE	FALSE
chr1	43634235	43649319	9754	chr1	43877098	43881407	9811	WDR65	NA	NA	BackgroundESC	BackgroundNEC	TRUE	FALSE	FALSE
chr1	43634235	43649319	9754	chr1	43881408	43884984	9812	WDR65	NA	NA	BackgroundESC	BackgroundNEC	TRUE	FALSE	FALSE
chr1	43634235	43649319	9754	chr1	43900612	43908233	9817	WDR65	NA	NA	ActiveESC	NA	FALSE	FALSE	TRUE
chr1	43634235	43649319	9754	chr1	43942976	43959691	9823	WDR65	NA	NA	PolycombESC	ActiveNEC	TRUE	FALSE	FALSE
chr1	43765903	43769752	9787	chr1	43778618	43780926	9789	TIE1	ActiveESC	NA	ActiveESC	PolycombNEC	FALSE	TRUE	FALSE
chr1	43765903	43769752	9787	chr1	43813362	43823911	9794	TIE1	ActiveESC	NA	NA	NA	FALSE	FALSE	TRUE
chr1	43794944	43813361	9793	chr1	43688604	43704078	9765	MPL	NA	NA	NA	PoisedNEC	FALSE	FALSE	TRUE
chr1	43794944	43813361	9793	chr1	44487399	44492685	9912	MPL	NA	NA	ActiveESC	NA	TRUE	FALSE	FALSE
chr1	43884985	43887100	9813	chr1	43366570	43369759	9688	SZT2	BackgroundESC	BackgroundNEC	BackgroundESC	PolycombNEC	TRUE	FALSE	FALSE
chr1	43884985	43887100	9813	chr1	43369760	43374952	9689	SZT2	BackgroundESC	BackgroundNEC	BackgroundESC	NA	TRUE	FALSE	FALSE
chr1	43884985	43887100	9813	chr1	43381174	43383360	9694	SZT2	BackgroundESC	BackgroundNEC	BackgroundESC	BackgroundNEC	TRUE	FALSE	FALSE
chr1	43884985	43887100	9813	chr1	43388488	43392279	9696	SZT2	BackgroundESC	BackgroundNEC	ActiveESC	ActiveNEC	TRUE	FALSE	FALSE
chr1	43884985	43887100	9813	chr1	43617368	43618797	9751	SZT2	BackgroundESC	BackgroundNEC	ActiveESC	NA	TRUE	FALSE	FALSE
chr1	43884985	43887100	9813	chr1	43618798	43630752	9752	SZT2	BackgroundESC	BackgroundNEC	ActiveESC	BackgroundNEC	TRUE	FALSE	FALSE
chr1	43884985	43887100	9813	chr1	43649320	43655447	9755	SZT2	BackgroundESC	BackgroundNEC	BackgroundESC	PolycombNEC	TRUE	FALSE	FALSE
chr1	43884985	43887100	9813	chr1	43664119	43680031	9759	SZT2	BackgroundESC	BackgroundNEC	ActiveESC	NA	FALSE	FALSE	TRUE
chr1	43884985	43887100	9813	chr1	43680894	43681910	9761	SZT2	BackgroundESC	BackgroundNEC	BackgroundESC	PolycombNEC	FALSE	TRUE	FALSE
chr1	43884985	43887100	9813	chr1	43681911	43686641	9762	SZT2	BackgroundESC	BackgroundNEC	PolycombESC	PolycombNEC	FALSE	FALSE	TRUE
chr1	43884985	43887100	9813	chr1	43686679	43688603	9764	SZT2	BackgroundESC	BackgroundNEC	PolycombESC	PolycombNEC	FALSE	FALSE	TRUE
chr1	43884985	43887100	9813	chr1	43688604	43704078	9765	SZT2	BackgroundESC	BackgroundNEC	NA	PoisedNEC	FALSE	FALSE	TRUE
chr1	43884985	43887100	9813	chr1	43704858	43705409	9767	SZT2	BackgroundESC	BackgroundNEC	BackgroundESC	PolycombNEC	FALSE	FALSE	TRUE
chr1	43884985	43887100	9813	chr1	43705462	43706450	9769	SZT2	BackgroundESC	BackgroundNEC	BackgroundESC	PolycombNEC	FALSE	FALSE	TRUE
chr1	43884985	43887100	9813	chr1	43707691	43709390	9771	SZT2	BackgroundESC	BackgroundNEC	BackgroundESC	PolycombNEC	TRUE	FALSE	FALSE
chr1	43884985	43887100	9813	chr1	43710011	43712265	9773	SZT2	BackgroundESC	BackgroundNEC	BackgroundESC	PolycombNEC	FALSE	FALSE	TRUE
chr1	43884985	43887100	9813	chr1	43712266	43713453	9774	SZT2	BackgroundESC	BackgroundNEC	BackgroundESC	PolycombNEC	FALSE	FALSE	TRUE
chr1	43884985	43887100	9813	chr1	43713454	43724148	9775	SZT2	BackgroundESC	BackgroundNEC	BackgroundESC	PolycombNEC	TRUE	FALSE	FALSE
chr1	43884985	43887100	9813	chr1	43732827	43733528	9777	SZT2	BackgroundESC	BackgroundNEC	PolycombESC	NA	TRUE	FALSE	FALSE
chr1	43884985	43887100	9813	chr1	43747954	43751253	9779	SZT2	BackgroundESC	BackgroundNEC	ActiveESC	NA	TRUE	FALSE	FALSE
chr1	43884985	43887100	9813	chr1	43778618	43780926	9789	SZT2	BackgroundESC	BackgroundNEC	ActiveESC	PolycombNEC	TRUE	FALSE	FALSE
chr1	43884985	43887100	9813	chr1	43839839	43842122	9800	SZT2	BackgroundESC	BackgroundNEC	BackgroundESC	BackgroundNEC	TRUE	FALSE	FALSE
chr1	43884985	43887100	9813	chr1	43861615	43867022	9808	SZT2	BackgroundESC	BackgroundNEC	BackgroundESC	BackgroundNEC	FALSE	FALSE	TRUE
chr1	43884985	43887100	9813	chr1	43868567	43877097	9810	SZT2	BackgroundESC	BackgroundNEC	BackgroundESC	BackgroundNEC	TRUE	FALSE	FALSE
chr1	43884985	43887100	9813	chr1	43891428	43895521	9815	SZT2	BackgroundESC	BackgroundNEC	BackgroundESC	BackgroundNEC	FALSE	FALSE	TRUE
chr1	43884985	43887100	9813	chr1	43895522	43900611	9816	SZT2	BackgroundESC	BackgroundNEC	BackgroundESC	BackgroundNEC	FALSE	FALSE	TRUE
chr1	43884985	43887100	9813	chr1	43959692	43976173	9824	SZT2	BackgroundESC	BackgroundNEC	NA	NA	FALSE	FALSE	TRUE
chr1	43884985	43887100	9813	chr1	44003222	44012817	9830	SZT2	BackgroundESC	BackgroundNEC	NA	NA	TRUE	FALSE	FALSE
chr1	43884985	43887100	9813	chr1	44030777	44038872	9835	SZT2	BackgroundESC	BackgroundNEC	ActiveESC	NA	TRUE	FALSE	FALSE
chr1	43884985	43887100	9813	chr1	44049507	44052478	9837	SZT2	BackgroundESC	BackgroundNEC	ActiveESC	NA	TRUE	FALSE	FALSE
chr1	43884985	43887100	9813	chr1	44056495	44060704	9840	SZT2	BackgroundESC	BackgroundNEC	ActiveESC	PolycombNEC	TRUE	FALSE	FALSE
chr1	43884985	43887100	9813	chr1	44090392	44097836	9846	SZT2	BackgroundESC	BackgroundNEC	ActiveESC	NA	FALSE	FALSE	TRUE
chr1	43884985	43887100	9813	chr1	44154120	44160989	9852	SZT2	BackgroundESC	BackgroundNEC	BackgroundESC	ActiveNEC	TRUE	FALSE	FALSE
chr1	43884985	43887100	9813	chr1	44182793	44190394	9857	SZT2	BackgroundESC	BackgroundNEC	BackgroundESC	BackgroundNEC	TRUE	FALSE	FALSE
chr1	43884985	43887100	9813	chr1	44419425	44425067	9903	SZT2	BackgroundESC	BackgroundNEC	BackgroundESC	PolycombNEC	TRUE	FALSE	FALSE
chr1	43976174	43992142	9825	chr1	43664119	43680031	9759	PTPRF	NA	PoisedNEC	ActiveESC	NA	FALSE	FALSE	TRUE
chr1	43976174	43992142	9825	chr1	43686679	43688603	9764	PTPRF	NA	PoisedNEC	PolycombESC	PolycombNEC	TRUE	FALSE	FALSE
chr1	43976174	43992142	9825	chr1	43688604	43704078	9765	PTPRF	NA	PoisedNEC	NA	PoisedNEC	FALSE	FALSE	TRUE
chr1	43976174	43992142	9825	chr1	43834397	43838512	9797	PTPRF	NA	PoisedNEC	NA	ActiveNEC	FALSE	TRUE	FALSE
chr1	43976174	43992142	9825	chr1	43861615	43867022	9808	PTPRF	NA	PoisedNEC	BackgroundESC	BackgroundNEC	TRUE	FALSE	FALSE
chr1	43976174	43992142	9825	chr1	43942976	43959691	9823	PTPRF	NA	PoisedNEC	PolycombESC	ActiveNEC	TRUE	FALSE	FALSE
chr1	43976174	43992142	9825	chr1	44077063	44085872	9843	PTPRF	NA	PoisedNEC	BackgroundESC	BackgroundNEC	TRUE	FALSE	FALSE
chr1	43976174	43992142	9825	chr1	44090392	44097836	9846	PTPRF	NA	PoisedNEC	ActiveESC	NA	FALSE	TRUE	FALSE
chr1	43976174	43992142	9825	chr1	44129114	44132325	9849	PTPRF	NA	PoisedNEC	ActiveESC	BackgroundNEC	FALSE	TRUE	FALSE
chr1	43976174	43992142	9825	chr1	44154120	44160989	9852	PTPRF	NA	PoisedNEC	BackgroundESC	ActiveNEC	FALSE	FALSE	TRUE
chr1	43976174	43992142	9825	chr1	44403870	44405565	9898	PTPRF	NA	PoisedNEC	NA	PoisedNEC	FALSE	FALSE	TRUE
chr1	43976174	43992142	9825	chr1	44419425	44425067	9903	PTPRF	NA	PoisedNEC	BackgroundESC	PolycombNEC	FALSE	FALSE	TRUE
chr1	44160990	44171673	9853	chr1	43688604	43704078	9765	ST3GAL3	ActiveESC	ActiveNEC	NA	PoisedNEC	TRUE	FALSE	FALSE
chr1	44160990	44171673	9853	chr1	43861615	43867022	9808	ST3GAL3	ActiveESC	ActiveNEC	BackgroundESC	BackgroundNEC	FALSE	FALSE	TRUE
chr1	44160990	44171673	9853	chr1	43895522	43900611	9816	ST3GAL3	ActiveESC	ActiveNEC	BackgroundESC	BackgroundNEC	TRUE	FALSE	FALSE
chr1	44160990	44171673	9853	chr1	43942976	43959691	9823	ST3GAL3	ActiveESC	ActiveNEC	PolycombESC	ActiveNEC	TRUE	FALSE	FALSE
chr1	44160990	44171673	9853	chr1	43959692	43976173	9824	ST3GAL3	ActiveESC	ActiveNEC	NA	NA	FALSE	FALSE	TRUE
chr1	44160990	44171673	9853	chr1	43992143	43999957	9826	ST3GAL3	ActiveESC	ActiveNEC	NA	NA	FALSE	FALSE	TRUE
chr1	44160990	44171673	9853	chr1	44000242	44003033	9828	ST3GAL3	ActiveESC	ActiveNEC	NA	NA	FALSE	FALSE	TRUE
chr1	44160990	44171673	9853	chr1	44003222	44012817	9830	ST3GAL3	ActiveESC	ActiveNEC	NA	NA	FALSE	FALSE	TRUE
chr1	44160990	44171673	9853	chr1	44028418	44030348	9833	ST3GAL3	ActiveESC	ActiveNEC	ActiveESC	NA	FALSE	FALSE	TRUE
chr1	44160990	44171673	9853	chr1	44030777	44038872	9835	ST3GAL3	ActiveESC	ActiveNEC	ActiveESC	NA	FALSE	FALSE	TRUE
chr1	44160990	44171673	9853	chr1	44049507	44052478	9837	ST3GAL3	ActiveESC	ActiveNEC	ActiveESC	NA	TRUE	FALSE	FALSE
chr1	44160990	44171673	9853	chr1	44052479	44053515	9838	ST3GAL3	ActiveESC	ActiveNEC	ActiveESC	BackgroundNEC	TRUE	FALSE	FALSE
chr1	44160990	44171673	9853	chr1	44056495	44060704	9840	ST3GAL3	ActiveESC	ActiveNEC	ActiveESC	PolycombNEC	TRUE	FALSE	FALSE
[truncated: 77,485 more rows]
