# Supplementary material for: Global reorganisation of cis-regulatory units upon lineage commitment of human embryonic stem cells
Source: eLife. 2017 Mar 23;6:e21926. doi: 10.7554/eLife.21926 (PMC5407860; doi:10.7554/eLife.21926)
Supplement: Supplementary file 2. — The genomic coordinates (based on GRCh37 assembly) of enhancers annotated in the VISTA Enhancer Browser that map to PIRs detected in either ESCs, NECs, or both (ESConly, NEConly and Both), their reported tissue-specificities, and the associated PCHi-C-identified putative target genes. The columns ActiveESC and ActiveNEC list whether the corresponding VISTA enhancers overlap with active chromatin marks in ESCs and NECs, respectively. DOI: http://dx.doi.org/10.7554/eLife.21926.020 [file elife-21926-supp2.txt]

VISTAenhCoord	VistaTargetGene	CHiC_TargetGene	sameTarget	Description	ESConly	NEConly	Both	bait_ID	PIR_ID	ActiveESC	ActiveNEC
chr10:102244842-102246334	WNT8B-SEC31B	CWF19L1	FALSE	_hindbrain_(rhombencephalon)[6/6]__midbrain_(mesencephalon)[6/6]__forebrain[6/6]	FALSE	TRUE	FALSE	92999	93052	FALSE	FALSE
chr10:103527193-103528393	FBXW4-FGF8	FBXW4	TRUE	_tail[5/6]	FALSE	FALSE	TRUE	93339	93351	FALSE	FALSE
chr10:103527193-103528393	FBXW4-FGF8	POLL	FALSE	_tail[5/6]	FALSE	FALSE	TRUE	93309	93351	FALSE	FALSE
chr10:118854124-118855243	KIAA1598-VAX1	C10orf82	FALSE	_midbrain_(mesencephalon)[3/8]__forebrain[5/8]	FALSE	TRUE	FALSE	97909	98008	FALSE	FALSE
chr10:119309200-119310544	EMX2-RAB11FIP2	PRLHR	FALSE	_midbrain_(mesencephalon)[6/7]__forebrain[6/7]	FALSE	TRUE	FALSE	98439	98135	FALSE	FALSE
chr10:119310483-119311458	EMX2-RAB11FIP2	FAM204A	FALSE	_midbrain_(mesencephalon)[14/15]	TRUE	FALSE	FALSE	98365	98138	FALSE	FALSE
chr10:119313709-119314860	EMX2-RAB11FIP2	FAM204A	FALSE	NA	TRUE	FALSE	FALSE	98365	98138	FALSE	FALSE
chr10:119725799-119727161	EMX2-RAB11FIP2	EMX2	TRUE	_heart[3/7]	FALSE	TRUE	FALSE	98134	98236	FALSE	FALSE
chr10:124902927-124904638	HMX3-HMX2	HMX2	TRUE	NA	FALSE	FALSE	TRUE	99717	99715	FALSE	FALSE
chr10:124902927-124904638	HMX3-HMX2	IKZF5	FALSE	NA	FALSE	FALSE	TRUE	99675	99715	FALSE	FALSE
chr10:124902927-124904638	HMX3-HMX2	HMX3	TRUE	NA	FALSE	FALSE	TRUE	99713	99716	FALSE	FALSE
chr10:134442029-134446812	INPP5A(intragenic)	INPP5A	TRUE	_heart[4/5]	FALSE	TRUE	FALSE	102201	102219	FALSE	FALSE
chr10:37054745-37057224	PCAT5-ANKRD30A	FZD8	FALSE	_forebrain[5/5]	FALSE	FALSE	TRUE	74660	74982	FALSE	TRUE
chr10:50413448-50414305	C10orf128-C10orf71-AS1	ARHGAP22	FALSE	NA	TRUE	FALSE	FALSE	77631	77767	FALSE	FALSE
chr10:71335775-71338729	NEUROG3-C10orf35	C10orf35	TRUE	_tail[4/5]	FALSE	FALSE	TRUE	84195	84188	FALSE	FALSE
chr10:76177765-76179000	ADK(intragenic)	DUPD1	FALSE	_midbrain_(mesencephalon)[9/13]__forebrain[12/13]__nose[8/13]	TRUE	FALSE	FALSE	85588	85425	TRUE	TRUE
chr10:77683451-77684636	C10orf11(intragenic)	C10orf11	TRUE	NA	FALSE	TRUE	FALSE	85655	85819	FALSE	FALSE
chr10:77793903-77797889	C10orf11(intragenic)	AC010997.1	FALSE	_neural_tube[6/6]__heart[4/6]__other[4/6]	FALSE	FALSE	TRUE	85650	85855	FALSE	FALSE
chr10:77793903-77797889	C10orf11(intragenic)	C10orf11	TRUE	_neural_tube[6/6]__heart[4/6]__other[4/6]	FALSE	FALSE	TRUE	85655	85855	FALSE	FALSE
chr10:77793903-77797889	C10orf11(intragenic)	AC010997.1	FALSE	_neural_tube[6/6]__heart[4/6]__other[4/6]	FALSE	FALSE	TRUE	85650	85856	FALSE	FALSE
chr10:77793903-77797889	C10orf11(intragenic)	C10orf11	TRUE	_neural_tube[6/6]__heart[4/6]__other[4/6]	FALSE	FALSE	TRUE	85655	85856	FALSE	FALSE
chr10:97173123-97176290	SORBS1(intragenic)	SORBS1	TRUE	NA	TRUE	FALSE	FALSE	91708	91665	TRUE	FALSE
chr11:110000895-110003234	ZC3H12C(intragenic)	BTG4	FALSE	_neural_tube[7/7]__hindbrain_(rhombencephalon)[7/7]__forebrain[7/7]_midbrain_(mesencephalon)[7/7]_	FALSE	FALSE	TRUE	134921	134517	TRUE	TRUE
chr11:119759730-119763658	PVRL1-TRIM29	RP11-831A10.1	FALSE	_midbrain_(mesencephalon)[6/9]__heart[4/9]	TRUE	FALSE	FALSE	137250	137224	FALSE	FALSE
chr11:125927055-125930318	CDON(intragenic)	PUS3	FALSE	_hindbrain_(rhombencephalon)[10/11]__midbrain_(mesencephalon)[10/11]__other[7/11]_forebrain[10/11]_	TRUE	FALSE	FALSE	138982	139022	FALSE	TRUE
chr11:125927055-125930318	CDON(intragenic)	RP11-50B3.2	FALSE	_hindbrain_(rhombencephalon)[10/11]__midbrain_(mesencephalon)[10/11]__other[7/11]_forebrain[10/11]_	FALSE	TRUE	FALSE	139050	139022	FALSE	TRUE
chr11:125927055-125930318	CDON(intragenic)	RP11-680F20.4	FALSE	_hindbrain_(rhombencephalon)[10/11]__midbrain_(mesencephalon)[10/11]__other[7/11]_forebrain[10/11]_	FALSE	FALSE	TRUE	139002	139022	FALSE	TRUE
chr11:12865332-12868546	TEAD1(intragenic)	TEAD1	TRUE	_midbrain_(mesencephalon)[9/12]__dorsal_root_ganglion[9/12]__limb[8/12]__forebrain[9/12]__branchial_arch[7/12]	FALSE	TRUE	FALSE	105647	105704	FALSE	TRUE
chr11:16913136-16917745	PLEKHA7(intragenic)	PLEKHA7	TRUE	_other[4/7]	FALSE	TRUE	FALSE	107082	107046	FALSE	FALSE
chr11:17434517-17436675	ABCC8(intragenic)	ABCC8	TRUE	_pancreas[10/14]	FALSE	TRUE	FALSE	107204	107185	FALSE	FALSE
chr11:17434517-17436675	ABCC8(intragenic)	OTOG	FALSE	_pancreas[10/14]	TRUE	FALSE	FALSE	107223	107185	FALSE	FALSE
chr11:17434517-17436675	ABCC8(intragenic)	ABCC8	TRUE	_pancreas[10/14]	FALSE	FALSE	TRUE	107204	107186	FALSE	FALSE
chr11:2610931-2614716	KCNQ1(intragenic)	CDKN1C	FALSE	NA	FALSE	FALSE	TRUE	102844	102786	FALSE	FALSE
chr11:2610931-2614716	KCNQ1(intragenic)	SLC22A18	FALSE	NA	TRUE	FALSE	FALSE	102845	102786	FALSE	FALSE
chr11:31895594-31899062	DKFZp686K1684(intragenic)	IMMP1L	FALSE	_neural_tube[8/8]__midbrain_(mesencephalon)[3/8]__forebrain[4/8]	FALSE	FALSE	TRUE	111706	111861	FALSE	FALSE
chr11:31895594-31899062	DKFZp686K1684(intragenic)	PAX6	FALSE	_neural_tube[8/8]__midbrain_(mesencephalon)[3/8]__forebrain[4/8]	TRUE	FALSE	FALSE	111842	111861	FALSE	FALSE
chr11:31989173-31990022	DKFZp686K1684-RCN1	IMMP1L	FALSE	_forebrain[6/9]	FALSE	TRUE	FALSE	111706	111885	FALSE	FALSE
chr11:31989173-31990022	DKFZp686K1684-RCN1	PAX6	FALSE	_forebrain[6/9]	FALSE	FALSE	TRUE	111842	111885	FALSE	FALSE
chr11:31989173-31990022	DKFZp686K1684-RCN1	RCN1	TRUE	_forebrain[6/9]	FALSE	FALSE	TRUE	111840	111885	FALSE	FALSE
chr11:35808002-35810908	TRIM44(intragenic)	COMMD9	FALSE	NA	FALSE	TRUE	FALSE	113139	113020	FALSE	FALSE
chr11:61311775-61314751	SYT7(intragenic)	DAGLA	FALSE	NA	FALSE	TRUE	FALSE	120606	120580	FALSE	FALSE
chr11:61311775-61314751	SYT7(intragenic)	SYT7	TRUE	NA	FALSE	FALSE	TRUE	120585	120580	FALSE	FALSE
chr11:65254704-65258394	MIR612-MALAT1	TIGD3	FALSE	_forebrain[8/13]__eye[9/13]__heart[8/13]	FALSE	FALSE	TRUE	121368	121385	FALSE	FALSE
chr11:65254704-65258394	MIR612-MALAT1	TIGD3	FALSE	_forebrain[8/13]__eye[9/13]__heart[8/13]	TRUE	FALSE	FALSE	121368	121386	TRUE	TRUE
chr11:69054197-69056378	LOC338694-MYEOV	ORAOV1	FALSE	_other[6/5]	TRUE	FALSE	FALSE	122217	122131	FALSE	FALSE
chr11:72080520-72081501	CLPB(intragenic)	PHOX2A	FALSE	NA	FALSE	FALSE	TRUE	122727	122762	FALSE	FALSE
chr11:8226046-8230683	RIC3-LMO1	RPL27A	FALSE	_neural_tube[8/8]__hindbrain_(rhombencephalon)[5/8]__forebrain[8/8]__midbrain_(mesencephalon)[8/8]__heart[7/8]__blood_vessels[5/8]__liver[4/8]	FALSE	TRUE	FALSE	104483	104345	TRUE	FALSE
chr11:8226046-8230683	RIC3-LMO1	STK33	FALSE	_neural_tube[8/8]__hindbrain_(rhombencephalon)[5/8]__forebrain[8/8]__midbrain_(mesencephalon)[8/8]__heart[7/8]__blood_vessels[5/8]__liver[4/8]	TRUE	FALSE	FALSE	104457	104346	FALSE	FALSE
chr11:8226046-8230683	RIC3-LMO1	TRIM66	FALSE	_neural_tube[8/8]__hindbrain_(rhombencephalon)[5/8]__forebrain[8/8]__midbrain_(mesencephalon)[8/8]__heart[7/8]__blood_vessels[5/8]__liver[4/8]	TRUE	FALSE	FALSE	104480	104346	FALSE	FALSE
chr12:103371349-103372610	ASCL1-C12orf42	C12orf42	TRUE	_neural_tube[4/6]__hindbrain_(rhombencephalon)[6/6]__midbrain_(mesencephalon)[6/6]	FALSE	TRUE	FALSE	173394	173239	FALSE	FALSE
chr12:103405110-103408796	ASCL1-C12orf42	C12orf42	TRUE	_midbrain_(mesencephalon)[4/4]__forebrain[4/4]	FALSE	TRUE	FALSE	173394	173250	FALSE	TRUE
chr12:103405885-103408290	ASCL1-C12orf42	C12orf42	TRUE	_hindbrain_(rhombencephalon)[15/16]__midbrain_(mesencephalon)[15/16]__nose[11/16]_forebrain[15/16]_	FALSE	TRUE	FALSE	173394	173250	FALSE	TRUE
chr12:103406124-103408154	ASCL1-C12orf42	C12orf42	TRUE	_hindbrain_(rhombencephalon)[7/8]__midbrain_(mesencephalon)[8/8]__nose[4/8]_forebrain[7/8]_	FALSE	TRUE	FALSE	173394	173250	FALSE	TRUE
chr12:103570982-103573398	ASCL1-C12orf42	C12orf42	TRUE	_midbrain_(mesencephalon)[4/7]	FALSE	TRUE	FALSE	173394	173292	FALSE	FALSE
chr12:114885212-114886394	TBX5-AS1-TBX3	RBM19	FALSE	NA	TRUE	FALSE	FALSE	176016	176187	FALSE	FALSE
chr12:114885212-114886394	TBX5-AS1-TBX3	TBX3	TRUE	NA	TRUE	FALSE	FALSE	176240	176187	FALSE	FALSE
chr12:54412238-54415445	HOXC5(intragenic)	GPR84	FALSE	_heart[4/6]	FALSE	FALSE	TRUE	157630	157547	FALSE	FALSE
chr12:54412238-54415445	HOXC5(intragenic)	HOXC10	FALSE	_heart[4/6]	FALSE	FALSE	TRUE	157539	157547	FALSE	FALSE
chr12:54412238-54415445	HOXC5(intragenic)	HOXC11	FALSE	_heart[4/6]	FALSE	FALSE	TRUE	157537	157547	FALSE	FALSE
chr12:54412238-54415445	HOXC5(intragenic)	HOXC12	FALSE	_heart[4/6]	FALSE	FALSE	TRUE	157534	157547	FALSE	FALSE
chr12:54412238-54415445	HOXC5(intragenic)	HOXC8	FALSE	_heart[4/6]	FALSE	FALSE	TRUE	157543	157547	FALSE	FALSE
chr12:54412238-54415445	HOXC5(intragenic)	HOXC9	FALSE	_heart[4/6]	FALSE	FALSE	TRUE	157542	157547	FALSE	FALSE
chr12:54412238-54415445	HOXC5(intragenic)	SMUG1	FALSE	_heart[4/6]	TRUE	FALSE	FALSE	157584	157547	FALSE	FALSE
chr12:59460190-59462367	LRIG3-SLC16A7	RP11-362K2.2	FALSE	_somite[5/9]__limb[5/9]__branchial_arch[5/9]	FALSE	FALSE	TRUE	158732	158923	FALSE	TRUE
chr12:98883495-98887039	LOC643770(intragenic)	TMPO	FALSE	NA	FALSE	FALSE	TRUE	171817	171814	TRUE	FALSE
chr13:28395961-28397536	GSX1-PDX1-AS1	CDX2	FALSE	_hindbrain_(rhombencephalon)[3/7]__midbrain_(mesencephalon)[7/7]__forebrain[6/7]	TRUE	FALSE	FALSE	183457	183427	FALSE	FALSE
chr13:28395961-28397536	GSX1-PDX1-AS1	GSX1	TRUE	_hindbrain_(rhombencephalon)[3/7]__midbrain_(mesencephalon)[7/7]__forebrain[6/7]	TRUE	FALSE	FALSE	183424	183427	FALSE	FALSE
chr13:28395961-28397536	GSX1-PDX1-AS1	GTF3A	FALSE	_hindbrain_(rhombencephalon)[3/7]__midbrain_(mesencephalon)[7/7]__forebrain[6/7]	FALSE	TRUE	FALSE	183300	183427	FALSE	FALSE
chr13:28395961-28397536	GSX1-PDX1-AS1	PDX1	TRUE	_hindbrain_(rhombencephalon)[3/7]__midbrain_(mesencephalon)[7/7]__forebrain[6/7]	TRUE	FALSE	FALSE	183446	183427	FALSE	FALSE
chr13:28395961-28397536	GSX1-PDX1-AS1	CDX2	FALSE	_hindbrain_(rhombencephalon)[3/7]__midbrain_(mesencephalon)[7/7]__forebrain[6/7]	TRUE	FALSE	FALSE	183457	183428	FALSE	FALSE
chr13:28395961-28397536	GSX1-PDX1-AS1	GSX1	TRUE	_hindbrain_(rhombencephalon)[3/7]__midbrain_(mesencephalon)[7/7]__forebrain[6/7]	FALSE	FALSE	TRUE	183424	183428	FALSE	FALSE
chr13:28395961-28397536	GSX1-PDX1-AS1	GTF3A	FALSE	_hindbrain_(rhombencephalon)[3/7]__midbrain_(mesencephalon)[7/7]__forebrain[6/7]	FALSE	TRUE	FALSE	183300	183428	FALSE	FALSE
chr13:28395961-28397536	GSX1-PDX1-AS1	LNX2	FALSE	_hindbrain_(rhombencephalon)[3/7]__midbrain_(mesencephalon)[7/7]__forebrain[6/7]	FALSE	FALSE	TRUE	183376	183428	FALSE	FALSE
chr13:28395961-28397536	GSX1-PDX1-AS1	PDX1	TRUE	_hindbrain_(rhombencephalon)[3/7]__midbrain_(mesencephalon)[7/7]__forebrain[6/7]	FALSE	FALSE	TRUE	183446	183428	FALSE	FALSE
chr13:78406128-78407714	EDNRB-AS1(intragenic)	EDNRB	TRUE	_hindbrain_(rhombencephalon)[6/9]__forebrain[4/9]	FALSE	TRUE	FALSE	199406	199370	FALSE	TRUE
chr13:78406128-78407714	EDNRB-AS1(intragenic)	EDNRB	TRUE	_hindbrain_(rhombencephalon)[6/9]__forebrain[4/9]	FALSE	TRUE	FALSE	199406	199371	FALSE	TRUE
chr13:80232246-80234630	NDFIP2-LINC01080	SPRY2	FALSE	_limb[5/6]__branchial_arch[5/6]__other[5/6]	FALSE	TRUE	FALSE	200153	199948	FALSE	TRUE
chr14:100039652-100044326	CCDC85C(intragenic)	CCDC85C	TRUE	_heart[11/11]	FALSE	FALSE	TRUE	234427	234425	FALSE	FALSE
chr14:100039652-100044326	CCDC85C(intragenic)	HHIPL1	FALSE	_heart[11/11]	FALSE	TRUE	FALSE	234430	234425	FALSE	FALSE
chr14:23906587-23908214	MIR208B-NGDN	MYH6	FALSE	_branchial_arch[7/9]__heart[9/9]__other[8/9]	FALSE	TRUE	FALSE	211446	211454	FALSE	FALSE
chr14:23906587-23908214	MIR208B-NGDN	SLC22A17	FALSE	_branchial_arch[7/9]__heart[9/9]__other[8/9]	FALSE	TRUE	FALSE	211435	211454	FALSE	FALSE
chr14:23911613-23912923	MIR208B-NGDN	C14orf119	FALSE	_heart[11/14]	FALSE	TRUE	FALSE	211383	211455	FALSE	FALSE
chr14:23911613-23912923	MIR208B-NGDN	EFS	FALSE	_heart[11/14]	FALSE	TRUE	FALSE	211437	211455	FALSE	FALSE
chr14:23911613-23912923	MIR208B-NGDN	IL25	FALSE	_heart[11/14]	FALSE	TRUE	FALSE	211440	211455	FALSE	FALSE
chr14:23911613-23912923	MIR208B-NGDN	MYH6	FALSE	_heart[11/14]	FALSE	FALSE	TRUE	211446	211455	FALSE	FALSE
chr14:23911613-23912923	MIR208B-NGDN	PSME2	FALSE	_heart[11/14]	FALSE	TRUE	FALSE	211659	211455	FALSE	FALSE
chr14:23911613-23912923	MIR208B-NGDN	SLC22A17	FALSE	_heart[11/14]	FALSE	TRUE	FALSE	211435	211455	FALSE	FALSE
chr14:23911613-23912923	MIR208B-NGDN	ZFHX2	FALSE	_heart[11/14]	FALSE	TRUE	FALSE	211482	211455	FALSE	FALSE
chr14:29226075-29227673	LINC00645-FOXG1	C14orf23	FALSE	_hindbrain_(rhombencephalon)[3/5]__forebrain[3/5]	FALSE	FALSE	TRUE	213146	213143	FALSE	FALSE
chr14:29226075-29227673	LINC00645-FOXG1	C14orf23	FALSE	_hindbrain_(rhombencephalon)[3/5]__forebrain[3/5]	FALSE	FALSE	TRUE	213146	213144	FALSE	FALSE
chr14:29857930-29860548	C14orf23-MIR548AI	C14orf23	TRUE	_midbrain_(mesencephalon)[11/13]__forebrain[12/13]	FALSE	TRUE	FALSE	213146	213360	FALSE	TRUE
chr14:29997171-29998891	MIR548AI(intragenic)	C14orf23	FALSE	NA	FALSE	FALSE	TRUE	213146	213400	FALSE	FALSE
chr14:29997171-29998891	MIR548AI(intragenic)	C14orf23	FALSE	NA	FALSE	FALSE	TRUE	213146	213401	FALSE	FALSE
chr14:29997171-29998891	MIR548AI(intragenic)	PRKD1	FALSE	NA	TRUE	FALSE	FALSE	213603	213401	FALSE	FALSE
chr14:32940050-32944094	AKAP6(intragenic)	ARHGAP5	FALSE	NA	TRUE	FALSE	FALSE	214176	214306	FALSE	TRUE
chr14:36814302-36815937	MBIP-SFTA3	MBIP	TRUE	_hindbrain_(rhombencephalon)[8/9]	FALSE	TRUE	FALSE	215406	215414	FALSE	TRUE
chr14:36973775-36974585	SFTA3(intragenic)	FOXA1	FALSE	_forebrain[6/6]	TRUE	FALSE	FALSE	215784	215473	FALSE	FALSE
chr14:36973775-36974585	SFTA3(intragenic)	MBIP	FALSE	_forebrain[6/6]	FALSE	FALSE	TRUE	215406	215473	FALSE	FALSE
chr14:36973775-36974585	SFTA3(intragenic)	PAX9	FALSE	_forebrain[6/6]	TRUE	FALSE	FALSE	215522	215473	FALSE	FALSE
chr14:36973775-36974585	SFTA3(intragenic)	SFTA3	TRUE	_forebrain[6/6]	FALSE	TRUE	FALSE	215476	215473	FALSE	FALSE
chr14:36973775-36974585	SFTA3(intragenic)	PAX9	FALSE	_forebrain[6/6]	TRUE	FALSE	FALSE	215522	215474	FALSE	FALSE
chr14:36973775-36974585	SFTA3(intragenic)	SFTA3	TRUE	_forebrain[6/6]	FALSE	FALSE	TRUE	215476	215474	FALSE	FALSE
chr14:36973775-36974585	SFTA3(intragenic)	TTC6	FALSE	_forebrain[6/6]	FALSE	FALSE	TRUE	215783	215474	FALSE	FALSE
chr14:37726340-37727348	MIPOL1(intragenic)	FOXA1	FALSE	_midbrain_(mesencephalon)[3/3]	TRUE	FALSE	FALSE	215784	215689	FALSE	FALSE
chr14:37726340-37727348	MIPOL1(intragenic)	TTC6	FALSE	_midbrain_(mesencephalon)[3/3]	FALSE	TRUE	FALSE	215783	215689	FALSE	FALSE
chr14:61120199-61122451	SIX1-SIX4	C14orf39	FALSE	_dorsal_root_ganglion[6/6]__branchial_arch[6/6]__facial_mesenchyme[6/6]	TRUE	FALSE	FALSE	223077	223119	FALSE	FALSE
chr14:61120199-61122451	SIX1-SIX4	PRKCH	FALSE	_dorsal_root_ganglion[6/6]__branchial_arch[6/6]__facial_mesenchyme[6/6]	TRUE	FALSE	FALSE	223276	223119	FALSE	FALSE
chr14:61120199-61122451	SIX1-SIX4	SIX4	TRUE	_dorsal_root_ganglion[6/6]__branchial_arch[6/6]__facial_mesenchyme[6/6]	FALSE	FALSE	TRUE	223135	223119	FALSE	FALSE
chr14:61120199-61122451	SIX1-SIX4	SIX6	FALSE	_dorsal_root_ganglion[6/6]__branchial_arch[6/6]__facial_mesenchyme[6/6]	TRUE	FALSE	FALSE	223076	223119	FALSE	FALSE
chr14:61120199-61122451	SIX1-SIX4	SLC38A6	FALSE	_dorsal_root_ganglion[6/6]__branchial_arch[6/6]__facial_mesenchyme[6/6]	FALSE	FALSE	TRUE	223215	223119	FALSE	FALSE
chr14:61120199-61122451	SIX1-SIX4	SIX4	TRUE	_dorsal_root_ganglion[6/6]__branchial_arch[6/6]__facial_mesenchyme[6/6]	FALSE	TRUE	FALSE	223135	223120	FALSE	FALSE
chr14:75703373-75705053	TMED10-FOS	TMED10	TRUE	_somite[7/7]__heart[7/7]	FALSE	TRUE	FALSE	227315	227331	FALSE	FALSE
chr14:77384641-77387697	LRRC74-IRF2BPL	IRF2BPL	TRUE	_neural_tube[8/8]__hindbrain_(rhombencephalon)[8/8]__dorsal_root_ganglion[7/8]__midbrain_(mesencephalon)[8/8]__forebrain[6/8]__limb[8/8]__branchial_arch[8/8]_	FALSE	FALSE	TRUE	227776	227755	FALSE	FALSE
chr14:77384641-77387697	LRRC74-IRF2BPL	KIAA1737	FALSE	_neural_tube[8/8]__hindbrain_(rhombencephalon)[8/8]__dorsal_root_ganglion[7/8]__midbrain_(mesencephalon)[8/8]__forebrain[6/8]__limb[8/8]__branchial_arch[8/8]_	FALSE	FALSE	TRUE	227794	227755	FALSE	FALSE
chr14:77402795-77405507	LRRC74-IRF2BPL	IRF2BPL	TRUE	NA	FALSE	FALSE	TRUE	227776	227759	FALSE	FALSE
chr14:77402795-77405507	LRRC74-IRF2BPL	IRF2BPL	TRUE	NA	FALSE	FALSE	TRUE	227776	227760	FALSE	FALSE
chr14:77402795-77405507	LRRC74-IRF2BPL	KIAA1737	FALSE	NA	FALSE	TRUE	FALSE	227794	227760	FALSE	FALSE
chr14:77506871-77511353	IRF2BPL-LOC102724190	IRF2BPL	TRUE	_somite[7/16]__melanocytes[12/16]	FALSE	FALSE	TRUE	227776	227779	FALSE	FALSE
chr14:77506871-77511353	IRF2BPL-LOC102724190	IRF2BPL	TRUE	_somite[7/16]__melanocytes[12/16]	FALSE	FALSE	TRUE	227776	227780	FALSE	FALSE
chr14:77506871-77511353	IRF2BPL-LOC102724190	IRF2BPL	TRUE	_somite[7/16]__melanocytes[12/16]	FALSE	FALSE	TRUE	227776	227781	FALSE	FALSE
chr14:95898225-95898738	SYNE3(intragenic)	GSC	FALSE	NA	FALSE	TRUE	FALSE	233040	233214	FALSE	FALSE
chr14:95898225-95898738	SYNE3(intragenic)	RP11-1070N10.3	FALSE	NA	FALSE	TRUE	FALSE	233227	233214	FALSE	FALSE
chr14:95898225-95898738	SYNE3(intragenic)	SERPINA3	FALSE	NA	FALSE	TRUE	FALSE	232999	233214	FALSE	FALSE
chr15:31595790-31600208	LOC283710-KLF13	FAN1	FALSE	_neural_tube[10/11]__hindbrain_(rhombencephalon)[10/11]__forebrain[10/11]_midbrain_(mesencephalon)[10/11]_	FALSE	TRUE	FALSE	238580	238656	FALSE	FALSE
chr15:31595790-31600208	LOC283710-KLF13	KLF13	TRUE	_neural_tube[10/11]__hindbrain_(rhombencephalon)[10/11]__forebrain[10/11]_midbrain_(mesencephalon)[10/11]_	FALSE	TRUE	FALSE	238663	238656	FALSE	FALSE
chr15:40383560-40386138	BMF(intragenic)	BMF	TRUE	_hindbrain_(rhombencephalon)[6/8]__somite[6/8]__forebrain[6/8]_midbrain_(mesencephalon)[6/8]_	FALSE	FALSE	TRUE	241430	241425	FALSE	FALSE
chr15:40383560-40386138	BMF(intragenic)	C15orf52	FALSE	_hindbrain_(rhombencephalon)[6/8]__somite[6/8]__forebrain[6/8]_midbrain_(mesencephalon)[6/8]_	FALSE	TRUE	FALSE	241483	241425	FALSE	FALSE
chr15:40383560-40386138	BMF(intragenic)	C15orf56	FALSE	_hindbrain_(rhombencephalon)[6/8]__somite[6/8]__forebrain[6/8]_midbrain_(mesencephalon)[6/8]_	FALSE	FALSE	TRUE	241471	241425	FALSE	FALSE
chr15:40383560-40386138	BMF(intragenic)	PLCB2	FALSE	_hindbrain_(rhombencephalon)[6/8]__somite[6/8]__forebrain[6/8]_midbrain_(mesencephalon)[6/8]_	FALSE	FALSE	TRUE	241479	241425	FALSE	FALSE
chr15:40383560-40386138	BMF(intragenic)	SRP14	FALSE	_hindbrain_(rhombencephalon)[6/8]__somite[6/8]__forebrain[6/8]_midbrain_(mesencephalon)[6/8]_	FALSE	FALSE	TRUE	241416	241425	FALSE	FALSE
chr15:40383560-40386138	BMF(intragenic)	BMF	TRUE	_hindbrain_(rhombencephalon)[6/8]__somite[6/8]__forebrain[6/8]_midbrain_(mesencephalon)[6/8]_	FALSE	FALSE	TRUE	241430	241426	TRUE	FALSE
chr15:40383560-40386138	BMF(intragenic)	C15orf52	FALSE	_hindbrain_(rhombencephalon)[6/8]__somite[6/8]__forebrain[6/8]_midbrain_(mesencephalon)[6/8]_	FALSE	FALSE	TRUE	241483	241426	TRUE	FALSE
chr15:40383560-40386138	BMF(intragenic)	PLCB2	FALSE	_hindbrain_(rhombencephalon)[6/8]__somite[6/8]__forebrain[6/8]_midbrain_(mesencephalon)[6/8]_	FALSE	FALSE	TRUE	241479	241426	TRUE	FALSE
chr15:40383560-40386138	BMF(intragenic)	SRP14	FALSE	_hindbrain_(rhombencephalon)[6/8]__somite[6/8]__forebrain[6/8]_midbrain_(mesencephalon)[6/8]_	FALSE	FALSE	TRUE	241416	241426	TRUE	FALSE
chr15:44171247-44173891	PIN4P1-CASC4	CASC4	TRUE	_heart[6/14]	FALSE	FALSE	TRUE	242421	242304	TRUE	TRUE
chr15:44172359-44173730	PIN4P1-CASC4	CASC4	TRUE	NA	FALSE	FALSE	TRUE	242421	242304	TRUE	TRUE
chr15:48012796-48016252	SEMA6D(intragenic)	SLC24A5	FALSE	NA	FALSE	TRUE	FALSE	243591	243478	FALSE	FALSE
chr15:94524574-94527142	RGMA-MCTP2	RGMA	TRUE	_neural_tube[12/12]__hindbrain_(rhombencephalon)[7/12]__forebrain[5/12]_midbrain_(mesencephalon)[8/12]_	FALSE	TRUE	FALSE	256173	256432	FALSE	FALSE
chr15:94524574-94527142	RGMA-MCTP2	RP11-326A13.2	FALSE	_neural_tube[12/12]__hindbrain_(rhombencephalon)[7/12]__forebrain[5/12]_midbrain_(mesencephalon)[8/12]_	FALSE	TRUE	FALSE	256205	256432	FALSE	FALSE
chr16:22684122-22685282	LOC653786-MIR548D2	IGSF6	FALSE	NA	TRUE	FALSE	FALSE	263798	264067	FALSE	FALSE
chr16:22684122-22685282	LOC653786-MIR548D2	METTL9	FALSE	NA	TRUE	FALSE	FALSE	263783	264067	FALSE	FALSE
chr16:22684122-22685282	LOC653786-MIR548D2	OTOA	FALSE	NA	FALSE	FALSE	TRUE	263807	264067	FALSE	FALSE
chr16:22684122-22685282	LOC653786-MIR548D2	PDZD9	FALSE	NA	FALSE	TRUE	FALSE	263896	264067	FALSE	FALSE
chr16:22684122-22685282	LOC653786-MIR548D2	TMEM159	FALSE	NA	FALSE	FALSE	TRUE	263658	264067	FALSE	FALSE
chr16:22684122-22685282	LOC653786-MIR548D2	HS3ST2	FALSE	NA	FALSE	FALSE	TRUE	264111	264068	FALSE	FALSE
chr16:22684122-22685282	LOC653786-MIR548D2	LYRM1	FALSE	NA	FALSE	TRUE	FALSE	263616	264068	FALSE	FALSE
chr16:22684122-22685282	LOC653786-MIR548D2	METTL9	FALSE	NA	TRUE	FALSE	FALSE	263783	264068	FALSE	FALSE
chr16:22684122-22685282	LOC653786-MIR548D2	OTOA	FALSE	NA	FALSE	FALSE	TRUE	263807	264068	FALSE	FALSE
chr16:22684122-22685282	LOC653786-MIR548D2	TMEM159	FALSE	NA	FALSE	FALSE	TRUE	263658	264068	FALSE	FALSE
chr16:22684122-22685282	LOC653786-MIR548D2	ZP2	FALSE	NA	FALSE	TRUE	FALSE	263680	264068	FALSE	FALSE
chr16:49735099-49736449	ZNF423(intragenic)	ZNF423	TRUE	_hindbrain_(rhombencephalon)[3/6]__forebrain[3/6]	FALSE	TRUE	FALSE	268043	268016	TRUE	TRUE
chr16:50848355-50849656	CYLD-LOC101927334	BRD7	FALSE	NA	FALSE	FALSE	TRUE	268169	268280	TRUE	FALSE
chr16:51491799-51493025	SALL1-LOC101927364	SALL1	TRUE	_neural_tube[8/9]__hindbrain_(rhombencephalon)[6/9]__forebrain[7/9]	FALSE	TRUE	FALSE	268361	268463	FALSE	TRUE
chr16:51786180-51787369	SALL1-LOC101927364	SALL1	TRUE	NA	FALSE	TRUE	FALSE	268361	268551	FALSE	FALSE
chr16:52242610-52244077	LOC102467079-TOX3	CHD9	FALSE	NA	FALSE	TRUE	FALSE	268973	268692	FALSE	FALSE
chr16:52468529-52471762	LOC102467079-TOX3	TOX3	TRUE	"_neural_tube[11/14]__hindbrain_(rhombencephalon)[11/14]__dorsal_root_ganglion[9/14]__midbrain_(mesencephalon)[11/14]__forebrain[11/14]__limb[9/14]__trigeminal_V_(ganglion,_cranial)[8/14]_"	FALSE	TRUE	FALSE	268805	268766	FALSE	FALSE
chr16:53929213-53929824	FTO(intragenic)	IRX3	FALSE	NA	FALSE	TRUE	FALSE	269331	269217	FALSE	FALSE
chr16:53929213-53929824	FTO(intragenic)	IRX5	FALSE	NA	FALSE	FALSE	TRUE	269530	269217	FALSE	FALSE
chr16:53948201-53949846	FTO(intragenic)	IRX3	FALSE	_hindbrain_(rhombencephalon)[3/5]	FALSE	TRUE	FALSE	269331	269223	FALSE	FALSE
chr16:53986630-53988193	FTO(intragenic)	IRX3	FALSE	_eye[4/10]	FALSE	TRUE	FALSE	269331	269232	FALSE	FALSE
chr16:53994058-53995943	FTO(intragenic)	IRX3	FALSE	_branchial_arch[4/5]__nose[4/5]	FALSE	TRUE	FALSE	269331	269237	FALSE	FALSE
chr16:53994058-53995943	FTO(intragenic)	IRX5	FALSE	_branchial_arch[4/5]__nose[4/5]	FALSE	FALSE	TRUE	269530	269237	FALSE	FALSE
chr16:54323420-54324336	IRX3-CRNDE	IRX5	FALSE	_dorsal_root_ganglion[5/5]	FALSE	FALSE	TRUE	269530	269332	FALSE	FALSE
chr16:54323420-54324336	IRX3-CRNDE	IRX5	FALSE	_dorsal_root_ganglion[5/5]	FALSE	FALSE	TRUE	269530	269333	FALSE	FALSE
chr16:54611467-54612437	IRX3-CRNDE	IRX3	TRUE	NA	FALSE	FALSE	TRUE	269331	269424	FALSE	FALSE
chr16:54611467-54612437	IRX3-CRNDE	IRX5	FALSE	NA	FALSE	TRUE	FALSE	269530	269424	FALSE	FALSE
chr16:54616212-54617037	IRX3-CRNDE	IRX3	TRUE	NA	FALSE	FALSE	TRUE	269331	269424	FALSE	FALSE
chr16:54616212-54617037	IRX3-CRNDE	IRX5	FALSE	NA	FALSE	TRUE	FALSE	269530	269424	FALSE	FALSE
chr16:54618981-54620264	IRX3-CRNDE	IRX3	TRUE	NA	FALSE	FALSE	TRUE	269331	269424	FALSE	FALSE
chr16:54618981-54620264	IRX3-CRNDE	IRX5	FALSE	NA	FALSE	TRUE	FALSE	269530	269424	FALSE	FALSE
chr16:54624504-54625510	IRX3-CRNDE	IRX3	TRUE	NA	FALSE	FALSE	TRUE	269331	269425	FALSE	FALSE
chr16:54665329-54667258	IRX3-CRNDE	IRX3	TRUE	NA	FALSE	FALSE	TRUE	269331	269436	FALSE	FALSE
chr16:54665329-54667258	IRX3-CRNDE	IRX5	FALSE	NA	FALSE	FALSE	TRUE	269530	269436	FALSE	FALSE
chr16:54665329-54667258	IRX3-CRNDE	IRX3	TRUE	NA	TRUE	FALSE	FALSE	269331	269437	FALSE	FALSE
chr16:54679467-54680359	IRX3-CRNDE	IRX3	TRUE	NA	FALSE	FALSE	TRUE	269331	269440	FALSE	FALSE
chr16:66937076-66939560	PDP2-CDH16	B3GNT9	FALSE	_heart[14/14]	FALSE	FALSE	TRUE	273071	273021	FALSE	FALSE
chr16:66937076-66939560	PDP2-CDH16	CBFB	FALSE	_heart[14/14]	FALSE	TRUE	FALSE	273034	273021	FALSE	FALSE
chr16:66937076-66939560	PDP2-CDH16	FAM96B	FALSE	_heart[14/14]	FALSE	TRUE	FALSE	273025	273021	FALSE	FALSE
chr16:66937076-66939560	PDP2-CDH16	TRADD	FALSE	_heart[14/14]	FALSE	FALSE	TRUE	273072	273021	FALSE	FALSE
chr16:86898712-86901874	FOXL1-LOC101928708	MTHFSD	FALSE	NA	TRUE	FALSE	FALSE	278067	278144	FALSE	FALSE
chr16:86898712-86901874	FOXL1-LOC101928708	MTHFSD	FALSE	NA	TRUE	FALSE	FALSE	278067	278145	FALSE	FALSE
chr17:17439186-17444187	PEMT(intragenic)	FLCN	FALSE	_other[5/6]	FALSE	TRUE	FALSE	282766	282830	TRUE	FALSE
chr17:2079772-2081236	SMG6-LOC101927839	OVCA2	FALSE	_limb[10/10]	FALSE	FALSE	TRUE	279069	279099	TRUE	FALSE
chr17:2081998-2084289	SMG6-LOC101927839	OVCA2	FALSE	_other[5/13]	FALSE	FALSE	TRUE	279069	279100	TRUE	FALSE
chr17:27994702-27996874	SSH2(intragenic)	EFCAB5	FALSE	_heart[8/10]	TRUE	FALSE	FALSE	284686	284610	FALSE	FALSE
chr17:32077519-32078677	AA06-LOC101927239	ACCN1	FALSE	_neural_tube[16/20]__hindbrain_(rhombencephalon)[16/20]__forebrain[18/20]_midbrain_(mesencephalon)[18/20]_	TRUE	FALSE	FALSE	285779	285656	FALSE	FALSE
chr17:32077519-32078677	AA06-LOC101927239	ACCN1	FALSE	_neural_tube[16/20]__hindbrain_(rhombencephalon)[16/20]__forebrain[18/20]_midbrain_(mesencephalon)[18/20]_	FALSE	FALSE	TRUE	285779	285658	FALSE	FALSE
chr17:35057889-35058730	MRM1-LHX1	LHX1	TRUE	NA	FALSE	FALSE	TRUE	286516	286470	FALSE	FALSE
chr17:35336093-35337226	AATF(intragenic)	LHX1	FALSE	NA	FALSE	TRUE	FALSE	286516	286526	FALSE	FALSE
chr17:35447270-35448478	ACACA(intragenic)	LHX1	FALSE	NA	TRUE	FALSE	FALSE	286516	286550	TRUE	FALSE
chr17:37566364-37566971	MED1(intragenic)	CACNB1	FALSE	NA	TRUE	FALSE	FALSE	286947	286986	FALSE	FALSE
chr17:37566364-37566971	MED1(intragenic)	CDK12	FALSE	NA	TRUE	FALSE	FALSE	286999	286986	FALSE	FALSE
chr17:37831124-37834530	PGAP3(intragenic)	NEUROD2	FALSE	_heart[6/7]	TRUE	FALSE	FALSE	287019	287026	FALSE	FALSE
chr17:37831124-37834530	PGAP3(intragenic)	TCAP	FALSE	_heart[6/7]	TRUE	FALSE	FALSE	287024	287026	FALSE	FALSE
chr17:37831124-37834530	PGAP3(intragenic)	ERBB2	FALSE	_heart[6/7]	TRUE	FALSE	FALSE	287034	287028	TRUE	FALSE
chr17:38224836-38229126	THRA(intragenic)	MED24	FALSE	NA	TRUE	FALSE	FALSE	287110	287116	FALSE	FALSE
chr17:38224836-38229126	THRA(intragenic)	THRA	TRUE	NA	TRUE	FALSE	FALSE	287113	287116	FALSE	FALSE
chr17:41640235-41640900	ETV4-MEOX1	ARL4D	FALSE	NA	FALSE	FALSE	TRUE	287850	287883	FALSE	FALSE
chr17:41640235-41640900	ETV4-MEOX1	C17orf105	FALSE	NA	FALSE	FALSE	TRUE	287929	287883	FALSE	FALSE
chr17:41640235-41640900	ETV4-MEOX1	DUSP3	FALSE	NA	TRUE	FALSE	FALSE	287928	287883	FALSE	FALSE
chr17:41640235-41640900	ETV4-MEOX1	ETV4	TRUE	NA	FALSE	FALSE	TRUE	287881	287883	FALSE	FALSE
chr17:41640235-41640900	ETV4-MEOX1	MEOX1	TRUE	NA	FALSE	FALSE	TRUE	287899	287883	FALSE	FALSE
chr17:41640235-41640900	ETV4-MEOX1	SOST	FALSE	NA	FALSE	FALSE	TRUE	287923	287883	FALSE	FALSE
chr17:41668736-41669927	ETV4-MEOX1	MEOX1	TRUE	NA	FALSE	FALSE	TRUE	287899	287889	TRUE	FALSE
chr17:41668736-41669927	ETV4-MEOX1	SOST	FALSE	NA	TRUE	FALSE	FALSE	287923	287889	TRUE	FALSE
chr17:41705022-41706087	ETV4-MEOX1	DUSP3	FALSE	NA	TRUE	FALSE	FALSE	287928	287895	TRUE	FALSE
chr17:41705022-41706087	ETV4-MEOX1	MEOX1	TRUE	NA	FALSE	FALSE	TRUE	287899	287895	TRUE	FALSE
chr17:41705022-41706087	ETV4-MEOX1	SOST	FALSE	NA	FALSE	FALSE	TRUE	287923	287895	TRUE	FALSE
chr17:42624802-42626014	GPATCH8-FZD2	C17orf104	FALSE	NA	FALSE	FALSE	TRUE	288097	288073	FALSE	FALSE
chr17:42624802-42626014	GPATCH8-FZD2	CCDC43	FALSE	NA	FALSE	FALSE	TRUE	288109	288073	FALSE	FALSE
chr17:42624802-42626014	GPATCH8-FZD2	FZD2	TRUE	NA	TRUE	FALSE	FALSE	288076	288073	FALSE	FALSE
chr17:46226552-46227693	SKAP1(intragenic)	HOXB1	FALSE	_eye[3/9]	FALSE	TRUE	FALSE	288990	288881	FALSE	FALSE
chr17:46226552-46227693	SKAP1(intragenic)	HOXB6	FALSE	_eye[3/9]	TRUE	FALSE	FALSE	289011	288881	FALSE	FALSE
chr17:46226552-46227693	SKAP1(intragenic)	HOXB9	FALSE	_eye[3/9]	FALSE	FALSE	TRUE	289019	288881	FALSE	FALSE
chr17:46226552-46227693	SKAP1(intragenic)	SKAP1	TRUE	_eye[3/9]	TRUE	FALSE	FALSE	288969	288881	FALSE	FALSE
chr17:47837234-47839185	FAM117A(intragenic)	SLC35B1	FALSE	NA	FALSE	FALSE	TRUE	289257	289266	TRUE	TRUE
chr17:57934217-57936802	MIR21-TUBD1	VMP1	FALSE	NA	TRUE	FALSE	FALSE	292106	292141	TRUE	FALSE
chr17:57934217-57936802	MIR21-TUBD1	VMP1	FALSE	NA	TRUE	FALSE	FALSE	292106	292142	FALSE	FALSE
chr17:57934217-57936802	MIR21-TUBD1	VMP1	FALSE	NA	TRUE	FALSE	FALSE	292106	292143	FALSE	FALSE
chr17:71287045-71288497	CDC42EP4(intragenic)	CDC42EP4	TRUE	NA	TRUE	FALSE	FALSE	295795	295793	TRUE	FALSE
chr18:36024488-36025531	MIR4318-LINC00669	CELF4	FALSE	NA	FALSE	TRUE	FALSE	307381	307638	FALSE	FALSE
chr19:13163511-13167355	NFIX(intragenic)	FARSA	FALSE	_ear[3/7]	FALSE	TRUE	FALSE	322334	322345	FALSE	FALSE
chr19:13163511-13167355	NFIX(intragenic)	LYL1	FALSE	_ear[3/7]	FALSE	FALSE	TRUE	322352	322345	FALSE	FALSE
chr19:13163511-13167355	NFIX(intragenic)	FARSA	FALSE	_ear[3/7]	FALSE	TRUE	FALSE	322334	322346	FALSE	FALSE
chr19:13163511-13167355	NFIX(intragenic)	LYL1	FALSE	_ear[3/7]	FALSE	FALSE	TRUE	322352	322346	FALSE	FALSE
chr19:13163511-13167355	NFIX(intragenic)	MAST1	FALSE	_ear[3/7]	FALSE	TRUE	FALSE	322326	322346	FALSE	FALSE
chr19:13163511-13167355	NFIX(intragenic)	STX10	FALSE	_ear[3/7]	FALSE	TRUE	FALSE	322353	322346	FALSE	FALSE
chr19:30379565-30380645	CCNE1-URI1	POP4	FALSE	NA	FALSE	TRUE	FALSE	326258	326300	FALSE	FALSE
chr19:41936986-41938891	B3GNT8-ERICH4	EXOSC5	FALSE	_heart[7/10]	FALSE	FALSE	TRUE	328723	328733	FALSE	FALSE
chr19:41936986-41938891	B3GNT8-ERICH4	LYPD4	FALSE	_heart[7/10]	FALSE	FALSE	TRUE	328846	328733	FALSE	FALSE
chr1:10593123-10594209	PEX14(intragenic)	C1orf127	FALSE	NA	FALSE	FALSE	TRUE	2181	2107	FALSE	FALSE
chr1:10593123-10594209	PEX14(intragenic)	C1orf127	FALSE	NA	FALSE	FALSE	TRUE	2181	2108	TRUE	FALSE
chr1:109795696-109798850	CELSR2(intragenic)	CYB561D1	FALSE	"_hindbrain_(rhombencephalon)[6/10]__dorsal_root_ganglion[9/10]__cranial_nerve[7/10]_trigeminal_V_(ganglion,_cranial)[9/10]_"	TRUE	FALSE	FALSE	30202	30145	FALSE	FALSE
chr1:109795696-109798850	CELSR2(intragenic)	KIAA1324	FALSE	"_hindbrain_(rhombencephalon)[6/10]__dorsal_root_ganglion[9/10]__cranial_nerve[7/10]_trigeminal_V_(ganglion,_cranial)[9/10]_"	FALSE	FALSE	TRUE	30106	30145	FALSE	FALSE
chr1:109795696-109798850	CELSR2(intragenic)	SARS	FALSE	"_hindbrain_(rhombencephalon)[6/10]__dorsal_root_ganglion[9/10]__cranial_nerve[7/10]_trigeminal_V_(ganglion,_cranial)[9/10]_"	FALSE	TRUE	FALSE	30132	30145	FALSE	FALSE
chr1:109795696-109798850	CELSR2(intragenic)	SORT1	FALSE	"_hindbrain_(rhombencephalon)[6/10]__dorsal_root_ganglion[9/10]__cranial_nerve[7/10]_trigeminal_V_(ganglion,_cranial)[9/10]_"	FALSE	FALSE	TRUE	30176	30145	FALSE	FALSE
chr1:109795696-109798850	CELSR2(intragenic)	TMEM167B	FALSE	"_hindbrain_(rhombencephalon)[6/10]__dorsal_root_ganglion[9/10]__cranial_nerve[7/10]_trigeminal_V_(ganglion,_cranial)[9/10]_"	FALSE	TRUE	FALSE	30098	30145	FALSE	FALSE
chr1:109816874-109818905	CELSR2-PSRC1	CYB561D1	FALSE	_other[4/11]	FALSE	FALSE	TRUE	30202	30147	TRUE	TRUE
chr1:109816874-109818905	CELSR2-PSRC1	KIAA1324	FALSE	_other[4/11]	FALSE	FALSE	TRUE	30106	30147	TRUE	TRUE
chr1:109816874-109818905	CELSR2-PSRC1	MYBPHL	FALSE	_other[4/11]	TRUE	FALSE	FALSE	30151	30147	TRUE	TRUE
chr1:109816874-109818905	CELSR2-PSRC1	PSMA5	FALSE	_other[4/11]	TRUE	FALSE	FALSE	30182	30147	TRUE	TRUE
chr1:109816874-109818905	CELSR2-PSRC1	SARS	FALSE	_other[4/11]	TRUE	FALSE	FALSE	30132	30147	TRUE	TRUE
chr1:109816874-109818905	CELSR2-PSRC1	SORT1	FALSE	_other[4/11]	FALSE	FALSE	TRUE	30176	30147	TRUE	TRUE
chr1:11940877-11944112	NPPB-KIAA2013	NPPB	TRUE	NA	FALSE	FALSE	TRUE	2354	2361	TRUE	FALSE
chr1:163441941-163442842	LOC100422212-PBX1	PBX1	TRUE	_hindbrain_(rhombencephalon)[5/7]__midbrain_(mesencephalon)[5/7]	TRUE	FALSE	FALSE	39135	38785	FALSE	FALSE
chr1:169910396-169913079	KIFAP3(intragenic)	PRRX1	FALSE	_limb[10/11]__genital_tubercle[9/11]	FALSE	FALSE	TRUE	41061	40838	TRUE	FALSE
chr1:181121049-181123654	IER5-GM140	ACBD6	FALSE	_heart[6/6]	FALSE	FALSE	TRUE	44154	44307	FALSE	FALSE
chr1:181121049-181123654	IER5-GM140	AL162431.1	FALSE	_heart[6/6]	TRUE	FALSE	FALSE	44266	44307	FALSE	FALSE
chr1:181121049-181123654	IER5-GM140	MR1	FALSE	_heart[6/6]	FALSE	FALSE	TRUE	44281	44307	FALSE	FALSE
chr1:203660971-203662806	ATP2B4(intragenic)	FMOD	FALSE	NA	FALSE	FALSE	TRUE	51142	51221	TRUE	FALSE
chr1:203660971-203662806	ATP2B4(intragenic)	OPTC	FALSE	NA	FALSE	FALSE	TRUE	51179	51221	TRUE	FALSE
chr1:204423958-204424935	PIK3C2B(intragenic)	PIK3C2B	TRUE	_neural_tube[6/10]__hindbrain_(rhombencephalon)[6/10]__forebrain[6/10]_midbrain_(mesencephalon)[6/10]_	FALSE	TRUE	FALSE	51411	51398	TRUE	FALSE
chr1:210433698-210437258	SERTAD4-HHAT	SERTAD4	TRUE	NA	FALSE	TRUE	FALSE	53050	53061	FALSE	FALSE
chr1:213498112-213501134	RPS6KC1-LINC00538	PROX1	FALSE	_forebrain[6/6]	FALSE	FALSE	TRUE	54099	53895	TRUE	FALSE
chr1:215888921-215890374	USH2A(intragenic)	GPATCH2	FALSE	NA	FALSE	TRUE	FALSE	55348	54717	FALSE	FALSE
chr1:225954390-225955885	ENAH-SRP9	ENAH	TRUE	_branchial_arch[4/5]	FALSE	FALSE	TRUE	57764	57792	TRUE	FALSE
chr1:227014699-227016924	ITPKB-IT1-PSEN2	C1orf95	FALSE	NA	FALSE	TRUE	FALSE	57987	58046	FALSE	FALSE
chr1:244217325-244218426	ZBTB18(intragenic)	PLD5	FALSE	NA	FALSE	TRUE	FALSE	62562	63039	FALSE	TRUE
chr1:27049620-27050905	ARID1A(intragenic)	PIGV	FALSE	_heart[4/9]	FALSE	FALSE	TRUE	5840	5821	FALSE	FALSE
chr1:27049620-27050905	ARID1A(intragenic)	RPS6KA1	FALSE	_heart[4/9]	FALSE	FALSE	TRUE	5779	5821	FALSE	FALSE
chr1:3190581-3191428	MIR4251-ARHGEF16	ACTRT2	FALSE	_hindbrain_(rhombencephalon)[5/6]	TRUE	FALSE	FALSE	487	518	TRUE	FALSE
chr1:3190581-3191428	MIR4251-ARHGEF16	PRDM16	FALSE	_hindbrain_(rhombencephalon)[5/6]	FALSE	FALSE	TRUE	495	518	TRUE	FALSE
chr1:3262093-3266365	MIR4251-ARHGEF16	ACTRT2	FALSE	_heart[4/4]	FALSE	TRUE	FALSE	487	529	FALSE	FALSE
chr1:3262093-3266365	MIR4251-ARHGEF16	PRDM16	FALSE	_heart[4/4]	FALSE	TRUE	FALSE	495	529	FALSE	FALSE
chr1:39291500-39292441	LOC339442-RRAGC	FHL3	FALSE	NA	FALSE	FALSE	TRUE	8382	8601	FALSE	FALSE
chr1:39291500-39292441	LOC339442-RRAGC	POU3F1	FALSE	NA	FALSE	FALSE	TRUE	8392	8601	FALSE	FALSE
chr1:39291500-39292441	LOC339442-RRAGC	SF3A3	FALSE	NA	FALSE	TRUE	FALSE	8380	8601	FALSE	FALSE
chr1:44989824-44991149	RNF220(intragenic)	RNF220	TRUE	_limb[4/4]	FALSE	FALSE	TRUE	10026	10050	FALSE	FALSE
chr1:54925046-54928826	SSBP3-AS1-ACOT11	SSBP3	TRUE	_limb[8/9]	TRUE	FALSE	FALSE	12631	12646	FALSE	FALSE
chr1:59522325-59524092	LOC101926925(intragenic)	JUN	FALSE	_limb[3/5]	TRUE	FALSE	FALSE	14015	14083	TRUE	FALSE
chr1:60102624-60105491	FGGY(intragenic)	FGGY	TRUE	NA	FALSE	TRUE	FALSE	14164	14270	FALSE	TRUE
chr1:60102624-60105491	FGGY(intragenic)	FGGY	TRUE	NA	FALSE	FALSE	TRUE	14164	14272	FALSE	FALSE
chr1:63443534-63444884	ATG4C-LINC00466	ALG6	FALSE	_dorsal_root_ganglion[3/4]	FALSE	TRUE	FALSE	15385	15269	FALSE	FALSE
chr1:63464282-63465717	ATG4C-LINC00466	ALG6	FALSE	_neural_tube[4/4]	TRUE	FALSE	FALSE	15385	15281	FALSE	FALSE
chr1:8130439-8131887	ERRFI1-SLC45A1	SLC45A1	TRUE	_neural_tube[7/8]__limb[6/8]__eye[4/8]__branchial_arch[6/8]__nose[6/8]__facial_mesenchyme[6/8]	FALSE	FALSE	TRUE	1602	1543	TRUE	TRUE
chr1:88535719-88538390	LOC100505768-LOC101927891	LMO4	FALSE	_other[4/6]	FALSE	FALSE	TRUE	23210	23457	FALSE	FALSE
chr20:17839843-17841338	BANF2-SNX5	BANF2	TRUE	NA	TRUE	FALSE	FALSE	408600	408639	FALSE	FALSE
chr20:17839843-17841338	BANF2-SNX5	RRBP1	FALSE	NA	FALSE	FALSE	TRUE	408599	408639	FALSE	FALSE
chr20:21488551-21490021	NKX2-4-NKX2-2	PAX1	FALSE	_hindbrain_(rhombencephalon)[6/8]__midbrain_(mesencephalon)[4/8]	TRUE	FALSE	FALSE	409707	409650	FALSE	FALSE
chr20:2719208-2719789	EBF4(intragenic)	EBF4	TRUE	_neural_tube[5/9]__hindbrain_(rhombencephalon)[5/9]__forebrain[5/9]_midbrain_(mesencephalon)[5/9]_	FALSE	FALSE	TRUE	404069	404080	FALSE	FALSE
chr20:2719208-2719789	EBF4(intragenic)	PTPRA	FALSE	_neural_tube[5/9]__hindbrain_(rhombencephalon)[5/9]__forebrain[5/9]_midbrain_(mesencephalon)[5/9]_	FALSE	FALSE	TRUE	404099	404080	FALSE	FALSE
chr20:2719208-2719789	EBF4(intragenic)	VPS16	FALSE	_neural_tube[5/9]__hindbrain_(rhombencephalon)[5/9]__forebrain[5/9]_midbrain_(mesencephalon)[5/9]_	FALSE	FALSE	TRUE	404098	404080	FALSE	FALSE
chr20:39574314-39576895	MAFB-TOP1	MAFB	TRUE	NA	FALSE	FALSE	TRUE	413279	413368	FALSE	FALSE
chr20:46012576-46013656	LOC100131496-NCOA3	ZMYND8	FALSE	NA	FALSE	FALSE	TRUE	415018	415023	TRUE	TRUE
chr20:56014710-56019293	RBM38-CTCFL	RBM38	TRUE	_heart[10/10]	FALSE	TRUE	FALSE	417632	417640	FALSE	FALSE
chr21:35817695-35821340	C21orf140-RCAN1	RCAN1	TRUE	NA	TRUE	FALSE	FALSE	426227	426180	FALSE	FALSE
chr21:35915964-35919662	RCAN1(intragenic)	KCNE1	FALSE	_other[4/5]	FALSE	TRUE	FALSE	426203	426213	FALSE	FALSE
chr21:40361359-40363126	LOC101928435-PSMG1	ETS2	FALSE	_hindbrain_(rhombencephalon)[4/5]__forebrain[4/5]__tail[4/5]_limb[4/5]_	FALSE	FALSE	TRUE	427447	427499	FALSE	FALSE
chr22:19749356-19750055	TBX1(intragenic)	COMT	FALSE	_limb[5/8]	TRUE	FALSE	FALSE	430110	430074	FALSE	FALSE
chr22:19749356-19750055	TBX1(intragenic)	TBX1	TRUE	_limb[5/8]	TRUE	FALSE	FALSE	430072	430074	FALSE	FALSE
chr22:20775061-20779007	ZNF74-KLHL22	RTN4R	FALSE	_hindbrain_(rhombencephalon)[6/10]__dorsal_root_ganglion[7/10]__branchial_arch[8/10]_limb[8/10]_	TRUE	FALSE	FALSE	430163	430225	FALSE	FALSE
chr22:32019365-32023822	MIR7109-PRR14L	PATZ1	FALSE	_neural_tube[15/16]__hindbrain_(rhombencephalon)[14/16]__heart[5/16]	TRUE	FALSE	FALSE	432648	432693	TRUE	FALSE
chr22:32019365-32023822	MIR7109-PRR14L	YWHAH	FALSE	_neural_tube[15/16]__hindbrain_(rhombencephalon)[14/16]__heart[5/16]	TRUE	FALSE	FALSE	432748	432693	TRUE	FALSE
chr22:35982681-35987358	RASD2-MB	RASD2	TRUE	NA	FALSE	FALSE	TRUE	433726	433731	FALSE	FALSE
chr22:36145691-36146713	RBFOX2(intragenic)	APOL3	FALSE	NA	TRUE	FALSE	FALSE	433903	433762	TRUE	TRUE
chr22:36145691-36146713	RBFOX2(intragenic)	MB	FALSE	NA	TRUE	FALSE	FALSE	433739	433762	TRUE	TRUE
chr22:38442140-38442879	MIR4534-PICK1	KCNJ4	FALSE	_hindbrain_(rhombencephalon)[4/5]__cranial_nerve[4/5]	FALSE	TRUE	FALSE	434335	434253	FALSE	FALSE
chr22:38442140-38442879	MIR4534-PICK1	MAFF	FALSE	_hindbrain_(rhombencephalon)[4/5]__cranial_nerve[4/5]	TRUE	FALSE	FALSE	434286	434253	FALSE	FALSE
chr22:38442140-38442879	MIR4534-PICK1	PLA2G6	FALSE	_hindbrain_(rhombencephalon)[4/5]__cranial_nerve[4/5]	TRUE	FALSE	FALSE	434285	434253	FALSE	FALSE
chr22:38442140-38442879	MIR4534-PICK1	SOX10	FALSE	_hindbrain_(rhombencephalon)[4/5]__cranial_nerve[4/5]	FALSE	TRUE	FALSE	434247	434253	FALSE	FALSE
chr22:38446392-38446997	MIR4534-PICK1	KCNJ4	FALSE	NA	FALSE	TRUE	FALSE	434335	434253	FALSE	FALSE
chr22:38446392-38446997	MIR4534-PICK1	MAFF	FALSE	NA	TRUE	FALSE	FALSE	434286	434253	FALSE	FALSE
chr22:38446392-38446997	MIR4534-PICK1	PLA2G6	FALSE	NA	TRUE	FALSE	FALSE	434285	434253	FALSE	FALSE
chr22:38446392-38446997	MIR4534-PICK1	SOX10	FALSE	NA	FALSE	TRUE	FALSE	434247	434253	FALSE	FALSE
chr2:121832418-121833317	GLI2-TFCP2L1	EPB41L5	FALSE	_hindbrain_(rhombencephalon)[7/7]__forebrain[6/7]__other[6/7]	FALSE	TRUE	FALSE	366041	366307	FALSE	FALSE
chr2:121832418-121833317	GLI2-TFCP2L1	GLI2	TRUE	_hindbrain_(rhombencephalon)[7/7]__forebrain[6/7]__other[6/7]	FALSE	FALSE	TRUE	366223	366307	FALSE	FALSE
chr2:157720628-157721586	GPD2-GALNT5	NR4A2	FALSE	_hindbrain_(rhombencephalon)[5/7]	FALSE	TRUE	FALSE	377375	377558	FALSE	FALSE
chr2:172936519-172938249	METAP1D(intragenic)	METAP1D	TRUE	_forebrain[7/8]__cranial_nerve[4/8]	FALSE	TRUE	FALSE	382404	382421	FALSE	FALSE
chr2:19578175-19579415	OSR1-LINC00954	TTC32	FALSE	NA	FALSE	TRUE	FALSE	337770	337615	FALSE	FALSE
chr2:20778294-20779806	RHOB-HS1BP3-IT1	RHOB	TRUE	_heart[10/10]__other[5/10]__ear[7/10]	FALSE	FALSE	TRUE	337931	337963	FALSE	FALSE
chr2:220271494-220272006	DNPEP-DES	ACCN4	FALSE	NA	FALSE	FALSE	TRUE	397305	397289	FALSE	FALSE
chr2:220271494-220272006	DNPEP-DES	GMPPA	FALSE	NA	FALSE	FALSE	TRUE	397302	397289	FALSE	FALSE
chr2:220271494-220272006	DNPEP-DES	TMEM198	FALSE	NA	TRUE	FALSE	FALSE	397309	397289	FALSE	FALSE
chr2:226758670-226760695	MIR548AR-LOC646736	IRS1	FALSE	NA	FALSE	FALSE	TRUE	399553	399270	FALSE	FALSE
chr2:58859997-58861674	LINC01122(intragenic)	VRK2	FALSE	_limb[4/5]	TRUE	FALSE	FALSE	349073	349311	FALSE	TRUE
chr2:71892481-71894470	DYSF(intragenic)	EXOC6B	FALSE	NA	FALSE	TRUE	FALSE	353494	353173	TRUE	FALSE
chr2:71892481-71894470	DYSF(intragenic)	SPR	FALSE	NA	TRUE	FALSE	FALSE	353509	353173	TRUE	FALSE
chr2:71898013-71900892	DYSF(intragenic)	EXOC6B	FALSE	_limb[6/6]__tail[5/6]	FALSE	TRUE	FALSE	353494	353173	TRUE	FALSE
chr2:71898013-71900892	DYSF(intragenic)	SPR	FALSE	_limb[6/6]__tail[5/6]	TRUE	FALSE	FALSE	353509	353173	TRUE	FALSE
chr2:73124730-73126091	SPR-EMX1	EMX1	TRUE	_forebrain[7/8]	FALSE	FALSE	TRUE	353513	353510	FALSE	FALSE
chr2:73124730-73126091	SPR-EMX1	SFXN5	FALSE	_forebrain[7/8]	FALSE	FALSE	TRUE	353546	353510	FALSE	FALSE
chr3:114936330-114938229	MIR4796-GAP43	GAP43	TRUE	_midbrain_(mesencephalon)[4/5]	FALSE	FALSE	TRUE	471187	471044	FALSE	FALSE
chr3:114936330-114938229	MIR4796-GAP43	GAP43	TRUE	_midbrain_(mesencephalon)[4/5]	FALSE	FALSE	TRUE	471187	471046	FALSE	FALSE
chr3:122690302-122695291	SEMA5B(intragenic)	SEMA5B	TRUE	NA	FALSE	FALSE	TRUE	473486	473476	FALSE	FALSE
chr3:141579463-141580810	GRK7-ATP1B3	RNF7	FALSE	_limb[3/7]	FALSE	FALSE	TRUE	478799	478828	FALSE	FALSE
chr3:147748015-147749579	ZIC1-AGTR1	ZIC1	TRUE	NA	TRUE	FALSE	FALSE	480661	480882	FALSE	FALSE
chr3:147753310-147755618	ZIC1-AGTR1	ZIC1	TRUE	NA	TRUE	FALSE	FALSE	480661	480882	FALSE	FALSE
chr3:147793207-147794247	ZIC1-AGTR1	ZIC1	TRUE	NA	FALSE	TRUE	FALSE	480661	480892	FALSE	TRUE
chr3:147793207-147794247	ZIC1-AGTR1	ZIC4	FALSE	NA	FALSE	TRUE	FALSE	480668	480892	FALSE	TRUE
chr3:147801015-147802169	ZIC1-AGTR1	ZIC1	TRUE	_midbrain_(mesencephalon)[12/15]__forebrain[12/15]	FALSE	TRUE	FALSE	480661	480895	FALSE	TRUE
chr3:147801015-147802169	ZIC1-AGTR1	ZIC4	FALSE	_midbrain_(mesencephalon)[12/15]__forebrain[12/15]	FALSE	TRUE	FALSE	480668	480895	FALSE	TRUE
chr3:147802357-147803586	ZIC1-AGTR1	ZIC1	TRUE	_neural_tube[5/7]__hindbrain_(rhombencephalon)[5/7]	FALSE	TRUE	FALSE	480661	480895	FALSE	TRUE
chr3:147802357-147803586	ZIC1-AGTR1	ZIC4	FALSE	_neural_tube[5/7]__hindbrain_(rhombencephalon)[5/7]	FALSE	TRUE	FALSE	480668	480895	FALSE	TRUE
chr3:148085265-148088422	ZIC1-AGTR1	ZIC1	TRUE	NA	FALSE	TRUE	FALSE	480661	480995	FALSE	FALSE
chr3:156845778-156849158	LINC00881-CCNL1	RP11-6F2.7	FALSE	NA	FALSE	FALSE	TRUE	483720	483824	FALSE	FALSE
chr3:156845778-156849158	LINC00881-CCNL1	SSR3	FALSE	NA	FALSE	TRUE	FALSE	483624	483824	FALSE	FALSE
chr3:156845778-156849158	LINC00881-CCNL1	TIPARP	FALSE	NA	FALSE	FALSE	TRUE	483659	483824	FALSE	FALSE
chr3:158009522-158010836	RSRC1(intragenic)	C3orf55	FALSE	NA	FALSE	TRUE	FALSE	483953	484203	FALSE	FALSE
chr3:181958774-181961127	LINC01206-FLJ46066	SOX2	FALSE	_neural_tube[6/6]__hindbrain_(rhombencephalon)[4/6]__forebrain[4/6]_midbrain_(mesencephalon)[4/6]_	FALSE	TRUE	FALSE	491687	491846	FALSE	TRUE
chr3:181958774-181961127	LINC01206-FLJ46066	SOX2	FALSE	_neural_tube[6/6]__hindbrain_(rhombencephalon)[4/6]__forebrain[4/6]_midbrain_(mesencephalon)[4/6]_	FALSE	FALSE	TRUE	491687	491847	FALSE	FALSE
chr3:181958774-181961127	LINC01206-FLJ46066	SOX2	FALSE	_neural_tube[6/6]__hindbrain_(rhombencephalon)[4/6]__forebrain[4/6]_midbrain_(mesencephalon)[4/6]_	FALSE	TRUE	FALSE	491687	491848	FALSE	FALSE
chr3:19027747-19029355	SATB1-KCNH8	TBC1D5	FALSE	NA	TRUE	FALSE	FALSE	442202	442409	FALSE	FALSE
chr3:193489359-193491333	OPA1-AS1-LOC647323	GP5	FALSE	_midbrain_(mesencephalon)[5/5]__forebrain[5/5]	FALSE	TRUE	FALSE	495509	495322	FALSE	FALSE
chr3:193489359-193491333	OPA1-AS1-LOC647323	HES1	FALSE	_midbrain_(mesencephalon)[5/5]__forebrain[5/5]	FALSE	TRUE	FALSE	495428	495322	FALSE	FALSE
chr3:193489359-193491333	OPA1-AS1-LOC647323	CPN2	FALSE	_midbrain_(mesencephalon)[5/5]__forebrain[5/5]	FALSE	TRUE	FALSE	495498	495323	FALSE	FALSE
chr3:193489359-193491333	OPA1-AS1-LOC647323	HES1	FALSE	_midbrain_(mesencephalon)[5/5]__forebrain[5/5]	FALSE	FALSE	TRUE	495428	495323	FALSE	FALSE
chr3:193677518-193680170	LOC647323(intragenic)	HES1	FALSE	_neural_tube[3/5]__forebrain[4/5]__limb[4/5]	FALSE	TRUE	FALSE	495428	495372	FALSE	FALSE
chr3:193929360-193931457	HES1-LINC00887	HES1	TRUE	_neural_tube[10/11]__hindbrain_(rhombencephalon)[11/11]__forebrain[10/11]_midbrain_(mesencephalon)[10/11]_	FALSE	TRUE	FALSE	495428	495452	FALSE	FALSE
chr3:195846372-195848341	TFRC-LINC00885	C3orf43	FALSE	NA	FALSE	TRUE	FALSE	496019	495912	FALSE	FALSE
chr3:195846372-195848341	TFRC-LINC00885	TFRC	TRUE	NA	TRUE	FALSE	FALSE	495908	495912	FALSE	FALSE
chr3:195846372-195848341	TFRC-LINC00885	C3orf43	FALSE	NA	TRUE	FALSE	FALSE	496019	495913	TRUE	FALSE
chr3:195846372-195848341	TFRC-LINC00885	TFRC	TRUE	NA	TRUE	FALSE	FALSE	495908	495913	TRUE	FALSE
chr3:37805999-37809080	ITGA9-AS1(intragenic)	ITGA9	TRUE	_neural_tube[11/14]	FALSE	TRUE	FALSE	448345	448433	FALSE	FALSE
chr3:37805999-37809080	ITGA9-AS1(intragenic)	ITGA9	TRUE	_neural_tube[11/14]	FALSE	FALSE	TRUE	448345	448435	FALSE	FALSE
chr3:37810701-37814504	ITGA9-AS1(intragenic)	ITGA9	TRUE	NA	FALSE	FALSE	TRUE	448345	448435	FALSE	FALSE
chr3:37810701-37814504	ITGA9-AS1(intragenic)	ITGA9	TRUE	NA	FALSE	TRUE	FALSE	448345	448437	FALSE	FALSE
chr3:50636478-50640158	HEMK1-CISH	RBM15B	FALSE	_heart[7/12]	TRUE	FALSE	FALSE	451972	451717	TRUE	FALSE
chr3:52461982-52465131	PHF7-SEMA3G	C3orf78	FALSE	_blood_vessels[5/7]	TRUE	FALSE	FALSE	452222	452205	FALSE	FALSE
chr3:52461982-52465131	PHF7-SEMA3G	GLYCTK	FALSE	_blood_vessels[5/7]	FALSE	FALSE	TRUE	452184	452205	FALSE	FALSE
chr3:52461982-52465131	PHF7-SEMA3G	TLR9	FALSE	_blood_vessels[5/7]	TRUE	FALSE	FALSE	452168	452205	FALSE	FALSE
chr3:55524543-55526260	WNT5A-ERC2	ERC2	TRUE	_tail[11/12]	FALSE	TRUE	FALSE	453376	453069	FALSE	FALSE
chr4:10107986-10110350	MIR3138-ZNF518B	WDR1	FALSE	NA	FALSE	FALSE	TRUE	498606	498604	TRUE	FALSE
chr4:129278773-129280245	PGRMC2-JADE1	PHF17	FALSE	NA	FALSE	FALSE	TRUE	535855	535722	FALSE	FALSE
chr4:12950899-12952450	HS3ST1-RAB28	RAB28	TRUE	NA	FALSE	TRUE	FALSE	499670	499504	FALSE	FALSE
chr4:140682864-140686286	MAML3(intragenic)	MAML3	TRUE	NA	FALSE	FALSE	TRUE	539485	539368	FALSE	FALSE
chr4:140682864-140686286	MAML3(intragenic)	SCOC	FALSE	NA	FALSE	FALSE	TRUE	539522	539368	FALSE	FALSE
chr4:151288357-151289369	LRBA(intragenic)	MAB21L2	FALSE	NA	FALSE	TRUE	FALSE	542891	542820	FALSE	TRUE
chr4:174436313-174436870	SCRG1-HAND2	CEP44	FALSE	NA	FALSE	FALSE	TRUE	550454	550179	FALSE	FALSE
chr4:174436313-174436870	SCRG1-HAND2	HPGD	FALSE	NA	TRUE	FALSE	FALSE	550544	550179	FALSE	FALSE
chr4:53823605-53826463	SCFD2(intragenic)	RASL11B	FALSE	NA	FALSE	TRUE	FALSE	511262	511295	FALSE	TRUE
chr4:53823605-53826463	SCFD2(intragenic)	USP46	FALSE	NA	FALSE	TRUE	FALSE	511199	511295	FALSE	TRUE
chr4:54061474-54065280	SCFD2(intragenic)	PDGFRA	FALSE	_branchial_arch[3/7]	FALSE	FALSE	TRUE	511697	511368	FALSE	FALSE
chr4:54061474-54065280	SCFD2(intragenic)	CHIC2	FALSE	_branchial_arch[3/7]	FALSE	TRUE	FALSE	511656	511369	FALSE	FALSE
chr4:54061474-54065280	SCFD2(intragenic)	PDGFRA	FALSE	_branchial_arch[3/7]	FALSE	FALSE	TRUE	511697	511369	FALSE	FALSE
chr4:84700011-84701265	AGPAT9-NKX6-1	CDS1	FALSE	_midbrain_(mesencephalon)[8/8]	FALSE	TRUE	FALSE	521431	521160	FALSE	FALSE
chr4:84700011-84701265	AGPAT9-NKX6-1	NKX6-1	TRUE	_midbrain_(mesencephalon)[8/8]	FALSE	FALSE	TRUE	521404	521160	FALSE	FALSE
chr5:101999073-102003903	LINC00491(intragenic)	PPIP5K2	FALSE	_neural_tube[7/9]__hindbrain_(rhombencephalon)[8/9]__forebrain[8/9]__midbrain_(mesencephalon)[8/9]__limb[6/9]__nose[7/9]__facial_mesenchyme[7/9]_	FALSE	TRUE	FALSE	587007	586841	FALSE	FALSE
chr5:124244194-124245446	ZNF608-LOC101927421	ZNF608	TRUE	NA	FALSE	TRUE	FALSE	593914	593966	FALSE	FALSE
chr5:124244194-124245446	ZNF608-LOC101927421	ZNF608	TRUE	NA	FALSE	TRUE	FALSE	593914	593967	FALSE	FALSE
chr5:124330649-124332930	ZNF608-LOC101927421	ZNF608	TRUE	_neural_tube[5/5]__midbrain_(mesencephalon)[5/5]	FALSE	TRUE	FALSE	593914	593995	FALSE	TRUE
chr5:133772017-133775320	LOC102546229-LOC101927934	CDKN2AIPNL	FALSE	NA	FALSE	FALSE	TRUE	596895	596899	TRUE	FALSE
chr5:133772017-133775320	LOC102546229-LOC101927934	PHF15	FALSE	NA	FALSE	FALSE	TRUE	596920	596899	TRUE	FALSE
chr5:133772017-133775320	LOC102546229-LOC101927934	CDKN2AIPNL	FALSE	NA	FALSE	FALSE	TRUE	596895	596900	FALSE	FALSE
chr5:133772017-133775320	LOC102546229-LOC101927934	PHF15	FALSE	NA	FALSE	FALSE	TRUE	596920	596900	FALSE	FALSE
chr5:134355508-134357399	CATSPER3-PITX1	NEUROG1	FALSE	NA	TRUE	FALSE	FALSE	597144	597029	FALSE	FALSE
chr5:134769599-134772144	H2AFY-C5orf20	TGFBI	FALSE	_limb[8/9]	FALSE	TRUE	FALSE	597293	597123	FALSE	FALSE
chr5:141930055-141932276	SPRY4-FGF1	PCDH12	FALSE	_tail[5/7]	FALSE	TRUE	FALSE	598913	599068	TRUE	FALSE
chr5:141930055-141932276	SPRY4-FGF1	SPRY4	TRUE	_tail[5/7]	FALSE	FALSE	TRUE	599006	599068	TRUE	FALSE
chr5:148821355-148824866	MIR145-CSNK1A1	CSNK1A1	TRUE	NA	FALSE	FALSE	TRUE	601295	601267	TRUE	FALSE
chr5:153871627-153871976	HAND1-MIR3141	HAND1	TRUE	NA	FALSE	FALSE	TRUE	602757	602760	FALSE	FALSE
chr5:157589029-157590477	CLINT1-LOC101927697	EBF1	FALSE	_limb[6/10]	TRUE	FALSE	FALSE	604162	603832	FALSE	FALSE
chr5:174160174-174161834	MSX2-MIR4634	MSX2	TRUE	_hindbrain_(rhombencephalon)[7/9]__forebrain[9/9]__nose[3/9]_limb[7/9]_	FALSE	FALSE	TRUE	608887	608889	FALSE	FALSE
chr5:92219848-92221133	ARRDC3-AS1-NR2F1-AS1	NR2F1	TRUE	_branchial_arch[3/10]__eye[7/10]	FALSE	TRUE	FALSE	583915	583668	FALSE	FALSE
chr5:92312840-92314645	ARRDC3-AS1-NR2F1-AS1	NR2F1	TRUE	_forebrain[8/9]	FALSE	TRUE	FALSE	583915	583700	FALSE	TRUE
chr5:92314781-92316083	ARRDC3-AS1-NR2F1-AS1	NR2F1	TRUE	_other[7/8]	FALSE	TRUE	FALSE	583915	583700	FALSE	TRUE
chr5:92314781-92316083	ARRDC3-AS1-NR2F1-AS1	NR2F1	TRUE	_other[7/8]	FALSE	TRUE	FALSE	583915	583701	FALSE	TRUE
chr6:100657912-100659391	MCHR2-AS1-SIM1	SIM1	TRUE	_midbrain_(mesencephalon)[9/9]__cranial_nerve[6/9]	FALSE	TRUE	FALSE	640078	639983	FALSE	FALSE
chr6:100904128-100905067	SIM1(intragenic)	SIM1	TRUE	_neural_tube[4/7]__midbrain_(mesencephalon)[4/7]__eye[3/7]_forebrain[4/7]_	FALSE	FALSE	TRUE	640078	640076	FALSE	FALSE
chr6:108435330-108436506	OSTM1-NR2E1	OSTM1	TRUE	NA	FALSE	FALSE	TRUE	642544	642532	FALSE	FALSE
chr6:108437243-108438452	OSTM1-NR2E1	OSTM1	TRUE	NA	FALSE	FALSE	TRUE	642544	642532	FALSE	FALSE
chr6:15508843-15511338	JARID2(intragenic)	RNF182	FALSE	NA	FALSE	TRUE	FALSE	614566	615030	TRUE	FALSE
chr6:163276830-163279930	PACRG(intragenic)	QKI	FALSE	_forebrain[9/9]	FALSE	TRUE	FALSE	659809	659618	FALSE	TRUE
chr6:163276830-163279930	PACRG(intragenic)	AL078585.1	FALSE	_forebrain[9/9]	FALSE	TRUE	FALSE	659726	659619	FALSE	TRUE
chr6:163276830-163279930	PACRG(intragenic)	QKI	FALSE	_forebrain[9/9]	FALSE	TRUE	FALSE	659809	659619	FALSE	TRUE
chr6:17473150-17475105	CAP2(intragenic)	RBM24	FALSE	NA	TRUE	FALSE	FALSE	615600	615636	FALSE	TRUE
chr6:17931980-17933492	KIF13A(intragenic)	NHLRC1	FALSE	NA	TRUE	FALSE	FALSE	615820	615763	TRUE	FALSE
chr6:20867105-20870529	CDKAL1(intragenic)	SOX4	FALSE	_neural_tube[10/10]__hindbrain_(rhombencephalon)[7/10]__forebrain[9/10]_midbrain_(mesencephalon)[8/10]_	FALSE	TRUE	FALSE	616879	616654	FALSE	TRUE
chr6:3246856-3249920	TUBB2B-PSMG4	BPHL	FALSE	NA	FALSE	FALSE	TRUE	611359	611401	FALSE	FALSE
chr6:3246856-3249920	TUBB2B-PSMG4	PSMG4	TRUE	NA	FALSE	FALSE	TRUE	611399	611401	FALSE	FALSE
chr6:3246856-3249920	TUBB2B-PSMG4	BPHL	FALSE	NA	FALSE	FALSE	TRUE	611359	611402	FALSE	FALSE
chr6:3246856-3249920	TUBB2B-PSMG4	PSMG4	TRUE	NA	FALSE	FALSE	TRUE	611399	611402	FALSE	FALSE
chr6:41380559-41381515	NCR2-FOXP4	FOXP4	TRUE	NA	TRUE	FALSE	FALSE	622191	622162	FALSE	FALSE
chr6:41380559-41381515	NCR2-FOXP4	MDFI	FALSE	NA	TRUE	FALSE	FALSE	622214	622162	FALSE	FALSE
chr6:41380559-41381515	NCR2-FOXP4	FOXP4	TRUE	NA	FALSE	FALSE	TRUE	622191	622163	FALSE	FALSE
chr6:41380559-41381515	NCR2-FOXP4	MDFI	FALSE	NA	TRUE	FALSE	FALSE	622214	622163	FALSE	FALSE
chr6:41380559-41381515	NCR2-FOXP4	PRICKLE4	FALSE	NA	FALSE	TRUE	FALSE	622242	622163	FALSE	FALSE
chr6:41434455-41435695	NCR2-FOXP4	FOXP4	TRUE	NA	TRUE	FALSE	FALSE	622191	622175	FALSE	FALSE
chr6:41436815-41438024	NCR2-FOXP4	FOXP4	TRUE	NA	TRUE	FALSE	FALSE	622191	622175	FALSE	FALSE
chr6:43760764-43762277	VEGFA-LOC100132354	SLC29A1	FALSE	NA	TRUE	FALSE	FALSE	622786	622701	TRUE	FALSE
chr6:50685244-50686237	TFAP2D(intragenic)	TFAP2B	FALSE	_hindbrain_(rhombencephalon)[3/6]__midbrain_(mesencephalon)[6/6]	TRUE	FALSE	FALSE	624913	624870	FALSE	FALSE
chr6:52253728-52256212	PAQR8(intragenic)	MCM3	FALSE	_hindbrain_(rhombencephalon)[5/8]__midbrain_(mesencephalon)[5/8]	FALSE	FALSE	TRUE	625385	625413	FALSE	FALSE
chr6:97912825-97915982	LOC101927314(intragenic)	POU3F2	FALSE	_forebrain[6/7]__other[3/7]	FALSE	TRUE	FALSE	639568	639131	FALSE	TRUE
chr6:98074091-98075722	LOC101927314(intragenic)	POU3F2	FALSE	_forebrain[8/8]__limb[3/8]	TRUE	FALSE	FALSE	639568	639190	FALSE	FALSE
chr6:98278782-98280694	LOC101927314-MIR2113	POU3F2	FALSE	NA	FALSE	TRUE	FALSE	639568	639262	FALSE	FALSE
chr6:98491829-98493238	MIR2113-POU3F2	POU3F2	TRUE	_hindbrain_(rhombencephalon)[9/11]	FALSE	TRUE	FALSE	639568	639330	FALSE	TRUE
chr6:98504034-98506058	MIR2113-POU3F2	POU3F2	TRUE	_neural_tube[3/4]__other[4/4]	FALSE	FALSE	TRUE	639568	639333	FALSE	FALSE
chr6:99089361-99091043	MIR2113-POU3F2	POU3F2	TRUE	_neural_tube[7/9]__midbrain_(mesencephalon)[5/9]__forebrain[7/9]	FALSE	TRUE	FALSE	639568	639514	FALSE	TRUE
chr7:107587162-107588892	LAMB1(intragenic)	LAMB1	TRUE	"_dorsal_root_ganglion[4/9]__limb[5/9]__cranial_nerve[5/9]_trigeminal_V_(ganglion,_cranial)[6/9]_"	FALSE	TRUE	FALSE	692200	692181	FALSE	TRUE
chr7:107587162-107588892	LAMB1(intragenic)	LAMB4	FALSE	"_dorsal_root_ganglion[4/9]__limb[5/9]__cranial_nerve[5/9]_trigeminal_V_(ganglion,_cranial)[6/9]_"	FALSE	TRUE	FALSE	692242	692181	FALSE	TRUE
chr7:107587162-107588892	LAMB1(intragenic)	NRCAM	FALSE	"_dorsal_root_ganglion[4/9]__limb[5/9]__cranial_nerve[5/9]_trigeminal_V_(ganglion,_cranial)[6/9]_"	FALSE	TRUE	FALSE	692348	692181	FALSE	TRUE
chr7:114052100-114053403	FOXP2(intragenic)	FOXP2	TRUE	NA	FALSE	FALSE	TRUE	694169	694272	FALSE	FALSE
chr7:114052100-114053403	FOXP2(intragenic)	PPP1R3A	FALSE	NA	TRUE	FALSE	FALSE	694163	694272	FALSE	FALSE
chr7:114052100-114053403	FOXP2(intragenic)	FOXP2	TRUE	NA	FALSE	TRUE	FALSE	694169	694273	FALSE	FALSE
chr7:114055419-114056748	FOXP2(intragenic)	FOXP2	TRUE	NA	FALSE	FALSE	TRUE	694169	694277	TRUE	FALSE
chr7:114287987-114290557	FOXP2(intragenic)	FOXP2	TRUE	NA	FALSE	TRUE	FALSE	694169	694371	FALSE	FALSE
chr7:114287987-114290557	FOXP2(intragenic)	FOXP2	TRUE	NA	FALSE	FALSE	TRUE	694169	694372	FALSE	FALSE
chr7:114295109-114296373	MIR3666-MDFIC	FOXP2	FALSE	_heart[3/6]	FALSE	TRUE	FALSE	694169	694375	FALSE	FALSE
chr7:114299711-114302078	MIR3666-MDFIC	FOXP2	FALSE	_midbrain_(mesencephalon)[3/7]__forebrain[6/7]	FALSE	FALSE	TRUE	694169	694376	FALSE	TRUE
chr7:114299711-114302078	MIR3666-MDFIC	FOXP2	FALSE	_midbrain_(mesencephalon)[3/7]__forebrain[6/7]	FALSE	FALSE	TRUE	694169	694377	FALSE	TRUE
chr7:114326912-114329772	MIR3666-MDFIC	FOXP2	FALSE	_hindbrain_(rhombencephalon)[6/11]	FALSE	FALSE	TRUE	694169	694383	FALSE	FALSE
chr7:114395170-114396591	MIR3666-MDFIC	FOXP2	FALSE	NA	FALSE	TRUE	FALSE	694169	694400	FALSE	FALSE
chr7:115113551-115114543	MDFIC-TFEC	FOXP2	FALSE	NA	FALSE	TRUE	FALSE	694169	694632	FALSE	FALSE
chr7:115115427-115117325	MDFIC-TFEC	FOXP2	FALSE	NA	FALSE	TRUE	FALSE	694169	694632	FALSE	FALSE
chr7:115313238-115315056	MDFIC-TFEC	FOXP2	FALSE	NA	FALSE	TRUE	FALSE	694169	694693	FALSE	FALSE
chr7:115993663-115997109	TES-CAV2	CAV1	FALSE	_other[6/9]	TRUE	FALSE	FALSE	694974	694918	FALSE	FALSE
chr7:130012949-130014460	CPA5-CPA1	MEST	FALSE	NA	FALSE	TRUE	FALSE	699303	699264	FALSE	FALSE
chr7:13450920-13451719	ARL4A-ETV1	SCIN	FALSE	_hindbrain_(rhombencephalon)[9/10]__midbrain_(mesencephalon)[9/10]	FALSE	TRUE	FALSE	664943	665185	FALSE	FALSE
chr7:150665549-150670065	KCNH2(intragenic)	ACCN3	FALSE	NA	TRUE	FALSE	FALSE	705194	705182	FALSE	FALSE
chr7:150665549-150670065	KCNH2(intragenic)	AGAP3	FALSE	NA	FALSE	TRUE	FALSE	705199	705182	FALSE	FALSE
chr7:151439778-151443512	PRKAG2-PRKAG2-AS1	CRYGN	FALSE	NA	TRUE	FALSE	FALSE	705273	705353	FALSE	FALSE
chr7:151439778-151443512	PRKAG2-PRKAG2-AS1	RHEB	FALSE	NA	FALSE	FALSE	TRUE	705298	705353	FALSE	FALSE
chr7:151439778-151443512	PRKAG2-PRKAG2-AS1	RHEB	FALSE	NA	FALSE	FALSE	TRUE	705298	705354	TRUE	FALSE
chr7:151453949-151457105	PRKAG2-PRKAG2-AS1	CRYGN	FALSE	_midbrain_(mesencephalon)[8/12]	FALSE	FALSE	TRUE	705273	705357	FALSE	FALSE
chr7:151453949-151457105	PRKAG2-PRKAG2-AS1	RHEB	FALSE	_midbrain_(mesencephalon)[8/12]	FALSE	TRUE	FALSE	705298	705357	FALSE	FALSE
chr7:155264047-155265809	EN2-CNPY1	BLACE	FALSE	_hindbrain_(rhombencephalon)[4/5]__midbrain_(mesencephalon)[4/5]	TRUE	FALSE	FALSE	706328	706351	FALSE	FALSE
chr7:19146921-19150251	HDAC9-TWIST1	FERD3L	FALSE	NA	FALSE	FALSE	TRUE	667088	667077	FALSE	FALSE
chr7:19146921-19150251	HDAC9-TWIST1	SP8	FALSE	NA	TRUE	FALSE	FALSE	667645	667077	FALSE	FALSE
chr7:20832628-20833902	SP8-RPL23P8	DNAH11	FALSE	_forebrain[5/6]__facial_mesenchyme[3/6]	FALSE	TRUE	FALSE	667885	667646	FALSE	FALSE
chr7:21080801-21082086	RPL23P8-SP4	SP8	FALSE	_neural_tube[12/16]__hindbrain_(rhombencephalon)[12/16]__forebrain[14/16]__midbrain_(mesencephalon)[13/16]__eye[12/16]__cranial_nerve[10/16]	FALSE	FALSE	TRUE	667645	667705	FALSE	TRUE
chr7:21080801-21082086	RPL23P8-SP4	SP8	FALSE	_neural_tube[12/16]__hindbrain_(rhombencephalon)[12/16]__forebrain[14/16]__midbrain_(mesencephalon)[13/16]__eye[12/16]__cranial_nerve[10/16]	FALSE	FALSE	TRUE	667645	667706	FALSE	TRUE
chr7:21084342-21085460	RPL23P8-SP4	SP8	FALSE	_midbrain_(mesencephalon)[4/8]	FALSE	TRUE	FALSE	667645	667709	FALSE	TRUE
chr7:25919000-25922541	RNU6-16P-MIR148A	C7orf71	FALSE	_somite[9/9]__limb[9/9]	FALSE	FALSE	TRUE	669448	669229	TRUE	FALSE
chr7:25919000-25922541	RNU6-16P-MIR148A	CBX3	FALSE	_somite[9/9]__limb[9/9]	FALSE	FALSE	TRUE	669325	669229	TRUE	FALSE
chr7:25919000-25922541	RNU6-16P-MIR148A	KIAA0087	FALSE	_somite[9/9]__limb[9/9]	FALSE	TRUE	FALSE	669419	669229	TRUE	FALSE
chr7:25919000-25922541	RNU6-16P-MIR148A	NFE2L3	FALSE	_somite[9/9]__limb[9/9]	TRUE	FALSE	FALSE	669303	669229	TRUE	FALSE
chr7:2651286-2654820	IQCE-TTYH3	BRAT1	FALSE	NA	FALSE	TRUE	FALSE	662186	662200	FALSE	FALSE
chr7:2651286-2654820	IQCE-TTYH3	LFNG	FALSE	NA	FALSE	FALSE	TRUE	662182	662200	FALSE	FALSE
chr7:27156051-27156664	HOXA3(intragenic)	HOXA2	FALSE	NA	FALSE	FALSE	TRUE	669600	669602	FALSE	FALSE
chr7:27156051-27156664	HOXA3(intragenic)	HOXA5	FALSE	NA	TRUE	FALSE	FALSE	669614	669602	FALSE	FALSE
chr7:42532168-42534364	GLI3-LOC101928795	GLI3	TRUE	NA	FALSE	TRUE	FALSE	674186	674262	FALSE	FALSE
chr7:50449432-50450191	IKZF1(intragenic)	ZPBP	FALSE	NA	TRUE	FALSE	FALSE	676321	676401	FALSE	FALSE
chr7:5671918-5676544	RNF216(intragenic)	ACTB	FALSE	_midbrain_(mesencephalon)[4/5]__branchial_arch[5/5]__other[4/5]_facial_mesenchyme[5/5]_	FALSE	FALSE	TRUE	662837	662846	FALSE	FALSE
chr7:5671918-5676544	RNF216(intragenic)	FBXL18	FALSE	_midbrain_(mesencephalon)[4/5]__branchial_arch[5/5]__other[4/5]_facial_mesenchyme[5/5]_	TRUE	FALSE	FALSE	662834	662846	FALSE	FALSE
chr7:5671918-5676544	RNF216(intragenic)	FSCN1	FALSE	_midbrain_(mesencephalon)[4/5]__branchial_arch[5/5]__other[4/5]_facial_mesenchyme[5/5]_	FALSE	FALSE	TRUE	662840	662846	FALSE	FALSE
chr7:5671918-5676544	RNF216(intragenic)	TNRC18	FALSE	_midbrain_(mesencephalon)[4/5]__branchial_arch[5/5]__other[4/5]_facial_mesenchyme[5/5]_	TRUE	FALSE	FALSE	662825	662846	FALSE	FALSE
chr7:95236622-95240458	PDK4-DYNC1I1	CASD1	FALSE	_heart[10/15]__other[11/15]	FALSE	TRUE	FALSE	688587	688930	FALSE	FALSE
chr7:95705089-95705696	DYNC1I1(intragenic)	DLX5	FALSE	_limb[8/8]__genital_tubercle[4/8]	FALSE	FALSE	TRUE	689377	689077	FALSE	FALSE
chr7:95705089-95705696	DYNC1I1(intragenic)	SHFM1	FALSE	_limb[8/8]__genital_tubercle[4/8]	TRUE	FALSE	FALSE	689284	689077	FALSE	FALSE
chr7:95705089-95705696	DYNC1I1(intragenic)	SLC25A13	FALSE	_limb[8/8]__genital_tubercle[4/8]	TRUE	FALSE	FALSE	689169	689077	FALSE	FALSE
chr7:95726279-95727680	DYNC1I1(intragenic)	DLX5	FALSE	_limb[3/3]	FALSE	TRUE	FALSE	689377	689089	FALSE	FALSE
chr7:96124918-96125415	C7orf76(intragenic)	AC092031.1	FALSE	_branchial_arch[8/11]	FALSE	FALSE	TRUE	689222	689220	FALSE	FALSE
chr7:99594233-99596427	AZGP1P1-ZKSCAN1	COPS6	FALSE	NA	FALSE	TRUE	FALSE	690173	690152	FALSE	TRUE
chr7:99594233-99596427	AZGP1P1-ZKSCAN1	ZNF498	FALSE	NA	TRUE	FALSE	FALSE	690044	690152	FALSE	TRUE
chr8:11604182-11604695	GATA4(intragenic)	C8orf12	FALSE	_heart[6/13]	FALSE	TRUE	FALSE	710508	710592	FALSE	FALSE
chr8:11604182-11604695	GATA4(intragenic)	DEFB136	FALSE	_heart[6/13]	FALSE	FALSE	TRUE	710648	710592	FALSE	FALSE
chr8:11604182-11604695	GATA4(intragenic)	FAM167A	FALSE	_heart[6/13]	FALSE	FALSE	TRUE	710539	710592	FALSE	FALSE
chr8:11604182-11604695	GATA4(intragenic)	RP11-148O21.3	FALSE	_heart[6/13]	FALSE	FALSE	TRUE	710558	710592	FALSE	FALSE
chr8:145235516-145237210	MROH1(intragenic)	BOP1	FALSE	NA	TRUE	FALSE	FALSE	750334	750312	FALSE	FALSE
chr8:28370867-28371860	MIR4288-EXTL3	FZD3	FALSE	_neural_tube[4/7]__hindbrain_(rhombencephalon)[4/7]__forebrain[4/7]_midbrain_(mesencephalon)[4/7]_	FALSE	TRUE	FALSE	715489	715493	FALSE	TRUE
chr8:30135042-30138909	DCTN6-RBPMS-AS1	RBPMS	TRUE	_heart[15/17]__melanocytes[7/17]	FALSE	FALSE	TRUE	716024	716001	TRUE	TRUE
chr8:30135042-30138909	DCTN6-RBPMS-AS1	RBPMS	TRUE	_heart[15/17]__melanocytes[7/17]	FALSE	FALSE	TRUE	716024	716002	FALSE	FALSE
chr8:32063683-32067187	NRG1-IT1-NRG1-IT3	NRG1	TRUE	NA	TRUE	FALSE	FALSE	716430	716627	FALSE	FALSE
chr8:32064662-32066126	NRG1-IT1-NRG1-IT3	NRG1	TRUE	NA	TRUE	FALSE	FALSE	716430	716627	FALSE	FALSE
chr8:36957851-36958723	KCNU1-ZNF703	ERLIN2	FALSE	_forebrain[6/7]__cranial_nerve[7/7]	FALSE	TRUE	FALSE	718273	718097	FALSE	FALSE
chr8:36957851-36958723	KCNU1-ZNF703	ZNF703	TRUE	_forebrain[6/7]__cranial_nerve[7/7]	FALSE	FALSE	TRUE	718265	718097	FALSE	FALSE
chr8:6385759-6386963	ANGPT2(intragenic)	ANGPT2	TRUE	NA	FALSE	TRUE	FALSE	709153	709149	FALSE	FALSE
chr8:77598007-77600645	ZFHX4(intragenic)	PEX2	FALSE	_midbrain_(mesencephalon)[4/6]__forebrain[4/6]	FALSE	FALSE	TRUE	729848	729736	FALSE	TRUE
chr8:77598007-77600645	ZFHX4(intragenic)	PEX2	FALSE	_midbrain_(mesencephalon)[4/6]__forebrain[4/6]	FALSE	TRUE	FALSE	729848	729737	FALSE	TRUE
chr8:80874361-80876746	MRPS28(intragenic)	HEY1	FALSE	_neural_tube[8/8]__hindbrain_(rhombencephalon)[8/8]__cranial_nerve[5/8]_midbrain_(mesencephalon)[8/8]_	FALSE	TRUE	FALSE	730729	730784	TRUE	TRUE
chr8:80874361-80876746	MRPS28(intragenic)	HEY1	FALSE	_neural_tube[8/8]__hindbrain_(rhombencephalon)[8/8]__cranial_nerve[5/8]_midbrain_(mesencephalon)[8/8]_	FALSE	TRUE	FALSE	730729	730785	TRUE	TRUE
chr9:100624863-100626679	FOXE1-C9orf156	FOXE1	TRUE	_facial_mesenchyme[3/11]	FALSE	FALSE	TRUE	774639	774641	FALSE	FALSE
chr9:109181334-109184572	TMEM38B-MIR8081	ZNF462	FALSE	NA	FALSE	TRUE	FALSE	777401	777264	FALSE	FALSE
chr9:128525348-128527214	PBX3(intragenic)	FAM125B	FALSE	NA	FALSE	TRUE	FALSE	782887	782746	FALSE	FALSE
chr9:133353647-133355097	ASS1(intragenic)	EXOSC2	FALSE	"_neural_tube[4/4]__hindbrain_(rhombencephalon)[3/4]__forebrain[3/4]__midbrain_(mesencephalon)[4/4]__trigeminal_V_(ganglion,_cranial)[3/4]"	FALSE	FALSE	TRUE	783701	783656	TRUE	FALSE
chr9:133353647-133355097	ASS1(intragenic)	FUBP3	FALSE	"_neural_tube[4/4]__hindbrain_(rhombencephalon)[3/4]__forebrain[3/4]__midbrain_(mesencephalon)[4/4]__trigeminal_V_(ganglion,_cranial)[3/4]"	FALSE	FALSE	TRUE	783671	783656	TRUE	FALSE
chr9:133353647-133355097	ASS1(intragenic)	PRDM12	FALSE	"_neural_tube[4/4]__hindbrain_(rhombencephalon)[3/4]__forebrain[3/4]__midbrain_(mesencephalon)[4/4]__trigeminal_V_(ganglion,_cranial)[3/4]"	FALSE	FALSE	TRUE	783697	783656	TRUE	FALSE
chr9:134110296-134115184	NUP214-FAM78A	FAM78A	TRUE	_somite[12/14]__branchial_arch[11/14]__heart[12/14]	TRUE	FALSE	FALSE	783831	783824	TRUE	FALSE
chr9:22078885-22082105	CDKN2B-DMRTA1	CDKN2B	TRUE	NA	TRUE	FALSE	FALSE	757438	757457	FALSE	FALSE
chr9:22102664-22104753	CDKN2B-DMRTA1	MTAP	FALSE	NA	TRUE	FALSE	FALSE	757377	757468	FALSE	FALSE
chr9:22106994-22109800	CDKN2B-DMRTA1	CDKN2B	TRUE	NA	TRUE	FALSE	FALSE	757438	757469	FALSE	FALSE
chr9:22106994-22109800	CDKN2B-DMRTA1	CDKN2B	TRUE	NA	FALSE	FALSE	TRUE	757438	757470	FALSE	FALSE
chr9:22106994-22109800	CDKN2B-DMRTA1	MTAP	FALSE	NA	FALSE	TRUE	FALSE	757377	757470	FALSE	FALSE
chr9:22116987-22119574	CDKN2B-DMRTA1	CDKN2B	TRUE	NA	FALSE	FALSE	TRUE	757438	757470	FALSE	FALSE
chr9:22116987-22119574	CDKN2B-DMRTA1	MTAP	FALSE	NA	FALSE	TRUE	FALSE	757377	757470	FALSE	FALSE
chr9:22116987-22119574	CDKN2B-DMRTA1	CDKN2B	TRUE	NA	FALSE	FALSE	TRUE	757438	757471	FALSE	FALSE
chr9:2240936-2242833	SMARCA2-VLDLR-AS1	KCNV2	FALSE	"_neural_tube[4/4]__hindbrain_(rhombencephalon)[4/4]__forebrain[4/4]__midbrain_(mesencephalon)[4/4]__trigeminal_V_(ganglion,_cranial)[4/4]__cranial_nerve[4/4]"	FALSE	TRUE	FALSE	751331	751166	FALSE	FALSE
chr9:2240936-2242833	SMARCA2-VLDLR-AS1	KIAA0020	FALSE	"_neural_tube[4/4]__hindbrain_(rhombencephalon)[4/4]__forebrain[4/4]__midbrain_(mesencephalon)[4/4]__trigeminal_V_(ganglion,_cranial)[4/4]__cranial_nerve[4/4]"	FALSE	TRUE	FALSE	751373	751166	FALSE	FALSE
chr9:2240936-2242833	SMARCA2-VLDLR-AS1	VLDLR	TRUE	"_neural_tube[4/4]__hindbrain_(rhombencephalon)[4/4]__forebrain[4/4]__midbrain_(mesencephalon)[4/4]__trigeminal_V_(ganglion,_cranial)[4/4]__cranial_nerve[4/4]"	FALSE	FALSE	TRUE	751293	751166	FALSE	FALSE
chr9:2240936-2242833	SMARCA2-VLDLR-AS1	VLDLR	TRUE	"_neural_tube[4/4]__hindbrain_(rhombencephalon)[4/4]__forebrain[4/4]__midbrain_(mesencephalon)[4/4]__trigeminal_V_(ganglion,_cranial)[4/4]__cranial_nerve[4/4]"	FALSE	FALSE	TRUE	751293	751167	FALSE	FALSE
chr9:37251207-37252223	ZCCHC7(intragenic)	PAX5	FALSE	_hindbrain_(rhombencephalon)[8/8]__midbrain_(mesencephalon)[8/8]	TRUE	FALSE	FALSE	761982	762041	TRUE	FALSE
chr9:37336630-37338306	ZCCHC7(intragenic)	PAX5	FALSE	NA	TRUE	FALSE	FALSE	761982	762070	FALSE	FALSE
chr9:71422469-71425428	FAM122A-LOC101927069	PRKACG	FALSE	NA	TRUE	FALSE	FALSE	766064	766004	FALSE	FALSE
chr9:968797-970093	DMRT1-DMRT3	DMRT1	TRUE	NA	FALSE	FALSE	TRUE	750741	750781	FALSE	FALSE
chr9:973435-975288	DMRT1-DMRT3	DMRT1	TRUE	_forebrain[7/7]	FALSE	FALSE	TRUE	750741	750781	FALSE	FALSE
chr9:98257859-98259405	LOC100507346-LINC00476	FANCC	FALSE	_neural_tube[4/5]__hindbrain_(rhombencephalon)[4/5]__forebrain[3/5]_midbrain_(mesencephalon)[4/5]_	FALSE	TRUE	FALSE	773907	773953	FALSE	TRUE
chr9:98274342-98275314	LOC100507346-LINC00476	C9orf102	FALSE	_forebrain[5/8]	FALSE	TRUE	FALSE	774073	773959	FALSE	FALSE
chr9:98274342-98275314	LOC100507346-LINC00476	FANCC	FALSE	_forebrain[5/8]	FALSE	FALSE	TRUE	773907	773959	FALSE	FALSE
chrX:123350827-123352587	STAG2-SH2D1A	STAG2	TRUE	_hindbrain_(rhombencephalon)[8/8]__midbrain_(mesencephalon)[8/8]__limb[7/8]__dorsal_root_ganglion[7/8]__branchial_arch[7/8]__cranial_nerve[7/8]__nose[6/8]_	FALSE	TRUE	FALSE	820801	820869	FALSE	TRUE
chrX:139169379-139171545	CXorf66-LOC389895	SOX3	FALSE	_hindbrain_(rhombencephalon)[4/5]__forebrain[5/5]	FALSE	TRUE	FALSE	825713	825600	FALSE	FALSE
chrX:139332133-139333376	LOC389895-SOX3	SOX3	TRUE	_neural_tube[9/11]__hindbrain_(rhombencephalon)[9/11]__cranial_nerve[8/11]_midbrain_(mesencephalon)[9/11]_	FALSE	TRUE	FALSE	825713	825633	FALSE	FALSE
chrX:139380916-139382199	LOC389895-SOX3	SOX3	TRUE	NA	FALSE	TRUE	FALSE	825713	825646	FALSE	FALSE
chrX:24864231-24865733	SCARNA23-ARX	ARX	TRUE	NA	FALSE	TRUE	FALSE	792096	792033	FALSE	FALSE
