# Supplementary material for: Global reorganisation of cis-regulatory units upon lineage commitment of human embryonic stem cells
Source: eLife. 2017 Mar 23;6:e21926. doi: 10.7554/eLife.21926 (PMC5407860; doi:10.7554/eLife.21926)
Supplement: Supplementary file 3. — The table lists the following CRU information: associated gene name, gene expression (processed with DESeq2), number of PIRs, the promoter (bait) chromatin state, single/dual-state annotation, CRU cluster ID and CRU chromatin state transitions between ESCs and NECs. Only CRUs which have been assigned to clusters in both ESC and NEC are listed. DOI: http://dx.doi.org/10.7554/eLife.21926.021 [file elife-21926-supp3.txt]

Gene	MedianRPKM_ESC	MedianRPKM_NEC	log2FoldChange_DESeq2	padj_DESeq2	baitID	numbIntESC	numbIntNEC	BaitStatusESC	BaitStatusNEC	singleStateESC	singleStateNEC	diffExpr	cluster_ESC	cluster_NEC	baitTransitions	clusterTransitions
AAAS	10.5748075	13.104519	0.42272387	0.035300325	157379	36	31	NA	NA	FALSE	FALSE	noChange	6	1	NA	CT_Act2Act
AACS	1.6956484	1.36767635	-0.192686773	0.435259435	178672	2	3	NA	NA	TRUE	FALSE	noChange	3	5	NA	CT_PoiRep2Act
AADACL4	0	0	NA	NA	2518	3	4	BackgroundESC	PolycombNPC	TRUE	TRUE	noChange	1	1	BT_Bg2PoiRep	CT_Act2Act
AADAT	7.76927685	5.535418	-0.371410905	0.089361411	549068	5	14	NA	NA	TRUE	TRUE	noChange	2	1	NA	CT_PoiRep2Act
AARS	68.430058	38.3453135	-0.714520607	4.98E-09	273743	22	17	ActiveESC	ActiveNPC	TRUE	TRUE	noChange	1	1	BT_Act2Act	CT_Act2Act
AARS2	7.2651012	7.66418425	0.192416791	0.33694805	622804	14	11	NA	NA	FALSE	FALSE	noChange	6	4	NA	CT_Act2PoiRep
AASDH	2.61657365	3.24560295	0.42429107	0.05494896	512394	4	8	ActiveESC	ActiveNPC	TRUE	TRUE	noChange	1	1	BT_Act2Act	CT_Act2Act
ABCA1	0.35820146	1.7302286	2.364297395	3.29E-27	776826	9	16	NA	NA	TRUE	FALSE	upreg	1	5	NA	CT_Act2Act
ABCA10	0.076320279	0.01925441	-1.417209554	0.160572241	294576	5	7	BackgroundESC	BackgroundNPC	TRUE	TRUE	noChange	8	1	BT_Bg2Bg	CT_Bg2Act
ABCA3	1.21772435	4.403998	1.951115156	1.15E-22	259131	18	10	PoisedESC	NA	TRUE	TRUE	upreg	1	3	NA	CT_Act2PoiRep
ABCA4	0.020107501	0.028657242	0.400480761	0.760628384	25311	7	5	PoisedESC	PoisedNPC	TRUE	FALSE	noChange	4	7	BT_PoiRep2PoiRep	CT_PoiRep2PoiRep
ABCA6	0	0	NA	NA	294547	2	3	BackgroundESC	BackgroundNPC	TRUE	TRUE	noChange	8	1	BT_Bg2Bg	CT_Bg2Act
ABCA8	0	0.035754986	2.118990811	0.05891537	294502	5	2	BackgroundESC	BackgroundNPC	TRUE	TRUE	noChange	8	8	BT_Bg2Bg	CT_Bg2Bg
ABCA9	0.026467432	0.022143438	-0.108072941	0.94176443	294525	2	2	BackgroundESC	BackgroundNPC	TRUE	TRUE	noChange	8	8	BT_Bg2Bg	CT_Bg2Bg
ABCB10	4.545551	3.38754355	-0.305945906	0.202921054	58705	7	15	NA	NA	TRUE	FALSE	noChange	4	5	NA	CT_PoiRep2Act
ABCB11	0.006769643	0.003097957	-0.216576801	0.856546312	381459	1	1	BackgroundESC	BackgroundNPC	TRUE	TRUE	noChange	8	8	BT_Bg2Bg	CT_Bg2Bg
ABCB5	0.012394267	0.001477744	-0.971647617	0.462849924	667588	2	6	BackgroundESC	BackgroundNPC	TRUE	TRUE	noChange	8	8	BT_Bg2Bg	CT_Bg2Bg
ABCC1	14.8935455	10.94150625	-0.325535654	0.014678723	262399	1	4	ActiveESC	NA	TRUE	TRUE	noChange	8	2	NA	CT_Bg2PoiRep
ABCC12	0.005330689	0.010395627	0.369811654	0.779358312	267603	11	15	NA	NA	TRUE	FALSE	noChange	8	5	NA	CT_Bg2Act
ABCC2	0.119067613	0.14669153	0.37357605	0.697242498	92879	7	6	NA	BackgroundNPC	TRUE	TRUE	noChange	1	3	NA	CT_Act2PoiRep
ABCC4	1.9840438	2.235442	0.284104874	0.211856651	204753	2	4	NA	PoisedNPC	TRUE	TRUE	noChange	1	1	NA	CT_Act2Act
ABCC5	5.7140379	6.0921215	0.208354554	0.188361355	492332	7	3	NA	NA	TRUE	TRUE	noChange	1	2	NA	CT_Act2PoiRep
ABCC8	0.094684483	0.819184315	3.087981853	2.03E-12	107204	12	14	NA	PoisedNPC	FALSE	TRUE	upreg	7	4	NA	CT_PoiRep2PoiRep
ABCD3	5.064487	3.2878405	-0.502068268	0.001515129	25405	8	2	NA	ActiveNPC	FALSE	TRUE	noChange	5	3	NA	CT_PoiRep2PoiRep
ABCD4	6.05339935	7.4797163	0.417807963	0.00718773	227087	16	6	ActiveESC	ActiveNPC	TRUE	TRUE	noChange	1	1	BT_Act2Act	CT_Act2Act
ABCE1	26.4853155	12.0521515	-1.013720245	2.88E-14	541105	5	8	ActiveESC	ActiveNPC	TRUE	TRUE	noChange	8	8	BT_Act2Act	CT_Bg2Bg
ABCF2	17.916974	12.579851	-0.391554613	0.01214518	705223	7	2	NA	NA	TRUE	TRUE	noChange	2	2	NA	CT_PoiRep2PoiRep
ABCG2	0.5636593	0.16552999	-1.54024079	0.003877685	522588	4	1	BackgroundESC	BackgroundNPC	TRUE	TRUE	downreg	1	8	BT_Bg2Bg	CT_Any2Bg
ABCG4	0.27828105	0.12693749	-0.938876184	0.128117795	137048	1	1	NA	PoisedNPC	TRUE	TRUE	noChange	8	8	NA	CT_Bg2Bg
ABHD1	0.28804073	0.097450178	-1.097653133	0.311046163	339740	5	2	NA	PoisedNPC	TRUE	TRUE	noChange	3	8	NA	CT_Any2Bg
ABHD10	6.7392845	7.8920817	0.341520421	0.067581515	470002	17	15	ActiveESC	ActiveNPC	FALSE	FALSE	noChange	7	6	BT_Act2Act	CT_PoiRep2PoiRep
ABHD14A	1.329057	3.34866185	1.422664954	7.54E-06	452122	6	8	NA	NA	TRUE	FALSE	noChange	1	5	NA	CT_Act2Act
ABHD15	0.4307525	1.1028422	1.416080812	0.001586715	284587	3	3	PoisedESC	NA	FALSE	TRUE	noChange	6	1	NA	CT_Act2Act
ABHD2	3.4802391	3.6665366	0.190005963	0.314907813	255166	3	2	NA	NA	TRUE	TRUE	noChange	1	8	NA	CT_Any2Bg
ABL1	20.09806	22.016973	0.247846001	0.04577212	783706	14	15	NA	ActiveNPC	FALSE	FALSE	noChange	1	5	NA	CT_Act2Act
ABLIM1	10.896108	6.4934224	-0.624751508	7.96E-06	97255	7	7	BackgroundESC	NA	TRUE	TRUE	noChange	1	3	NA	CT_Act2PoiRep
ABLIM2	0.135150395	0.137587048	0.128325859	0.889807952	498162	1	2	NA	NA	TRUE	TRUE	noChange	8	2	NA	CT_Bg2PoiRep
ABLIM3	0.026218466	0.056505736	0.925638751	0.421942444	601171	2	2	PoisedESC	PoisedNPC	TRUE	TRUE	noChange	2	3	BT_PoiRep2PoiRep	CT_PoiRep2PoiRep
ABP1	0.027356508	0	-1.168926254	0.319715396	705148	9	6	ActiveESC	NA	TRUE	TRUE	noChange	4	6	NA	CT_PoiRep2PoiRep
ABT1	15.3694345	10.2676095	-0.463212969	0.004269344	618422	10	12	NA	NA	FALSE	FALSE	noChange	6	4	NA	CT_Act2PoiRep
ABTB1	0.47292161	1.48848355	1.7332142	8.04E-10	474738	4	5	NA	NA	FALSE	TRUE	upreg	6	8	NA	CT_Any2Bg
ABTB2	2.17023205	1.87961665	-0.080891914	0.889979447	112583	24	28	NA	NA	FALSE	FALSE	noChange	6	5	NA	CT_Act2Act
AC002553.1	0	0	NA	NA	282513	7	4	ActiveESC	ActiveNPC	TRUE	TRUE	noChange	8	8	BT_Act2Act	CT_Bg2Bg
AC004223.1	4.011859	3.65348745	-0.019377185	0.968288124	285994	1	1	ActiveESC	ActiveNPC	TRUE	TRUE	noChange	8	1	BT_Act2Act	CT_Bg2Act
AC004381.6	1.86326875	2.57131225	0.569818798	0.070443888	263590	2	5	ActiveESC	NA	TRUE	TRUE	noChange	1	8	NA	CT_Any2Bg
AC005035.1	15.5644815	16.4816815	0.19569825	0.338747116	360641	4	5	ActiveESC	ActiveNPC	FALSE	TRUE	noChange	6	8	BT_Act2Act	CT_Any2Bg
AC005841.1	0.08465519	0	-0.638061836	0.575962345	142508	14	7	NA	NA	FALSE	TRUE	noChange	6	3	NA	CT_Act2PoiRep
AC006435.1	0.24407293	0.306359885	0.243233399	0.865176911	279153	13	16	ActiveESC	NA	FALSE	FALSE	noChange	6	5	NA	CT_Act2Act
AC006465.3	3.235942	2.4331878	-0.291441152	0.318203293	663326	3	2	ActiveESC	ActiveNPC	TRUE	TRUE	noChange	1	8	BT_Act2Act	CT_Any2Bg
AC007308.1	0.15214125	0.023817803	-1.609044028	0.154788227	430286	2	4	BackgroundESC	BackgroundNPC	TRUE	TRUE	noChange	1	8	BT_Bg2Bg	CT_Any2Bg
AC007405.2	0.36981161	0.3090611	-0.135650526	0.899142285	381994	2	8	NA	PoisedNPC	TRUE	FALSE	noChange	4	5	NA	CT_PoiRep2Act
AC007405.7	3.2609845	1.42628355	-1.001208372	0.105652133	382013	25	23	BackgroundESC	BackgroundNPC	TRUE	FALSE	noChange	3	5	BT_Bg2Bg	CT_PoiRep2Act
AC007431.1	0	0	NA	NA	291621	14	16	NA	PoisedNPC	TRUE	FALSE	noChange	1	5	NA	CT_Act2Act
AC007557.1	0	0	NA	NA	396624	4	7	BackgroundESC	PolycombNPC	TRUE	FALSE	noChange	8	5	BT_Bg2PoiRep	CT_Bg2Act
AC007608.1	0.048444271	0.222524765	1.676803651	0.098596128	268224	2	2	BackgroundESC	NA	TRUE	FALSE	noChange	8	7	NA	CT_Bg2PoiRep
AC007956.1	3.74675955	5.4414785	0.615744444	0.284133905	227188	2	1	ActiveESC	ActiveNPC	TRUE	TRUE	noChange	1	1	BT_Act2Act	CT_Act2Act
AC008060.7	0.012812899	0	-0.342322122	0.697242498	706333	2	5	NA	PoisedNPC	TRUE	TRUE	noChange	2	2	NA	CT_PoiRep2PoiRep
AC008271.1	0	0	NA	NA	336458	2	1	NA	NA	TRUE	TRUE	noChange	8	8	NA	CT_Bg2Bg
AC008676.1	0.105769865	0.01534009	-1.355584562	0.277531017	603608	4	4	BackgroundESC	NA	FALSE	FALSE	noChange	6	5	NA	CT_Act2Act
AC009041.2	0.37778828	2.8151683	1.897330844	0.078646122	258956	2	1	NA	NA	TRUE	TRUE	noChange	1	2	NA	CT_Act2PoiRep
AC010997.1	0.07175897	8.2136848	5.673386095	5.56E-18	85650	8	21	PoisedESC	NA	TRUE	FALSE	upreg	3	3	NA	CT_PoiRep2PoiRep
AC011475.1	0	0.168882415	0.315229198	0.697242498	321947	9	8	ActiveESC	NA	FALSE	FALSE	noChange	1	6	NA	CT_Act2PoiRep
AC011497.1	1.4185602	0.273575015	-2.059620807	0.000352072	328932	1	2	NA	NA	TRUE	TRUE	downreg	3	4	NA	CT_PoiRep2PoiRep
AC013461.1	1.2870381	2.0486399	0.777225923	4.05E-05	382707	3	3	NA	NA	TRUE	TRUE	noChange	3	1	NA	CT_PoiRep2Act
AC015804.1	0	0	NA	NA	296708	4	7	NA	NA	TRUE	TRUE	noChange	3	4	NA	CT_PoiRep2PoiRep
AC017028.1	0	0	NA	NA	402862	10	10	ActiveESC	NA	TRUE	TRUE	noChange	1	4	NA	CT_Act2PoiRep
AC017104.2	0.614571035	0.048167165	-1.908088105	0.091290863	400909	41	42	ActiveESC	ActiveNPC	TRUE	FALSE	noChange	1	1	BT_Act2Act	CT_Act2Act
AC018755.11	0.21668259	0.604458805	1.396954957	0.067437479	330583	2	2	NA	NA	TRUE	TRUE	noChange	3	3	NA	CT_PoiRep2PoiRep
AC018816.3	0.067736593	0.010934832	-0.734718882	0.596458527	438393	1	1	BackgroundESC	BackgroundNPC	TRUE	TRUE	noChange	1	8	BT_Bg2Bg	CT_Any2Bg
AC018867.1	0	0	NA	NA	387032	1	1	BackgroundESC	BackgroundNPC	TRUE	TRUE	noChange	8	1	BT_Bg2Bg	CT_Bg2Act
AC020659.1	0.017195879	0.019653794	0.120216258	0.937787376	241785	1	5	ActiveESC	NA	TRUE	TRUE	noChange	8	8	NA	CT_Bg2Bg
AC020763.1	0.58034539	0.425134885	-0.288472602	0.717542415	273813	4	2	ActiveESC	NA	TRUE	TRUE	noChange	1	8	NA	CT_Any2Bg
AC020907.1	0.200327375	0.010779728	-1.834385099	0.113390391	327591	3	2	ActiveESC	NA	TRUE	TRUE	noChange	1	2	NA	CT_Act2PoiRep
AC022431.2	0	0	NA	NA	572142	1	1	BackgroundESC	PolycombNPC	TRUE	TRUE	noChange	8	3	BT_Bg2PoiRep	CT_Bg2PoiRep
AC022532.1	22.158884	0.146273995	-6.198792251	1.41E-22	84386	8	4	BackgroundESC	NA	FALSE	TRUE	downreg	7	4	NA	CT_PoiRep2PoiRep
AC023469.1	0	0	NA	NA	375670	3	5	BackgroundESC	BackgroundNPC	TRUE	TRUE	noChange	8	1	BT_Bg2Bg	CT_Bg2Act
AC024270.1	35.369705	28.469035	-0.19583428	0.248995846	253577	2	2	NA	ActiveNPC	TRUE	TRUE	noChange	8	8	NA	CT_Bg2Bg
AC024940.1	0.265915815	0.132872785	-0.663448282	0.599684692	151202	6	9	ActiveESC	ActiveNPC	TRUE	TRUE	noChange	1	1	BT_Act2Act	CT_Act2Act
AC026703.1	0.012128846	0.181580477	2.156905854	0.05006047	565061	6	6	BackgroundESC	BackgroundNPC	TRUE	TRUE	noChange	8	1	BT_Bg2Bg	CT_Bg2Act
AC040160.1	0.044820605	0.13479272	0.735602991	0.625787083	273082	10	7	NA	NA	TRUE	TRUE	noChange	4	4	NA	CT_PoiRep2PoiRep
AC062017.1	0.284424395	0.338432925	0.251996659	0.855628587	402899	13	19	NA	NA	TRUE	TRUE	noChange	1	6	NA	CT_Act2PoiRep
AC064874.1	0	0	NA	NA	401989	2	2	BackgroundESC	BackgroundNPC	TRUE	TRUE	noChange	2	4	BT_Bg2Bg	CT_PoiRep2PoiRep
AC068473.1	0.135542315	0.012424592	-1.15893552	0.364156926	320317	2	2	ActiveESC	NA	FALSE	TRUE	noChange	7	2	NA	CT_PoiRep2PoiRep
AC069368.3	3.20453815	2.42261305	-0.278737331	0.58019796	248615	8	5	ActiveESC	NA	TRUE	TRUE	noChange	1	1	NA	CT_Act2Act
AC073263.1	0.01624878	0	-0.324142841	0.697242498	353832	20	13	BackgroundESC	NA	FALSE	FALSE	noChange	6	6	NA	CT_Act2PoiRep
AC073343.1	0.335292595	0.60595968	0.853827677	0.315962356	663042	8	8	BackgroundESC	BackgroundNPC	TRUE	TRUE	noChange	1	1	BT_Bg2Bg	CT_Act2Act
AC073346.2	12.562604	9.6397925	-0.261248849	0.207748816	693863	1	1	NA	ActiveNPC	TRUE	TRUE	noChange	8	8	NA	CT_Bg2Bg
AC073610.1	59.934125	43.1219835	-0.356022075	0.011526573	156385	5	6	NA	NA	FALSE	TRUE	noChange	7	2	NA	CT_PoiRep2PoiRep
AC073610.5	56.50644	35.6120545	-0.541904927	0.005723098	156382	7	5	BackgroundESC	NA	FALSE	TRUE	noChange	7	2	NA	CT_PoiRep2PoiRep
AC073624.1	0	0	NA	NA	296936	4	3	PoisedESC	PoisedNPC	TRUE	TRUE	noChange	1	2	BT_PoiRep2PoiRep	CT_Act2PoiRep
AC079135.1	0.330896115	5.04834335	3.709477164	2.69E-12	402089	5	12	PoisedESC	NA	FALSE	TRUE	upreg	6	3	NA	CT_Act2PoiRep
AC079341.1	0.15686203	0.025639227	-1.555314702	0.173679197	533539	3	1	PoisedESC	PoisedNPC	TRUE	TRUE	noChange	8	8	BT_PoiRep2PoiRep	CT_Bg2Bg
AC079354.1	0.06434826	0.038866634	-0.473543336	0.697242498	391924	8	12	ActiveESC	NA	FALSE	FALSE	noChange	7	4	NA	CT_PoiRep2PoiRep
AC084082.3	0.01291785	0.013744684	0.016529298	0.987440942	726383	1	3	ActiveESC	NA	TRUE	TRUE	noChange	8	1	NA	CT_Bg2Act
AC090616.2	0.94757038	0.887700945	0.029705774	0.973756391	285236	4	3	ActiveESC	ActiveNPC	TRUE	TRUE	noChange	3	8	BT_Act2Act	CT_Any2Bg
AC092031.1	0	0.010948302	0.418319779	0.694575488	689222	6	4	BackgroundESC	BackgroundNPC	TRUE	TRUE	noChange	3	8	BT_Bg2Bg	CT_Any2Bg
AC092067.1	0.025868269	0	-0.455291738	0.673391315	323272	2	2	ActiveESC	NA	TRUE	TRUE	noChange	1	1	NA	CT_Act2Act
AC092117.1	0.027018209	0.081164673	1.048430036	0.412592064	259210	13	8	BackgroundESC	NA	TRUE	FALSE	noChange	1	7	NA	CT_Act2PoiRep
AC092327.1	0	0	NA	NA	278013	4	4	PoisedESC	PoisedNPC	TRUE	TRUE	noChange	2	2	BT_PoiRep2PoiRep	CT_PoiRep2PoiRep
AC092329.1	1.73147835	1.68721745	0.079405111	0.886299048	324554	3	1	BackgroundESC	ActiveNPC	TRUE	TRUE	noChange	1	1	BT_Bg2Act	CT_Act2Act
AC092384.1	0	0.082757746	1.355552853	0.247898826	278467	18	16	NA	NA	FALSE	TRUE	noChange	6	4	NA	CT_Act2PoiRep
AC092675.3	0.064103125	0.195853225	1.010031676	0.45108985	359653	8	8	BackgroundESC	NA	TRUE	TRUE	noChange	3	1	NA	CT_PoiRep2Act
AC092811.1	0.128035835	0.2228337	0.619632351	0.673391315	57694	2	5	BackgroundESC	BackgroundNPC	TRUE	FALSE	noChange	8	5	BT_Bg2Bg	CT_Bg2Act
AC093726.6	2.6445652	1.577613	-0.614393551	0.051009445	706203	3	4	NA	PolycombNPC	TRUE	TRUE	noChange	2	2	NA	CT_PoiRep2PoiRep
AC096644.1	0	0	NA	NA	56234	6	18	BackgroundESC	BackgroundNPC	TRUE	FALSE	noChange	1	5	BT_Bg2Bg	CT_Act2Act
AC100775.1	0	0	NA	NA	313531	6	2	NA	PoisedNPC	TRUE	TRUE	noChange	2	2	NA	CT_PoiRep2PoiRep
AC103710.1	0	0	NA	NA	103314	1	2	BackgroundESC	BackgroundNPC	TRUE	TRUE	noChange	8	8	BT_Bg2Bg	CT_Bg2Bg
AC104472.1	0.0660842	0.018722081	-0.707400536	0.642348514	483367	10	10	NA	NA	TRUE	TRUE	noChange	1	1	NA	CT_Act2Act
AC104942.1	3.01400465	3.9093874	0.47329293	0.44643388	116513	1	5	ActiveESC	ActiveNPC	TRUE	TRUE	noChange	8	1	BT_Act2Act	CT_Bg2Act
AC106876.2	0	0	NA	NA	401269	4	2	ActiveESC	NA	TRUE	TRUE	noChange	1	1	NA	CT_Act2Act
AC107021.1	0.052522979	0.008870249	-0.728141717	0.601241809	480240	1	1	BackgroundESC	BackgroundNPC	TRUE	TRUE	noChange	8	8	BT_Bg2Bg	CT_Bg2Bg
AC108463.1	1.9628274	0.12354875	-3.050443659	1.99E-06	363370	9	4	BackgroundESC	BackgroundNPC	TRUE	TRUE	downreg	1	8	BT_Bg2Bg	CT_Any2Bg
AC110491.1	1.31628525	1.21156555	-1.26E-05	0.999963276	465380	1	1	PoisedESC	NA	TRUE	TRUE	noChange	8	8	NA	CT_Bg2Bg
AC111170.2	0.17803978	0.03053234	-1.677832785	0.115079155	296612	2	2	NA	NA	TRUE	TRUE	noChange	8	1	NA	CT_Bg2Act
AC112512.1	0.045424141	0	-0.781070149	0.50034768	451176	4	1	ActiveESC	ActiveNPC	TRUE	TRUE	noChange	1	8	BT_Act2Act	CT_Any2Bg
AC112721.1	0	0	NA	NA	402461	9	9	PolycombESC	PolycombNPC	TRUE	TRUE	noChange	1	3	BT_PoiRep2PoiRep	CT_Act2PoiRep
AC114772.1	3.3326069	1.79354335	-0.762350013	0.006420452	352615	1	1	NA	BackgroundNPC	TRUE	TRUE	noChange	8	8	NA	CT_Bg2Bg
AC130454.2	0.71495873	0.005742853	-4.566816075	6.25E-08	264357	9	6	PoisedESC	PoisedNPC	FALSE	TRUE	downreg	6	3	BT_PoiRep2PoiRep	CT_Act2PoiRep
AC132186.2	0.00504461	0.02147	0.435151435	0.697242498	272921	2	4	ActiveESC	NA	TRUE	TRUE	noChange	8	2	NA	CT_Bg2PoiRep
AC133919.6	2.3687487	1.1827599	-0.863492988	0.013488085	278652	1	1	NA	NA	TRUE	TRUE	noChange	8	3	NA	CT_Bg2PoiRep
AC135352.1	0.31577602	0.27944149	-0.059121816	0.960841193	710906	2	4	NA	PoisedNPC	TRUE	TRUE	noChange	8	2	NA	CT_Bg2PoiRep
AC135724.1	0.07780609	0.280523925	1.177187251	0.354296808	285044	19	14	BackgroundESC	BackgroundNPC	TRUE	FALSE	noChange	1	7	BT_Bg2Bg	CT_Act2PoiRep
AC135776.1	0	0	NA	NA	266793	12	1	BackgroundESC	BackgroundNPC	TRUE	TRUE	noChange	8	8	BT_Bg2Bg	CT_Bg2Bg
AC217771.1	0	0	NA	NA	288305	24	21	BackgroundESC	NA	FALSE	TRUE	noChange	6	6	NA	CT_Act2PoiRep
AC226150.2	0	0	NA	NA	180718	4	1	BackgroundESC	BackgroundNPC	TRUE	TRUE	noChange	8	3	BT_Bg2Bg	CT_Bg2PoiRep
ACAA2	56.039977	23.3420275	-1.13885107	1.90E-15	311213	7	9	ActiveESC	ActiveNPC	TRUE	FALSE	noChange	1	5	BT_Act2Act	CT_Act2Act
ACADL	0.012489901	0	-0.668174909	0.560468015	394427	2	1	PoisedESC	PoisedNPC	TRUE	TRUE	noChange	3	1	BT_PoiRep2PoiRep	CT_PoiRep2Act
ACADS	1.760909	1.13902765	-0.492344432	0.242555824	177815	7	11	NA	NA	TRUE	TRUE	noChange	1	1	NA	CT_Act2Act
ACADVL	62.1506615	56.6816345	-0.016203125	0.933672329	280191	11	10	NA	ActiveNPC	TRUE	FALSE	noChange	1	5	NA	CT_Act2Act
ACAP1	2.396721	0.44016922	-2.234675801	2.78E-09	280205	14	9	ActiveESC	NA	TRUE	FALSE	downreg	1	6	NA	CT_Act2PoiRep
ACAP2	4.20194835	2.86063275	-0.435512517	0.006234172	495785	7	8	ActiveESC	ActiveNPC	TRUE	TRUE	noChange	1	3	BT_Act2Act	CT_Act2PoiRep
ACAT1	6.82416845	4.7379941	-0.405090691	0.016704569	133868	1	2	NA	NA	TRUE	TRUE	noChange	8	8	NA	CT_Bg2Bg
ACAT2	40.8982715	51.6667405	0.452328378	0.02851341	658650	4	4	ActiveESC	ActiveNPC	TRUE	TRUE	noChange	8	1	BT_Act2Act	CT_Bg2Act
ACBD6	11.8086925	9.7838865	-0.153279273	0.493386465	44154	37	37	NA	ActiveNPC	FALSE	FALSE	noChange	5	6	NA	CT_PoiRep2PoiRep
ACCN1	0.34340553	0.24268701	-0.345059287	0.69384543	285779	12	19	NA	NA	FALSE	TRUE	noChange	7	6	NA	CT_PoiRep2PoiRep
ACCN4	0.005713381	0.127230835	2.848181034	0.003737893	397305	7	6	NA	NA	TRUE	TRUE	upreg	1	6	NA	CT_Act2PoiRep
ACCSL	0	0	NA	NA	115628	3	5	BackgroundESC	NA	TRUE	FALSE	noChange	3	5	NA	CT_PoiRep2Act
ACD	8.7258815	9.9470855	0.301402842	0.174760128	273170	22	17	NA	NA	FALSE	FALSE	noChange	1	6	NA	CT_Act2PoiRep
ACE	0.20868232	0.050844077	-1.728965064	0.006048896	293068	1	2	NA	NA	TRUE	TRUE	downreg	1	8	NA	CT_Any2Bg
ACE2	0.27208817	0.060391345	-1.681301818	0.054356132	789319	3	5	BackgroundESC	BackgroundNPC	TRUE	TRUE	noChange	1	8	BT_Bg2Bg	CT_Any2Bg
ACIN1	24.7705545	27.0250885	0.242353275	0.038058424	211384	21	19	NA	NA	FALSE	FALSE	noChange	6	1	NA	CT_Act2Act
ACMSD	0.159135765	0.073673705	-0.744944593	0.543368641	370315	1	2	BackgroundESC	BackgroundNPC	TRUE	TRUE	noChange	8	8	BT_Bg2Bg	CT_Bg2Bg
ACN9	6.08939015	3.6260642	-0.624844186	0.005695569	689404	6	9	NA	NA	TRUE	TRUE	noChange	8	8	NA	CT_Bg2Bg
ACO1	15.07863	10.875281	-0.351038189	0.031224234	760862	4	10	NA	NA	TRUE	TRUE	noChange	8	1	NA	CT_Bg2Act
ACO2	21.681103	16.7943005	-0.251724888	0.095076585	434973	11	4	ActiveESC	ActiveNPC	TRUE	TRUE	noChange	1	1	BT_Act2Act	CT_Act2Act
ACOT12	0.044798061	0.028917954	-0.229176438	0.876919957	579934	9	1	PoisedESC	PoisedNPC	TRUE	TRUE	noChange	1	1	BT_PoiRep2PoiRep	CT_Act2Act
ACOT9	6.2311765	4.18412415	-0.454804143	0.006596913	791762	6	5	NA	NA	TRUE	TRUE	noChange	1	1	NA	CT_Act2Act
ACOX2	0.37057777	0.82176659	1.211723656	0.007167998	453894	2	3	ActiveESC	NA	TRUE	TRUE	noChange	3	2	NA	CT_PoiRep2PoiRep
ACOX3	2.6057668	2.4746504	0.03948477	0.911420321	498219	3	3	ActiveESC	NA	TRUE	TRUE	noChange	1	2	NA	CT_Act2PoiRep
ACOXL	1.75607115	0.108696349	-3.683193198	9.82E-19	363233	27	15	NA	NA	FALSE	TRUE	downreg	6	1	NA	CT_Act2Act
ACP6	4.052349	3.594836	-0.056955178	0.859265168	34692	11	3	ActiveESC	ActiveNPC	TRUE	TRUE	noChange	1	3	BT_Act2Act	CT_Act2PoiRep
ACRBP	0.292653925	0.59820703	1.058229913	0.088684183	143510	29	33	NA	NA	FALSE	FALSE	noChange	6	1	NA	CT_Act2Act
ACSBG1	1.7615343	0.57867388	-1.466022298	3.02E-10	252179	2	3	NA	NA	TRUE	TRUE	noChange	8	2	NA	CT_Bg2PoiRep
ACSL3	13.16842	10.3261075	-0.23074199	0.15169298	398337	1	5	ActiveESC	ActiveNPC	TRUE	FALSE	noChange	1	5	BT_Act2Act	CT_Act2Act
ACSM4	0.062365498	0	-1.574013895	0.175005961	143647	2	1	BackgroundESC	BackgroundNPC	TRUE	TRUE	noChange	1	8	BT_Bg2Bg	CT_Any2Bg
ACSS1	0.034055975	0.207969865	2.468164941	3.10E-05	410693	3	7	PoisedESC	PoisedNPC	TRUE	TRUE	upreg	1	4	BT_PoiRep2PoiRep	CT_Act2PoiRep
ACTA1	36.481148	0.535265675	-5.468746426	3.40E-25	58667	17	6	NA	PoisedNPC	FALSE	TRUE	downreg	7	6	NA	CT_PoiRep2PoiRep
ACTA2	0.38039916	8.978327	4.581203099	1.26E-71	89679	5	7	PoisedESC	ActiveNPC	FALSE	FALSE	upreg	7	5	BT_PoiRep2Act	CT_PoiRep2Act
ACTB	861.0235	643.726775	-0.300901339	0.020607717	662837	10	12	NA	NA	TRUE	FALSE	noChange	1	5	NA	CT_Act2Act
ACTBL2	0	0	NA	NA	572382	3	1	BackgroundESC	BackgroundNPC	TRUE	TRUE	noChange	8	8	BT_Bg2Bg	CT_Bg2Bg
ACTC1	20.2361825	0.2673468	-6.016426333	3.75E-157	239739	2	2	NA	NA	TRUE	TRUE	downreg	8	3	NA	CT_Bg2PoiRep
ACTG1	1201.00865	951.2134	-0.218630966	0.081169981	297383	6	7	ActiveESC	ActiveNPC	TRUE	TRUE	noChange	2	8	BT_Act2Act	CT_Any2Bg
ACTG2	2.9181478	0.22553038	-3.391632283	8.33E-17	353783	7	8	ActiveESC	NA	FALSE	FALSE	downreg	6	5	NA	CT_Act2Act
ACTL7A	0	0	NA	NA	778003	2	3	BackgroundESC	BackgroundNPC	TRUE	TRUE	noChange	8	8	BT_Bg2Bg	CT_Bg2Bg
ACTL7B	0.006330783	0	-0.324142841	0.697242498	778002	1	1	BackgroundESC	PolycombNPC	TRUE	TRUE	noChange	3	8	BT_Bg2PoiRep	CT_Any2Bg
ACTL9	0	0	NA	NA	321608	3	4	PoisedESC	PolycombNPC	TRUE	FALSE	noChange	8	6	BT_PoiRep2PoiRep	CT_Bg2PoiRep
ACTR1B	8.7367215	17.3380145	1.092085108	6.46E-07	359466	5	3	ActiveESC	ActiveNPC	FALSE	TRUE	noChange	6	8	BT_Act2Act	CT_Any2Bg
ACTR3	12.1688235	7.9659685	-0.492403973	0.000372553	364107	9	14	ActiveESC	ActiveNPC	TRUE	FALSE	noChange	1	5	BT_Act2Act	CT_Act2Act
ACTR3B	2.11074035	3.1305747	0.676497579	0.000800886	705599	16	18	NA	NA	TRUE	FALSE	noChange	1	5	NA	CT_Act2Act
ACTR8	6.27712895	5.5615323	-0.05783393	0.800748891	452582	2	3	ActiveESC	ActiveNPC	TRUE	TRUE	noChange	1	1	BT_Act2Act	CT_Act2Act
ACTRT2	0.010561707	0	-0.324142841	0.697242498	487	15	18	NA	PoisedNPC	TRUE	TRUE	noChange	1	3	NA	CT_Act2PoiRep
ACVR1	4.2404724	2.73596395	-0.508288855	0.020029366	377870	2	2	NA	ActiveNPC	TRUE	TRUE	noChange	3	8	NA	CT_Any2Bg
ACVR1C	0.154225235	0.007629378	-2.565894789	0.011733387	377790	1	2	PoisedESC	PoisedNPC	TRUE	TRUE	noChange	3	8	BT_PoiRep2PoiRep	CT_Any2Bg
ACVR2A	1.7132577	1.537036	-0.037095417	0.906173288	374564	13	21	ActiveESC	ActiveNPC	TRUE	TRUE	noChange	1	1	BT_Act2Act	CT_Act2Act
ACYP1	2.42505775	4.2028995	0.892268921	0.003012384	227286	6	7	ActiveESC	NA	TRUE	TRUE	noChange	1	8	NA	CT_Any2Bg
ACYP2	0.19900224	0.60329352	1.501981502	0.02898865	347868	15	11	NA	ActiveNPC	TRUE	TRUE	noChange	1	8	NA	CT_Any2Bg
AD000671.1	0.075729767	0.06058306	-0.096905567	0.952579533	327701	5	5	NA	NA	FALSE	TRUE	noChange	7	4	NA	CT_PoiRep2PoiRep
AD001527.1	0.055822417	0.053742591	0.00587438	0.995631373	327756	5	3	NA	NA	TRUE	TRUE	noChange	1	8	NA	CT_Any2Bg
ADA	2.7901702	9.1391155	1.815406846	1.17E-23	414361	3	3	NA	NA	FALSE	TRUE	upreg	7	3	NA	CT_PoiRep2PoiRep
ADAM10	10.950512	9.854495	-0.03506784	0.838364672	246874	18	19	ActiveESC	ActiveNPC	FALSE	FALSE	noChange	1	5	BT_Act2Act	CT_Act2Act
ADAM12	0.089005972	0.5900328	2.737357682	4.30E-11	100589	14	14	PoisedESC	NA	FALSE	FALSE	upreg	6	5	NA	CT_Act2Act
ADAM17	6.1817241	8.90736	0.641028248	2.23E-05	334707	2	6	ActiveESC	ActiveNPC	TRUE	TRUE	noChange	3	2	BT_Act2Act	CT_PoiRep2PoiRep
ADAM30	0	0	NA	NA	33335	63	78	BackgroundESC	NA	FALSE	FALSE	noChange	5	5	NA	CT_PoiRep2Act
ADAM32	0.259607965	0.00972178	-3.901677969	1.13E-08	718616	3	3	BackgroundESC	BackgroundNPC	TRUE	TRUE	downreg	8	8	BT_Bg2Bg	CT_Bg2Bg
ADAMTS1	6.64234445	1.4280516	-2.08729636	1.71E-37	423843	11	7	ActiveESC	NA	TRUE	TRUE	downreg	8	1	NA	CT_Bg2Act
ADAMTS12	2.276081	3.3830712	0.685499709	1.01E-05	565411	12	11	NA	NA	FALSE	TRUE	noChange	1	1	NA	CT_Act2Act
ADAMTS13	0.61392617	1.818382	1.658054944	3.47E-10	784309	7	4	NA	NA	FALSE	TRUE	upreg	6	8	NA	CT_Any2Bg
ADAMTS15	0.73428825	1.21047475	0.814456544	0.013082903	140331	38	41	NA	PoisedNPC	FALSE	FALSE	noChange	1	6	NA	CT_Act2PoiRep
ADAMTS18	0.011786524	0.072818232	1.777502066	0.102080444	275710	9	17	PoisedESC	PoisedNPC	TRUE	TRUE	noChange	2	3	BT_PoiRep2PoiRep	CT_PoiRep2PoiRep
ADAMTS3	0.55186095	1.061120335	1.02564367	0.002190447	517423	2	5	NA	ActiveNPC	TRUE	TRUE	noChange	8	1	NA	CT_Bg2Act
ADAMTS5	0.55505621	0.011076914	-4.901046326	1.94E-17	423900	3	4	PoisedESC	PoisedNPC	TRUE	TRUE	downreg	8	1	BT_PoiRep2PoiRep	CT_Bg2Act
ADAMTS6	0.08613264	0.8033912	3.192803185	1.36E-17	575102	10	8	ActiveESC	ActiveNPC	TRUE	TRUE	upreg	8	4	BT_Act2Act	CT_Bg2PoiRep
ADAMTS8	1.56338255	0.359376535	-1.937337337	3.22E-07	140327	56	50	NA	NA	FALSE	FALSE	downreg	6	6	NA	CT_Act2PoiRep
ADAMTS9	0.292196495	1.93587185	2.798623934	1.19E-30	455872	6	5	PoisedESC	NA	FALSE	FALSE	upreg	6	5	NA	CT_Act2Act
ADAMTSL3	0.12839063	0.079244777	-0.514250319	0.589868715	253717	1	2	PoisedESC	PoisedNPC	TRUE	TRUE	noChange	8	1	BT_PoiRep2PoiRep	CT_Bg2Act
ADAMTSL4	0.944618715	0.12517161	-2.627596708	6.39E-09	35488	25	14	NA	NA	TRUE	FALSE	downreg	1	5	NA	CT_Act2Act
ADAR	44.5820235	29.020637	-0.500669351	6.80E-06	36484	33	31	ActiveESC	NA	FALSE	FALSE	noChange	6	5	NA	CT_Act2Act
ADARB1	1.71195145	1.1667344	-0.426264448	0.09462308	428918	2	7	NA	NA	TRUE	FALSE	noChange	1	6	NA	CT_Act2PoiRep
ADAT2	1.72314645	1.42583625	-0.15460271	0.697242498	653761	2	3	ActiveESC	ActiveNPC	TRUE	TRUE	noChange	1	8	BT_Act2Act	CT_Any2Bg
ADCK3	3.5670002	2.77187935	-0.244709167	0.20032192	58065	3	3	BackgroundESC	BackgroundNPC	TRUE	TRUE	noChange	1	3	BT_Bg2Bg	CT_Act2PoiRep
ADCY10	0.020661259	0.002270452	-1.037899283	0.426822817	40189	6	6	BackgroundESC	BackgroundNPC	TRUE	TRUE	noChange	1	1	BT_Bg2Bg	CT_Act2Act
ADCY2	1.67544755	2.01135275	0.380796817	0.046308264	557337	11	16	NA	NA	FALSE	TRUE	noChange	6	3	NA	CT_Act2PoiRep
ADCY3	7.8124157	10.4362745	0.53166871	6.71E-05	339201	4	7	NA	NA	TRUE	TRUE	noChange	1	1	NA	CT_Act2Act
ADCY4	0.018499079	0.012717321	-0.218558987	0.881574638	211702	3	2	PoisedESC	PoisedNPC	FALSE	TRUE	noChange	6	3	BT_PoiRep2PoiRep	CT_Act2PoiRep
ADCY5	0.482280415	0.4275341	-0.066064547	0.915589465	473578	6	4	PoisedESC	NA	TRUE	TRUE	noChange	1	2	NA	CT_Act2PoiRep
ADCY8	1.672907	0.155274925	-3.196014197	2.58E-20	746873	9	8	NA	PoisedNPC	TRUE	TRUE	downreg	8	8	NA	CT_Bg2Bg
ADCY9	1.96765955	1.3471955	-0.426337405	0.059067233	259473	10	4	NA	NA	FALSE	TRUE	noChange	6	2	NA	CT_Act2PoiRep
ADCYAP1R1	1.91829315	3.90614635	1.132409271	3.55E-11	670820	3	1	NA	PoisedNPC	TRUE	TRUE	noChange	3	3	NA	CT_PoiRep2PoiRep
ADD2	20.2929525	9.5535605	-0.966175233	3.48E-17	352942	28	26	NA	NA	FALSE	FALSE	noChange	6	6	NA	CT_Act2PoiRep
ADH4	0	0.011153261	0.376835853	0.697242498	526161	2	2	BackgroundESC	BackgroundNPC	TRUE	TRUE	noChange	8	8	BT_Bg2Bg	CT_Bg2Bg
ADH5	49.7253455	39.4764745	-0.215080095	0.097884841	526146	4	8	ActiveESC	ActiveNPC	TRUE	TRUE	noChange	8	1	BT_Act2Act	CT_Bg2Act
ADIPOQ	0.019123702	0	-1.02168219	0.38349394	493062	20	10	BackgroundESC	NA	TRUE	TRUE	noChange	1	1	NA	CT_Act2Act
ADNP	20.375168	20.126505	0.098549142	0.532238191	415839	5	3	ActiveESC	ActiveNPC	FALSE	FALSE	noChange	7	7	BT_Act2Act	CT_PoiRep2PoiRep
ADNP2	14.5561045	10.270432	-0.384495509	0.002427146	320405	2	1	NA	NA	TRUE	TRUE	noChange	3	2	NA	CT_PoiRep2PoiRep
ADO	9.92029225	6.97652715	-0.389292145	0.022964762	82244	11	21	ActiveESC	ActiveNPC	TRUE	FALSE	noChange	3	6	BT_Act2Act	CT_PoiRep2PoiRep
ADORA2A	0.87631185	0.53829607	-0.5642197	0.293771191	430980	13	11	NA	NA	TRUE	TRUE	noChange	1	6	NA	CT_Act2PoiRep
ADORA2B	1.71396925	1.01307645	-0.605406946	0.299909167	282480	2	1	NA	PoisedNPC	TRUE	TRUE	noChange	8	3	NA	CT_Bg2PoiRep
ADPGK	15.954683	11.795125	-0.3174709	0.080731059	250787	20	23	ActiveESC	NA	TRUE	FALSE	noChange	1	5	NA	CT_Act2Act
ADRA1A	0.13637427	0.015203687	-2.354592302	0.007593293	715040	6	10	PoisedESC	PoisedNPC	TRUE	TRUE	downreg	1	8	BT_PoiRep2PoiRep	CT_Any2Bg
ADRA1B	0.09751263	0.051157166	-0.479834758	0.718143299	604427	29	26	PoisedESC	PoisedNPC	FALSE	TRUE	noChange	6	6	BT_PoiRep2PoiRep	CT_Act2PoiRep
ADRA1D	0.029694142	0.032361992	0.11673057	0.940393703	404364	10	11	PoisedESC	PoisedNPC	FALSE	TRUE	noChange	5	4	BT_PoiRep2PoiRep	CT_PoiRep2PoiRep
ADRA2A	0.51615218	0.55858682	0.208800588	0.80147223	96169	4	12	NA	NA	TRUE	TRUE	noChange	8	4	NA	CT_Bg2PoiRep
ADRA2B	1.03574085	1.0272286	0.097512428	0.856546312	359095	10	21	NA	NA	TRUE	FALSE	noChange	1	6	NA	CT_Act2PoiRep
ADRB1	0.03825523	0.010355365	-0.723735464	0.630936467	97076	3	7	PoisedESC	PoisedNPC	TRUE	TRUE	noChange	8	1	BT_PoiRep2PoiRep	CT_Bg2Act
ADRB2	0.33214498	0.154148505	-0.798681914	0.449932361	601068	6	7	NA	PoisedNPC	TRUE	TRUE	noChange	1	3	NA	CT_Act2PoiRep
ADRM1	67.89892	30.7203185	-1.022816848	9.70E-17	418861	5	1	ActiveESC	NA	TRUE	TRUE	noChange	1	1	NA	CT_Act2Act
ADSL	26.5657985	12.3664495	-0.981389248	6.31E-15	434750	1	3	ActiveESC	ActiveNPC	TRUE	TRUE	noChange	2	1	BT_Act2Act	CT_PoiRep2Act
AE000662.92	0	0	NA	NA	211257	10	15	ActiveESC	NA	TRUE	FALSE	noChange	1	6	NA	CT_Act2PoiRep
AEBP1	8.2100725	11.600851	0.611480889	4.52E-05	674709	19	23	NA	NA	FALSE	FALSE	noChange	6	5	NA	CT_Act2Act
AEN	20.9670365	9.730994	-0.982984665	5.19E-11	255056	11	8	NA	NA	FALSE	TRUE	noChange	7	6	NA	CT_PoiRep2PoiRep
AES	43.195087	39.008359	-0.030097622	0.894888194	320806	4	5	NA	NA	TRUE	TRUE	noChange	1	2	NA	CT_Act2PoiRep
AF131215.3	0.025798664	0	-0.410898169	0.694575488	710413	7	7	ActiveESC	BackgroundNPC	TRUE	TRUE	noChange	2	4	BT_Any2Bg	CT_PoiRep2PoiRep
AF131216.6	0.83155415	0.404517915	-0.891632108	0.019721321	710494	1	2	BackgroundESC	BackgroundNPC	TRUE	TRUE	noChange	8	8	BT_Bg2Bg	CT_Bg2Bg
AF165138.7	0.37654747	0.012643793	-3.304704356	0.00027408	420127	1	4	BackgroundESC	BackgroundNPC	TRUE	TRUE	downreg	8	8	BT_Bg2Bg	CT_Bg2Bg
AFAP1L1	1.02645055	0.193643805	-2.169528421	5.89E-07	601213	4	6	PoisedESC	PoisedNPC	TRUE	TRUE	downreg	3	3	BT_PoiRep2PoiRep	CT_PoiRep2PoiRep
AFF1	8.4797635	8.16521725	0.06138389	0.727855031	522203	10	20	ActiveESC	NA	TRUE	TRUE	noChange	1	1	NA	CT_Act2Act
AFG3L2	40.3886815	16.4935685	-1.170537264	1.19E-24	301394	3	4	ActiveESC	ActiveNPC	TRUE	TRUE	noChange	8	1	BT_Act2Act	CT_Bg2Act
AFTPH	2.8401742	3.01761675	0.204376153	0.423767628	351123	7	9	ActiveESC	ActiveNPC	FALSE	TRUE	noChange	6	4	BT_Act2Act	CT_Act2PoiRep
AGAP2	0.173336925	1.32409355	2.940320178	8.32E-17	158477	11	9	NA	NA	FALSE	FALSE	upreg	7	6	NA	CT_PoiRep2PoiRep
AGAP3	4.55936455	4.5233992	0.103676573	0.62579656	705199	10	16	NA	NA	FALSE	TRUE	noChange	7	6	NA	CT_PoiRep2PoiRep
AGAP7	0.082426525	1.7974476	4.159455186	1.95E-15	78036	39	23	NA	NA	FALSE	TRUE	upreg	7	4	NA	CT_PoiRep2PoiRep
AGBL2	0.038158413	0.048231878	0.332443595	0.793115452	116538	15	11	NA	NA	TRUE	FALSE	noChange	3	5	NA	CT_PoiRep2Act
AGBL3	0.140095845	0.109308775	-0.226793633	0.802276909	700585	4	2	NA	ActiveNPC	TRUE	TRUE	noChange	1	3	NA	CT_Act2PoiRep
AGBL5	8.83429	18.0098925	1.138438935	1.23E-13	339716	12	10	NA	NA	TRUE	FALSE	noChange	4	7	NA	CT_PoiRep2PoiRep
AGK	4.9383703	4.12812	-0.142104402	0.50904951	702456	4	7	ActiveESC	NA	FALSE	TRUE	noChange	7	1	NA	CT_PoiRep2Act
AGL	4.3298783	2.19868815	-0.856624738	5.75E-08	27202	3	7	NA	ActiveNPC	TRUE	TRUE	noChange	8	1	NA	CT_Bg2Act
AGPAT1	24.7370475	28.9677495	0.344171963	0.004884028	619832	3	3	ActiveESC	NA	TRUE	TRUE	noChange	1	1	NA	CT_Act2Act
AGPAT3	0.72224536	1.2901997	0.910764654	0.02083812	428698	2	4	NA	NA	TRUE	TRUE	noChange	1	8	NA	CT_Any2Bg
AGPAT4	2.68065935	6.4908072	1.387356444	4.43E-25	659150	1	1	ActiveESC	ActiveNPC	TRUE	TRUE	noChange	8	1	BT_Act2Act	CT_Bg2Act
AGPAT9	0.59626585	0.055879688	-2.719021269	0.000348179	521076	1	1	PoisedESC	PoisedNPC	TRUE	TRUE	downreg	8	2	BT_PoiRep2PoiRep	CT_Bg2PoiRep
AGPHD1	0.601586875	0.59611602	0.09209418	0.924034687	252246	8	2	NA	NA	FALSE	TRUE	noChange	5	8	NA	CT_Any2Bg
AGR3	0	0	NA	NA	666340	2	1	BackgroundESC	BackgroundNPC	TRUE	TRUE	noChange	1	8	BT_Bg2Bg	CT_Any2Bg
AGTRAP	10.825931	11.717499	0.231275629	0.228479592	2331	1	4	NA	NA	TRUE	TRUE	noChange	1	1	NA	CT_Act2Act
AGXT2L1	0.72689025	0.076510482	-2.688962764	0.000107955	529297	4	4	PoisedESC	PoisedNPC	TRUE	TRUE	downreg	8	3	BT_PoiRep2PoiRep	CT_Bg2PoiRep
AHCTF1	8.1232035	6.6493375	-0.17027623	0.366506227	63845	2	8	ActiveESC	ActiveNPC	TRUE	TRUE	noChange	1	1	BT_Act2Act	CT_Act2Act
AHCYL1	23.6634705	22.595049	0.049164643	0.80809007	30311	6	8	NA	NA	TRUE	TRUE	noChange	8	1	NA	CT_Bg2Act
AHNAK	3.90699555	3.36799505	-0.092973878	0.731894939	120801	25	22	NA	NA	FALSE	FALSE	noChange	6	5	NA	CT_Act2Act
AHR	0.76296	0.184136235	-1.851379248	2.01E-06	666461	1	4	NA	NA	TRUE	TRUE	downreg	8	1	NA	CT_Bg2Act
AHSA1	39.1070225	26.877982	-0.422838472	0.002148589	227866	1	1	ActiveESC	ActiveNPC	TRUE	TRUE	noChange	8	8	BT_Act2Act	CT_Bg2Bg
AHSG	0.029639125	2.17709195	5.471633669	8.60E-19	493004	5	8	NA	PoisedNPC	TRUE	TRUE	upreg	8	1	NA	CT_Bg2Act
AIM1L	0.804695	0.522142935	-0.489223407	0.268493934	5736	10	4	NA	NA	FALSE	TRUE	noChange	6	2	NA	CT_Act2PoiRep
AIPL1	0.098751752	0.020703736	-1.25131588	0.31629879	280005	16	24	NA	NA	FALSE	FALSE	noChange	1	6	NA	CT_Act2PoiRep
AK2	14.8024485	11.6099085	-0.231286919	0.13696601	7125	8	5	NA	NA	TRUE	TRUE	noChange	4	8	NA	CT_Any2Bg
AK4	28.0070215	1.78761575	-3.824091058	3.15E-128	15916	3	3	NA	NA	TRUE	TRUE	downreg	1	1	NA	CT_Act2Act
AKAP1	25.3853045	12.7616885	-0.861918562	3.67E-05	291450	2	4	NA	ActiveNPC	TRUE	FALSE	noChange	1	7	NA	CT_Act2PoiRep
AKAP10	4.41080115	4.67324995	0.201132193	0.379192952	283346	21	20	NA	NA	FALSE	FALSE	noChange	1	1	NA	CT_Act2Act
AKAP11	4.31844915	4.0138402	0.01345505	0.958811424	187968	2	1	ActiveESC	ActiveNPC	TRUE	TRUE	noChange	8	8	BT_Act2Act	CT_Bg2Bg
AKAP12	22.7089175	9.825221	-1.082214282	8.52E-12	656082	3	4	NA	NA	FALSE	TRUE	noChange	1	1	NA	CT_Act2Act
AKAP5	0.590451985	0.346672385	-0.580544288	0.452622998	224290	9	2	PoisedESC	NA	TRUE	TRUE	noChange	1	8	NA	CT_Any2Bg
AKAP6	0.056459873	0.30593899	2.388076713	2.11E-07	214258	1	1	BackgroundESC	ActiveNPC	TRUE	TRUE	upreg	8	1	BT_Bg2Act	CT_Bg2Act
AKAP8L	21.673336	32.515213	0.696318228	0.000380628	322713	1	3	ActiveESC	NA	TRUE	FALSE	noChange	8	5	NA	CT_Bg2Act
AKIRIN1	84.108415	33.7825945	-1.194830673	2.35E-28	8638	2	1	ActiveESC	ActiveNPC	TRUE	TRUE	noChange	1	1	BT_Act2Act	CT_Act2Act
AKR1A1	29.7098025	27.8204545	0.021680543	0.903754235	10299	4	1	ActiveESC	NA	TRUE	TRUE	noChange	1	8	NA	CT_Any2Bg
AKR1C2	0.19436779	0.33337068	0.820112766	0.239213102	65776	2	1	ActiveESC	BackgroundNPC	TRUE	TRUE	noChange	8	8	BT_Any2Bg	CT_Bg2Bg
AKR1C4	0.010339649	0.023722491	0.334505029	0.783440192	65825	7	6	BackgroundESC	NA	TRUE	TRUE	noChange	3	4	NA	CT_PoiRep2PoiRep
AKR1CL1	0	0.022135075	0.315229198	0.697242498	65827	1	1	BackgroundESC	BackgroundNPC	TRUE	TRUE	noChange	8	8	BT_Bg2Bg	CT_Bg2Bg
AL023807.2	0.064628418	0	-2.085707696	0.063394987	615745	1	2	BackgroundESC	BackgroundNPC	TRUE	TRUE	noChange	8	8	BT_Bg2Bg	CT_Bg2Bg
AL033381.1	0	0	NA	NA	610797	5	3	BackgroundESC	NA	TRUE	FALSE	noChange	4	6	NA	CT_PoiRep2PoiRep
AL135998.1	0.22723672	0	-0.324142841	0.697242498	211322	2	5	NA	NA	TRUE	TRUE	noChange	8	8	NA	CT_Bg2Bg
AL137145.1	0.04874768	0.012116538	-0.621798053	0.677310088	66112	2	1	ActiveESC	NA	TRUE	TRUE	noChange	8	3	NA	CT_Bg2PoiRep
AL138795.1	0.203980115	0	-0.781070149	0.50034768	35443	3	2	ActiveESC	BackgroundNPC	TRUE	TRUE	noChange	1	8	BT_Any2Bg	CT_Any2Bg
AL138831.1	0.044307156	0.087207299	0.537319518	0.697242498	611618	2	2	BackgroundESC	BackgroundNPC	TRUE	TRUE	noChange	1	1	BT_Bg2Bg	CT_Act2Act
AL139147.1	0	0	NA	NA	16414	2	2	BackgroundESC	BackgroundNPC	TRUE	TRUE	noChange	8	8	BT_Bg2Bg	CT_Bg2Bg
AL158835.1	0.1471326	0	-0.455291738	0.673391315	100401	1	1	BackgroundESC	ActiveNPC	TRUE	TRUE	noChange	8	1	BT_Bg2Act	CT_Bg2Act
AL162389.1	0	0	NA	NA	777656	4	2	BackgroundESC	PolycombNPC	TRUE	TRUE	noChange	3	8	BT_Bg2PoiRep	CT_Any2Bg
AL162431.1	0	0	NA	NA	44266	16	14	BackgroundESC	ActiveNPC	FALSE	TRUE	noChange	5	6	BT_Bg2Act	CT_PoiRep2PoiRep
AL354993.1	0	1.05140915	3.743307069	0.000130686	416573	1	4	BackgroundESC	BackgroundNPC	TRUE	TRUE	upreg	8	8	BT_Bg2Bg	CT_Bg2Bg
AL355490.1	0	0.06761685	0.325602119	0.697242498	92251	7	3	ActiveESC	ActiveNPC	TRUE	TRUE	noChange	1	1	BT_Act2Act	CT_Act2Act
AL359392.1	0	0	NA	NA	198700	9	25	BackgroundESC	BackgroundNPC	TRUE	TRUE	noChange	2	6	BT_Bg2Bg	CT_PoiRep2PoiRep
AL359878.1	0.055792689	0.017021418	-0.593487707	0.697242498	64664	1	2	ActiveESC	ActiveNPC	TRUE	TRUE	noChange	1	2	BT_Act2Act	CT_Act2PoiRep
AL391137.1	0	0	NA	NA	76965	42	36	NA	ActiveNPC	FALSE	FALSE	noChange	7	4	NA	CT_PoiRep2PoiRep
AL583828.1	0.229203125	0.073351217	-0.98212402	0.446271432	614457	9	12	PoisedESC	NA	FALSE	TRUE	noChange	6	3	NA	CT_Act2PoiRep
ALAD	2.86288925	4.30730845	0.697673094	0.000714454	779287	21	23	ActiveESC	NA	FALSE	TRUE	noChange	1	3	NA	CT_Act2PoiRep
ALCAM	5.646365	3.17182035	-0.700916232	0.003416225	467799	8	9	NA	ActiveNPC	TRUE	TRUE	noChange	3	1	NA	CT_PoiRep2Act
ALDH1A1	0.057775282	0.702591635	3.17149315	4.32E-06	767353	1	5	BackgroundESC	ActiveNPC	TRUE	TRUE	upreg	8	1	BT_Bg2Act	CT_Bg2Act
ALDH1A2	0.021321611	0.095645718	1.662222766	0.099402875	246638	23	27	PoisedESC	PoisedNPC	TRUE	FALSE	noChange	1	6	BT_PoiRep2PoiRep	CT_Act2PoiRep
ALDH1A3	2.4094098	0.08722072	-4.529032861	1.06E-37	258536	10	8	PoisedESC	NA	FALSE	TRUE	downreg	6	8	NA	CT_Any2Bg
ALDH1B1	21.416874	9.7288885	-1.015642818	1.51E-12	762364	21	22	NA	NA	FALSE	FALSE	noChange	6	6	NA	CT_Act2PoiRep
ALDH3A2	47.7241375	12.8054355	-1.76943465	1.50E-27	283279	15	7	NA	NA	FALSE	TRUE	downreg	6	2	NA	CT_Act2PoiRep
ALDH5A1	1.0018135	3.3006016	1.808439536	1.48E-12	617783	5	3	NA	NA	TRUE	TRUE	upreg	8	1	NA	CT_Bg2Act
ALDH6A1	2.22882025	4.7981072	1.214988061	2.29E-12	227030	2	5	ActiveESC	ActiveNPC	TRUE	TRUE	noChange	3	2	BT_Act2Act	CT_PoiRep2PoiRep
ALG2	9.2951	5.93970015	-0.523815569	0.005154038	775012	12	7	ActiveESC	ActiveNPC	TRUE	FALSE	noChange	1	5	BT_Act2Act	CT_Act2Act
ALG3	10.2246415	6.32404465	-0.570030676	0.000721294	492390	28	29	NA	NA	FALSE	TRUE	noChange	1	6	NA	CT_Act2PoiRep
ALG6	4.53380775	3.286468	-0.345621712	0.090717741	15385	4	6	NA	NA	TRUE	TRUE	noChange	8	3	NA	CT_Bg2PoiRep
ALK	0.043476944	0.350486225	2.785265622	5.55E-06	340505	7	12	NA	NA	FALSE	TRUE	upreg	6	4	NA	CT_Act2PoiRep
ALKBH1	5.165841	3.4413359	-0.461471089	0.06026497	227938	1	1	ActiveESC	ActiveNPC	TRUE	TRUE	noChange	8	8	BT_Act2Act	CT_Bg2Bg
ALKBH2	3.73737405	3.39077535	-0.028259179	0.949988034	175007	4	4	NA	NA	TRUE	TRUE	noChange	1	1	NA	CT_Act2Act
ALKBH8	3.66320495	1.4905133	-1.166464515	3.59E-08	133703	1	3	NA	NA	TRUE	TRUE	noChange	8	8	NA	CT_Bg2Bg
ALOX15B	0.012838891	0.010912022	-0.033035827	0.984360904	280327	38	26	NA	PoisedNPC	FALSE	FALSE	noChange	5	4	NA	CT_PoiRep2PoiRep
ALPK3	4.4311835	0.5107718	-2.934612418	2.31E-27	253972	18	10	NA	NA	TRUE	TRUE	downreg	1	1	NA	CT_Act2Act
ALS2CL	0.9439791	0.14901577	-2.469468564	1.94E-14	451002	6	3	NA	NA	TRUE	TRUE	downreg	1	8	NA	CT_Any2Bg
ALS2CR12	0.094626282	0.07527399	-0.142030451	0.919970686	391716	6	5	BackgroundESC	BackgroundNPC	TRUE	TRUE	noChange	1	3	BT_Bg2Bg	CT_Act2PoiRep
ALX3	1.84786735	2.1355964	0.319980736	0.542299534	30335	18	17	PoisedESC	PoisedNPC	FALSE	FALSE	noChange	6	4	BT_PoiRep2PoiRep	CT_Act2PoiRep
ALX4	0.006912281	0.047180814	1.526239994	0.205953879	115704	7	6	PoisedESC	PoisedNPC	FALSE	TRUE	noChange	7	4	BT_PoiRep2PoiRep	CT_PoiRep2PoiRep
AMACR	2.0388119	2.54986715	0.432495281	0.07682965	565452	2	2	ActiveESC	ActiveNPC	TRUE	TRUE	noChange	1	1	BT_Act2Act	CT_Act2Act
AMD1	58.538045	21.000265	-1.353749113	9.55E-20	643335	3	2	ActiveESC	ActiveNPC	TRUE	TRUE	noChange	8	8	BT_Act2Act	CT_Bg2Bg
AMDHD1	0.089565752	0.15394841	0.636698837	0.649289445	171000	3	1	PoisedESC	PoisedNPC	TRUE	TRUE	noChange	1	1	BT_PoiRep2PoiRep	CT_Act2Act
AMHR2	0.04241958	0.23264245	2.038267718	0.022799192	157402	12	11	NA	NA	FALSE	FALSE	noChange	6	1	NA	CT_Act2Act
AMIGO1	0.7664446	2.49295565	1.786932791	1.05E-13	30208	4	4	PoisedESC	PoisedNPC	TRUE	TRUE	upreg	1	4	BT_PoiRep2PoiRep	CT_Act2PoiRep
AMMECR1	9.495089	5.22223425	-0.742616819	1.97E-07	816745	4	5	NA	NA	TRUE	TRUE	noChange	1	8	NA	CT_Any2Bg
AMN1	1.5093088	1.2008848	-0.205124659	0.697242498	151300	8	3	NA	NA	TRUE	TRUE	noChange	1	1	NA	CT_Act2Act
AMOTL2	15.4286715	14.688394	0.048630333	0.849251999	476650	9	3	NA	NA	TRUE	TRUE	noChange	2	8	NA	CT_Any2Bg
AMPD1	0.007961861	0.010961118	0.102814926	0.927164218	31713	1	1	BackgroundESC	BackgroundNPC	TRUE	TRUE	noChange	8	8	BT_Bg2Bg	CT_Bg2Bg
AMPH	0.850746005	5.18275545	2.691478619	3.35E-38	673100	5	3	PoisedESC	NA	TRUE	TRUE	upreg	3	8	NA	CT_Any2Bg
AMT	8.14621915	6.3634845	-0.237938275	0.185698566	451533	7	5	ActiveESC	ActiveNPC	FALSE	TRUE	noChange	6	8	BT_Act2Act	CT_Any2Bg
AMZ2	19.019987	22.26246	0.343169116	0.024650695	294271	4	4	NA	NA	TRUE	TRUE	noChange	1	3	NA	CT_Act2PoiRep
ANAPC2	5.8400315	5.32818585	-0.018235134	0.948768133	784943	2	3	NA	NA	TRUE	TRUE	noChange	2	2	NA	CT_PoiRep2PoiRep
ANAPC4	4.63778755	3.0497538	-0.484476232	0.002604413	503568	5	2	NA	ActiveNPC	TRUE	TRUE	noChange	1	8	NA	CT_Any2Bg
ANGPT1	2.7580012	1.06022835	-1.221234025	0.001507241	739386	6	4	NA	NA	TRUE	TRUE	noChange	8	8	NA	CT_Bg2Bg
ANGPT2	0.073508332	0.421392685	2.183039724	0.005574663	709153	24	24	ActiveESC	NA	FALSE	FALSE	upreg	6	5	NA	CT_Act2Act
ANGPTL6	0.4886243	0.21852791	-0.894420001	0.314015451	321888	6	2	NA	NA	TRUE	TRUE	noChange	1	1	NA	CT_Act2Act
ANGPTL7	0.017759433	0.031579749	0.329783615	0.80435768	2217	1	1	BackgroundESC	ActiveNPC	TRUE	TRUE	noChange	8	8	BT_Bg2Act	CT_Bg2Bg
ANK1	0.453827215	0.164364142	-1.286160388	0.002557639	719436	8	10	PoisedESC	PoisedNPC	TRUE	TRUE	noChange	1	3	BT_PoiRep2PoiRep	CT_Act2PoiRep
ANKDD1B	0.095175218	0.024584864	-1.073586202	0.412492404	578173	2	1	NA	PoisedNPC	TRUE	TRUE	noChange	8	8	NA	CT_Bg2Bg
ANKFY1	8.8705715	10.0769665	0.300237669	0.050933207	279534	8	3	ActiveESC	ActiveNPC	TRUE	TRUE	noChange	1	1	BT_Act2Act	CT_Act2Act
ANKH	0.838045585	0.465270195	-0.722423496	0.01298616	559609	4	7	PoisedESC	NA	TRUE	TRUE	noChange	1	1	NA	CT_Act2Act
ANKLE2	3.98251785	3.26695	-0.168713814	0.333890099	180607	13	8	ActiveESC	NA	TRUE	TRUE	noChange	1	8	NA	CT_Any2Bg
ANKMY2	4.0862138	8.988884	1.24077154	5.00E-11	666270	1	1	NA	NA	TRUE	TRUE	noChange	8	8	NA	CT_Bg2Bg
ANKRD1	1.3175302	4.1575695	1.715179224	9.93E-07	90355	1	4	PoisedESC	PolycombNPC	TRUE	TRUE	upreg	8	3	BT_PoiRep2PoiRep	CT_Bg2PoiRep
ANKRD12	1.94082345	1.9267719	0.108455705	0.732045496	300465	1	1	ActiveESC	ActiveNPC	TRUE	TRUE	noChange	8	1	BT_Act2Act	CT_Bg2Act
ANKRD17	12.960467	10.5516815	-0.178429166	0.274003829	517655	6	6	ActiveESC	ActiveNPC	TRUE	TRUE	noChange	1	1	BT_Act2Act	CT_Act2Act
ANKRD2	0.009938783	0	-0.324142841	0.697242498	92279	8	5	ActiveESC	NA	TRUE	TRUE	noChange	1	1	NA	CT_Act2Act
ANKRD27	10.2318345	6.3048625	-0.578759022	8.39E-05	327060	4	1	NA	PoisedNPC	TRUE	TRUE	noChange	1	8	NA	CT_Any2Bg
ANKRD29	0.12383715	0.106505277	-0.090893263	0.944261848	302972	14	10	NA	PoisedNPC	TRUE	FALSE	noChange	1	6	NA	CT_Act2PoiRep
ANKRD32	3.70242045	3.15776815	-0.111146839	0.697242498	584217	3	8	ActiveESC	ActiveNPC	TRUE	FALSE	noChange	8	7	BT_Act2Act	CT_Bg2PoiRep
ANKRD33B	1.3840081	0.6671817	-0.876030682	0.088333873	558320	12	6	NA	PoisedNPC	TRUE	TRUE	noChange	1	8	NA	CT_Any2Bg
ANKRD34B	0.050874614	0.080446965	0.490762629	0.697242498	579681	1	1	PoisedESC	PoisedNPC	TRUE	TRUE	noChange	3	3	BT_PoiRep2PoiRep	CT_PoiRep2PoiRep
ANKRD35	0.53165676	0.633834815	0.351986402	0.614699509	34299	17	23	NA	NA	FALSE	FALSE	noChange	6	6	NA	CT_Act2PoiRep
ANKRD40	14.4574115	11.8020455	-0.174230272	0.324915049	289463	6	2	ActiveESC	NA	FALSE	TRUE	noChange	7	2	NA	CT_PoiRep2PoiRep
ANKRD44	0.081588208	0.14081861	0.810946828	0.259941181	390516	1	3	NA	PoisedNPC	TRUE	TRUE	noChange	8	8	NA	CT_Bg2Bg
ANKRD46	2.80065655	3.4811622	0.427280371	0.034037609	737228	11	14	ActiveESC	ActiveNPC	TRUE	FALSE	noChange	3	5	BT_Act2Act	CT_PoiRep2Act
ANKRD49	2.84870785	2.22936465	-0.227810968	0.528397745	129457	17	10	ActiveESC	ActiveNPC	TRUE	FALSE	noChange	1	5	BT_Act2Act	CT_Act2Act
ANKRD50	5.0858276	4.36798515	-0.101405464	0.624715237	534523	1	3	ActiveESC	ActiveNPC	TRUE	TRUE	noChange	8	8	BT_Act2Act	CT_Bg2Bg
ANKRD52	6.7846265	7.44163215	0.248692191	0.148914307	158146	17	10	NA	NA	TRUE	TRUE	noChange	1	1	NA	CT_Act2Act
ANKRD6	1.6070307	3.4991612	1.225061829	3.06E-09	636679	5	7	NA	PoisedNPC	TRUE	TRUE	noChange	1	3	NA	CT_Act2PoiRep
ANKRD60	0	0	NA	NA	417825	14	9	NA	NA	FALSE	TRUE	noChange	6	4	NA	CT_Act2PoiRep
ANKRD61	0.36898178	0.48062247	0.407507715	0.697242498	662926	3	3	BackgroundESC	BackgroundNPC	TRUE	TRUE	noChange	1	8	BT_Bg2Bg	CT_Any2Bg
ANKRD63	0.047894343	0.04986527	0.083815475	0.959734443	241475	17	17	NA	NA	TRUE	FALSE	noChange	1	5	NA	CT_Act2Act
ANKUB1	0.696198045	1.020428075	0.657424495	0.037845094	481487	15	21	ActiveESC	ActiveNPC	TRUE	FALSE	noChange	4	5	BT_Act2Act	CT_PoiRep2Act
ANO6	8.25244625	6.34935725	-0.259131287	0.089408441	155340	2	1	ActiveESC	ActiveNPC	TRUE	TRUE	noChange	8	8	BT_Act2Act	CT_Bg2Bg
ANO7	0.60360787	0.12409711	-2.038618384	1.27E-05	403259	6	7	NA	NA	TRUE	TRUE	downreg	1	8	NA	CT_Any2Bg
ANP32A	26.680915	35.543171	0.529581314	3.68E-07	249644	2	1	NA	NA	TRUE	TRUE	noChange	8	1	NA	CT_Bg2Act
ANP32D	0.414721475	0	-1.59458088	0.168854751	156261	9	9	BackgroundESC	BackgroundNPC	FALSE	FALSE	noChange	7	5	BT_Bg2Bg	CT_PoiRep2Act
ANP32E	60.9405095	29.4918555	-0.927047587	6.51E-14	35429	6	9	ActiveESC	ActiveNPC	TRUE	FALSE	noChange	8	5	BT_Act2Act	CT_Bg2Act
ANTXR1	7.0897355	5.09991465	-0.356175712	0.012103776	352500	9	15	NA	PoisedNPC	TRUE	TRUE	noChange	1	8	NA	CT_Any2Bg
ANTXR2	0.66741943	2.8410906	2.189653011	6.94E-33	519947	10	5	BackgroundESC	BackgroundNPC	TRUE	TRUE	upreg	8	1	BT_Bg2Bg	CT_Bg2Act
ANUBL1	1.16046065	0.9994936	-0.09977086	0.786710238	76691	8	4	NA	NA	TRUE	TRUE	noChange	1	1	NA	CT_Act2Act
ANXA13	0.024924046	0	-1.042591269	0.373681478	744650	4	9	NA	NA	TRUE	TRUE	noChange	1	3	NA	CT_Act2PoiRep
ANXA2	53.833898	10.4125575	-2.244290155	1.14E-88	247337	5	4	NA	NA	TRUE	TRUE	downreg	3	2	NA	CT_PoiRep2PoiRep
ANXA3	10.3051345	0.52237022	-4.135489706	1.02E-102	519412	22	22	PoisedESC	NA	FALSE	TRUE	downreg	7	2	NA	CT_PoiRep2PoiRep
ANXA4	0.9186935	0.447847385	-0.901047192	0.001766903	352691	5	8	NA	NA	TRUE	TRUE	noChange	8	8	NA	CT_Bg2Bg
AP000322.54	0.039676255	0.280443885	1.349895311	0.281624703	426168	3	5	BackgroundESC	NA	TRUE	FALSE	noChange	3	6	NA	CT_PoiRep2PoiRep
AP000679.2	0.009549642	0	-0.342322122	0.697242498	137295	2	6	NA	NA	TRUE	TRUE	noChange	8	4	NA	CT_Bg2PoiRep
AP000783.1	2.91633135	2.0255487	-0.379876461	0.544230051	138209	6	7	NA	NA	FALSE	TRUE	noChange	5	4	NA	CT_PoiRep2PoiRep
AP000974.1	0	0.024832051	0.774279998	0.506584219	126664	2	1	NA	ActiveNPC	TRUE	TRUE	noChange	1	3	NA	CT_Act2PoiRep
AP001619.1	0.084076537	0.017088665	-0.854633837	0.548219379	428313	3	1	ActiveESC	NA	TRUE	TRUE	noChange	1	3	NA	CT_Act2PoiRep
AP001816.1	0.88896675	1.9710064	1.166300077	0.067641233	526848	1	3	NA	NA	TRUE	TRUE	noChange	8	1	NA	CT_Bg2Act
AP002478.1	0.97266235	2.2229589	1.267506649	0.002612033	298716	1	4	NA	NA	TRUE	TRUE	noChange	1	1	NA	CT_Act2Act
AP003774.4	0.023424578	0.037070201	0.360367667	0.796493473	121226	6	10	NA	NA	FALSE	TRUE	noChange	6	2	NA	CT_Act2PoiRep
AP1G2	6.42116595	5.733317	-0.047803234	0.825761778	211484	1	1	NA	ActiveNPC	TRUE	TRUE	noChange	1	1	NA	CT_Act2Act
AP1S2	61.059875	19.524084	-1.518610848	2.98E-29	789407	15	7	ActiveESC	ActiveNPC	FALSE	FALSE	downreg	6	6	BT_Act2Act	CT_Act2PoiRep
AP2M1	96.86548	51.7665725	-0.783047079	1.18E-10	492368	8	5	ActiveESC	ActiveNPC	TRUE	TRUE	noChange	1	2	BT_Act2Act	CT_Act2PoiRep
AP2S1	67.11189	64.284875	0.056974183	0.778662849	329852	8	16	NA	NA	TRUE	FALSE	noChange	1	1	NA	CT_Act2Act
AP3B2	1.18517335	0.3373845	-1.656025065	5.04E-07	253455	22	15	NA	PoisedNPC	FALSE	FALSE	downreg	7	6	NA	CT_PoiRep2PoiRep
AP3M1	13.1503205	14.7561445	0.280709325	0.057098532	85337	3	2	ActiveESC	ActiveNPC	TRUE	TRUE	noChange	1	8	BT_Act2Act	CT_Any2Bg
AP3M2	3.4694244	5.90470265	0.881205716	3.02E-08	719504	5	7	NA	NA	FALSE	TRUE	noChange	6	2	NA	CT_Act2PoiRep
AP3S1	13.9478405	11.999136	-0.098383893	0.673391315	591045	8	7	NA	ActiveNPC	TRUE	TRUE	noChange	8	1	NA	CT_Bg2Act
AP4M1	8.989582	9.24997625	0.157931774	0.371957103	690175	2	2	ActiveESC	ActiveNPC	TRUE	TRUE	noChange	1	1	BT_Act2Act	CT_Act2Act
APBA2	3.4816504	7.41547	1.198661581	3.85E-11	238046	2	6	BackgroundESC	NA	TRUE	TRUE	noChange	8	8	NA	CT_Bg2Bg
APBB1	4.3472257	9.673834	1.264289164	1.76E-15	103812	2	2	NA	NA	TRUE	TRUE	noChange	3	3	NA	CT_PoiRep2PoiRep
APBB2	3.18927295	2.72565195	-0.107222365	0.634541502	508384	21	19	NA	NA	TRUE	FALSE	noChange	1	5	NA	CT_Act2Act
APCDD1	6.88969265	5.042663	-0.330815661	0.511608773	300833	7	7	NA	NA	TRUE	TRUE	noChange	3	3	NA	CT_PoiRep2PoiRep
APCS	0	0	NA	NA	37743	2	2	BackgroundESC	BackgroundNPC	TRUE	TRUE	noChange	1	8	BT_Bg2Bg	CT_Any2Bg
APEH	30.0646065	21.4339685	-0.370889548	0.011513041	451574	6	5	ActiveESC	NA	FALSE	FALSE	noChange	6	5	NA	CT_Act2Act
APH1B	2.33985575	1.26728465	-0.755065148	0.001466849	248217	6	7	NA	PoisedNPC	TRUE	TRUE	noChange	4	1	NA	CT_PoiRep2Act
API5	41.371976	31.7454795	-0.264045584	0.045959891	115405	2	2	ActiveESC	ActiveNPC	TRUE	TRUE	noChange	8	8	BT_Act2Act	CT_Bg2Bg
APIP	3.3588118	1.7775898	-0.795112755	9.15E-05	112751	11	13	ActiveESC	ActiveNPC	FALSE	TRUE	noChange	5	1	BT_Act2Act	CT_PoiRep2Act
APLN	1.96700835	10.7695515	1.770045065	0.095340659	822565	9	12	NA	NA	TRUE	TRUE	noChange	3	4	NA	CT_PoiRep2PoiRep
APLNR	0.34740712	4.91920445	3.770106118	1.56E-25	119396	8	10	NA	NA	TRUE	TRUE	upreg	8	6	NA	CT_Bg2PoiRep
APOA1	0.4755363	33.7614935	6.15224272	4.75E-98	136497	6	5	NA	NA	TRUE	TRUE	upreg	1	1	NA	CT_Act2Act
APOA1BP	19.1766155	16.5890395	-0.09141045	0.697242498	36868	24	23	ActiveESC	NA	FALSE	FALSE	noChange	7	5	NA	CT_PoiRep2Act
APOA4	0	6.59900495	7.452153321	1.48E-24	136496	5	5	NA	NA	TRUE	TRUE	upreg	1	1	NA	CT_Act2Act
APOBEC4	0	0	NA	NA	45026	6	7	BackgroundESC	BackgroundNPC	TRUE	FALSE	noChange	8	5	BT_Bg2Bg	CT_Bg2Act
APOE	125.809185	59.326046	-0.957279839	1.85E-07	329549	8	4	ActiveESC	NA	TRUE	TRUE	noChange	1	8	NA	CT_Any2Bg
APOF	0	0.00797637	0.315229198	0.697242498	158177	3	4	PolycombESC	PolycombNPC	TRUE	TRUE	noChange	1	8	BT_PoiRep2PoiRep	CT_Any2Bg
APOH	0	0	NA	NA	293782	3	4	BackgroundESC	BackgroundNPC	TRUE	TRUE	noChange	1	8	BT_Bg2Bg	CT_Any2Bg
APOL3	0.024161767	0	-1.465140026	0.208600225	433903	9	8	ActiveESC	BackgroundNPC	FALSE	TRUE	noChange	6	8	BT_Any2Bg	CT_Any2Bg
APOL6	0.038973252	0.023771125	-0.309543383	0.829578367	433740	6	3	NA	NA	FALSE	TRUE	noChange	6	4	NA	CT_Act2PoiRep
APOM	2.614262	4.18462835	0.782440131	0.010308894	619759	13	7	ActiveESC	ActiveNPC	TRUE	TRUE	noChange	1	1	BT_Act2Act	CT_Act2Act
APP	125.0576425	74.860975	-0.621530457	5.78E-09	423622	10	10	ActiveESC	ActiveNPC	TRUE	FALSE	noChange	1	1	BT_Act2Act	CT_Act2Act
APTX	8.4233017	7.1808118	-0.115346599	0.666943526	761014	6	7	ActiveESC	ActiveNPC	TRUE	TRUE	noChange	8	8	BT_Act2Act	CT_Bg2Bg
AQP11	0.6259602	0.433883925	-0.376451551	0.642295292	124049	28	9	NA	NA	TRUE	FALSE	noChange	1	7	NA	CT_Act2PoiRep
AQP3	0.7833191	1.026221435	0.478936992	0.379257658	761113	12	14	NA	NA	TRUE	TRUE	noChange	1	1	NA	CT_Act2Act
AQP4	0.0854929	0.236201615	1.405596374	0.058464508	303922	6	2	NA	NA	FALSE	TRUE	noChange	6	8	NA	CT_Any2Bg
AQP6	0.039914105	0.012000821	-0.878764246	0.538023772	156639	12	10	NA	PoisedNPC	FALSE	TRUE	noChange	7	2	NA	CT_PoiRep2PoiRep
AQP7	0.007172465	0.022894658	0.314656415	0.775875905	761106	11	14	ActiveESC	NA	TRUE	FALSE	noChange	1	5	NA	CT_Act2Act
ARAP3	6.1795095	7.168338	0.330304991	0.030361707	598829	5	3	NA	NA	TRUE	TRUE	noChange	1	1	NA	CT_Act2Act
ARCN1	42.8625085	30.5345315	-0.371561525	0.002177617	136940	6	3	ActiveESC	ActiveNPC	TRUE	TRUE	noChange	3	8	BT_Act2Act	CT_Any2Bg
ARF5	36.041278	53.773913	0.690909774	3.21E-07	698585	1	1	NA	NA	TRUE	TRUE	noChange	1	8	NA	CT_Any2Bg
ARFGAP2	9.5364915	10.442757	0.245904107	0.125868714	116428	35	27	ActiveESC	NA	TRUE	FALSE	noChange	1	5	NA	CT_Act2Act
ARFGAP3	3.33090395	8.2981778	1.420081855	7.28E-14	435267	10	7	BackgroundESC	BackgroundNPC	TRUE	TRUE	noChange	1	8	BT_Bg2Bg	CT_Any2Bg
ARFGEF1	11.22373075	3.76220375	-1.453098755	6.52E-29	726750	1	2	ActiveESC	ActiveNPC	TRUE	TRUE	noChange	8	1	BT_Act2Act	CT_Bg2Act
ARFGEF2	5.6690245	2.64014815	-0.979787485	4.04E-12	415393	10	9	NA	NA	TRUE	TRUE	noChange	1	2	NA	CT_Act2PoiRep
ARFIP2	8.9734155	6.55382665	-0.336446036	0.057591963	103831	7	6	NA	NA	FALSE	TRUE	noChange	6	3	NA	CT_Act2PoiRep
ARGLU1	24.097451	38.067624	0.772872108	2.97E-10	208174	3	12	ActiveESC	ActiveNPC	TRUE	TRUE	noChange	8	1	BT_Act2Act	CT_Bg2Act
ARHGAP1	8.0714945	5.186536	-0.517950038	0.000462638	116303	1	2	ActiveESC	NA	TRUE	TRUE	noChange	8	1	NA	CT_Bg2Act
ARHGAP10	1.5744467	0.200871137	-2.479053138	0.000398598	541952	3	3	PoisedESC	NA	TRUE	TRUE	downreg	3	8	NA	CT_Any2Bg
ARHGAP19	4.4543045	5.9876425	0.539554475	0.001590807	92228	12	10	NA	ActiveNPC	TRUE	FALSE	noChange	1	7	NA	CT_Act2PoiRep
ARHGAP20	0.020944853	0.022398126	0.150197405	0.919150301	134690	1	1	PoisedESC	PoisedNPC	TRUE	TRUE	noChange	1	3	BT_PoiRep2PoiRep	CT_Act2PoiRep
ARHGAP21	5.51739525	6.1610845	0.27413389	0.066887603	71549	3	3	NA	NA	TRUE	TRUE	noChange	3	3	NA	CT_PoiRep2PoiRep
ARHGAP22	1.9350357	0.187829905	-3.117993126	7.16E-18	77631	23	30	NA	NA	TRUE	FALSE	downreg	1	6	NA	CT_Act2PoiRep
ARHGAP24	0.054857721	0.24533094	2.043464111	0.000792004	521719	1	3	NA	NA	TRUE	TRUE	upreg	8	8	NA	CT_Bg2Bg
ARHGAP28	7.35746125	3.00577285	-1.168784768	3.32E-17	299735	5	4	NA	ActiveNPC	TRUE	TRUE	noChange	1	1	NA	CT_Act2Act
ARHGAP30	0.074709214	0.19538176	1.290544367	0.121913192	38172	2	3	NA	NA	TRUE	TRUE	noChange	3	3	NA	CT_PoiRep2PoiRep
ARHGAP32	2.6888672	3.29549615	0.409239384	0.017807068	139992	5	5	NA	NA	TRUE	TRUE	noChange	8	8	NA	CT_Bg2Bg
ARHGAP35	12.668389	13.3174295	0.18948645	0.209176381	329865	12	6	BackgroundESC	BackgroundNPC	TRUE	TRUE	noChange	1	1	BT_Bg2Bg	CT_Act2Act
ARHGAP4	7.52398625	3.8192524	-0.85658708	8.98E-09	829697	3	4	ActiveESC	NA	TRUE	TRUE	noChange	1	8	NA	CT_Any2Bg
ARHGAP42	4.2458755	1.4996149	-1.369134823	4.62E-13	131458	4	4	NA	NA	TRUE	TRUE	noChange	8	1	NA	CT_Bg2Act
ARHGAP44	2.72667725	2.21273065	-0.181895925	0.547848927	281516	4	4	NA	NA	TRUE	TRUE	noChange	8	8	NA	CT_Bg2Bg
ARHGAP5	4.6598185	6.38977275	0.570736087	2.08E-05	214176	3	8	ActiveESC	ActiveNPC	TRUE	TRUE	noChange	1	1	BT_Act2Act	CT_Act2Act
ARHGAP6	0.35651212	0.708911015	1.06885099	0.00604371	788020	3	5	PoisedESC	PoisedNPC	TRUE	TRUE	noChange	8	3	BT_PoiRep2PoiRep	CT_Bg2PoiRep
ARHGEF18	7.370838	6.82733185	0.006599247	0.979100342	321417	2	3	NA	NA	TRUE	TRUE	noChange	8	3	NA	CT_Bg2PoiRep
ARHGEF19	3.5024587	3.616514	0.153789065	0.697242498	3475	6	8	NA	ActiveNPC	TRUE	FALSE	noChange	8	7	NA	CT_Bg2PoiRep
ARHGEF26	2.51740395	2.45547875	0.082692595	0.768264378	482847	1	4	NA	NA	TRUE	TRUE	noChange	8	1	NA	CT_Bg2Act
ARHGEF3	0.692980635	0.3930953	-0.675798075	0.161945054	453551	17	9	NA	PoisedNPC	FALSE	FALSE	noChange	6	5	NA	CT_Act2Act
ARHGEF9	3.3834839	7.799989	1.309949668	1.12E-12	802587	2	1	ActiveESC	ActiveNPC	TRUE	TRUE	noChange	8	8	BT_Act2Act	CT_Bg2Bg
ARID1A	23.4343005	21.411727	-0.01267016	0.957373237	5816	6	7	NA	ActiveNPC	TRUE	TRUE	noChange	1	1	NA	CT_Act2Act
ARID1B	5.98678015	5.254673	-0.071180242	0.697242498	657767	1	3	NA	NA	TRUE	TRUE	noChange	1	1	NA	CT_Act2Act
ARID3B	40.7298265	35.0619715	-0.099283296	0.522082907	251285	5	4	ActiveESC	ActiveNPC	TRUE	FALSE	noChange	1	7	BT_Act2Act	CT_Act2PoiRep
ARID3C	0	0.159953965	2.090903365	0.062842766	761381	4	2	PoisedESC	NA	TRUE	TRUE	noChange	8	3	NA	CT_Bg2PoiRep
ARID5B	0.04142697	0.748385845	4.034470724	2.07E-15	81975	4	2	NA	NA	TRUE	TRUE	upreg	8	8	NA	CT_Bg2Bg
ARL14	0	0.010637229	0.315229198	0.697242498	484945	2	4	BackgroundESC	BackgroundNPC	TRUE	TRUE	noChange	8	8	BT_Bg2Bg	CT_Bg2Bg
ARL15	3.1112046	2.5790579	-0.15469552	0.657972625	571442	1	2	NA	NA	TRUE	TRUE	noChange	8	1	NA	CT_Bg2Act
ARL2BP	8.0311295	16.9442275	1.183381404	1.60E-13	270216	5	6	NA	NA	TRUE	TRUE	noChange	1	1	NA	CT_Act2Act
ARL3	21.678545	39.796375	0.98918588	9.82E-10	93586	6	5	ActiveESC	ActiveNPC	TRUE	FALSE	noChange	1	5	BT_Act2Act	CT_Act2Act
ARL4A	5.67815085	6.94109395	0.400185101	0.072028209	664967	15	22	NA	NA	TRUE	TRUE	noChange	8	1	NA	CT_Bg2Act
ARL4C	7.10554625	20.554785	1.633250684	1.34E-18	401646	2	4	NA	NA	TRUE	TRUE	upreg	8	8	NA	CT_Bg2Bg
ARL4D	4.3642304	4.72647785	0.222973061	0.596173574	287850	17	13	NA	NA	FALSE	TRUE	noChange	1	4	NA	CT_Act2PoiRep
ARL5C	0.119125893	0.036896532	-0.7271745	0.632693614	286942	9	5	PoisedESC	PoisedNPC	TRUE	FALSE	noChange	1	5	BT_PoiRep2PoiRep	CT_Act2Act
ARL6	1.69449105	1.19786995	-0.366375522	0.450186115	465361	3	4	NA	ActiveNPC	TRUE	TRUE	noChange	8	8	NA	CT_Bg2Bg
ARL6IP1	92.892555	129.2256	0.591475666	1.42E-06	263065	7	5	ActiveESC	ActiveNPC	TRUE	TRUE	noChange	8	1	BT_Act2Act	CT_Bg2Act
ARL6IP5	10.240343	14.008582	0.563471747	0.001005935	457217	2	2	NA	ActiveNPC	TRUE	TRUE	noChange	8	3	NA	CT_Bg2PoiRep
ARL9	0.25026623	0.7635594	1.390315837	0.134720867	512430	4	2	PoisedESC	PoisedNPC	TRUE	TRUE	noChange	2	8	BT_PoiRep2PoiRep	CT_Any2Bg
ARMC2	0.389604415	0.94561195	1.333590633	0.001553319	642758	2	3	ActiveESC	ActiveNPC	TRUE	TRUE	noChange	1	3	BT_Act2Act	CT_Act2PoiRep
ARMC3	0.037657502	0.164121543	1.862748853	0.019139946	71039	5	3	PoisedESC	PoisedNPC	FALSE	TRUE	noChange	1	8	BT_PoiRep2PoiRep	CT_Any2Bg
ARMC5	1.9077653	1.97004985	0.159330082	0.643164496	266104	16	17	ActiveESC	NA	TRUE	FALSE	noChange	1	6	NA	CT_Act2PoiRep
ARMCX3	4.846707	10.830698	1.265582701	1.16E-15	814121	2	2	ActiveESC	ActiveNPC	TRUE	TRUE	noChange	8	8	BT_Act2Act	CT_Bg2Bg
ARNTL	0.7966705	0.806540545	0.132994792	0.73640756	105841	3	4	PoisedESC	NA	TRUE	TRUE	noChange	1	3	NA	CT_Act2PoiRep
ARPC1A	40.023783	37.1956865	0.011759983	0.953785812	689975	3	4	NA	ActiveNPC	TRUE	TRUE	noChange	8	3	NA	CT_Bg2PoiRep
ARPC2	27.2077955	16.93409	-0.564286702	3.71E-06	397031	2	2	ActiveESC	NA	TRUE	TRUE	noChange	8	1	NA	CT_Bg2Act
ARPC4	34.668217	22.5187715	-0.503539137	6.04E-05	439883	12	8	ActiveESC	ActiveNPC	TRUE	TRUE	noChange	1	1	BT_Act2Act	CT_Act2Act
ARRDC3	1.31073025	14.59210525	3.567246963	1.88E-92	583213	10	23	ActiveESC	ActiveNPC	TRUE	TRUE	upreg	1	1	BT_Act2Act	CT_Act2Act
ARSI	1.0180668	1.53287965	0.694012034	0.060011948	601503	27	20	NA	NA	FALSE	TRUE	noChange	6	4	NA	CT_Act2PoiRep
ARSJ	0.9936486	0.49915798	-0.844098258	0.025049467	530957	3	2	NA	NA	TRUE	TRUE	noChange	8	8	NA	CT_Bg2Bg
ART3	0.10328915	0.0090412	-1.933421436	0.082471138	518542	6	4	NA	PoisedNPC	FALSE	TRUE	noChange	6	3	NA	CT_Act2PoiRep
ART4	0	0	NA	NA	145911	2	3	BackgroundESC	BackgroundNPC	TRUE	TRUE	noChange	8	8	BT_Bg2Bg	CT_Bg2Bg
ART5	1.4853856	2.9902502	1.08585467	0.00407177	103001	11	7	NA	NA	TRUE	TRUE	noChange	1	8	NA	CT_Any2Bg
ARTN	1.25011785	0.58066807	-0.939403907	0.04053041	9896	18	15	NA	NA	TRUE	TRUE	noChange	1	1	NA	CT_Act2Act
ARX	0.020729631	1.090703325	2.41228108	0.027917216	792096	4	7	PoisedESC	PoisedNPC	TRUE	TRUE	noChange	2	4	BT_PoiRep2PoiRep	CT_PoiRep2PoiRep
ASAH2	0.400425095	0.428083985	0.190457585	0.772605811	78219	2	3	NA	BackgroundNPC	TRUE	TRUE	noChange	8	8	NA	CT_Bg2Bg
ASAP1	5.90282345	6.738657	0.307020469	0.030673027	746699	7	9	NA	NA	FALSE	TRUE	noChange	7	8	NA	CT_Any2Bg
ASAP2	1.84417945	5.64441015	1.721973274	8.41E-24	334616	12	18	NA	NA	TRUE	FALSE	upreg	1	4	NA	CT_Act2PoiRep
ASB10	0	0	NA	NA	705216	3	5	NA	PoisedNPC	TRUE	FALSE	noChange	3	5	NA	CT_PoiRep2Act
ASB13	3.5589245	5.0445535	0.616607483	0.00582592	65964	6	4	NA	NA	FALSE	TRUE	noChange	6	1	NA	CT_Act2Act
ASB14	0.7538449	0.47825355	-0.497954692	0.441719447	453616	2	3	BackgroundESC	BackgroundNPC	TRUE	TRUE	noChange	8	1	BT_Bg2Bg	CT_Bg2Act
ASB16	1.3092571	2.04317865	0.739236916	0.052155937	288008	4	5	ActiveESC	NA	TRUE	TRUE	noChange	1	2	NA	CT_Act2PoiRep
ASB2	0.043447011	0.052923309	0.298569444	0.818647841	232830	1	7	NA	NA	TRUE	TRUE	noChange	8	8	NA	CT_Bg2Bg
ASB4	0.029230517	0	-1.42180938	0.222886405	688887	3	12	BackgroundESC	ActiveNPC	TRUE	TRUE	noChange	8	1	BT_Bg2Act	CT_Bg2Act
ASB8	1.3876895	1.6511194	0.358353161	0.302222201	156164	4	1	PolycombESC	PolycombNPC	TRUE	TRUE	noChange	1	1	BT_PoiRep2PoiRep	CT_Act2Act
ASCL1	0.006067	2.3028245	6.383511944	3.09E-19	173232	13	14	PoisedESC	PoisedNPC	FALSE	TRUE	upreg	6	1	BT_PoiRep2PoiRep	CT_Act2Act
ASCL4	0	0	NA	NA	174637	1	2	PolycombESC	PoisedNPC	TRUE	TRUE	noChange	8	3	BT_PoiRep2PoiRep	CT_Bg2PoiRep
ASF1A	17.8768045	8.914632	-0.879579833	2.43E-05	645870	3	2	ActiveESC	ActiveNPC	TRUE	TRUE	noChange	1	8	BT_Act2Act	CT_Any2Bg
ASPH	5.9002965	5.58535165	0.040498098	0.86067103	724955	5	9	NA	NA	TRUE	TRUE	noChange	1	1	NA	CT_Act2Act
ASPN	0	0	NA	NA	773191	1	1	BackgroundESC	BackgroundNPC	TRUE	TRUE	noChange	8	8	BT_Bg2Bg	CT_Bg2Bg
ASTL	0.021082483	0	-0.455291738	0.673391315	359098	15	17	ActiveESC	NA	TRUE	FALSE	noChange	1	6	NA	CT_Act2PoiRep
ASTN1	0.18245624	1.71483835	3.293249853	4.58E-30	43133	5	9	PoisedESC	PoisedNPC	TRUE	TRUE	upreg	3	6	BT_PoiRep2PoiRep	CT_PoiRep2PoiRep
ASTN2	3.13206815	1.8645255	-0.628592645	0.000837347	780421	13	17	PoisedESC	NA	TRUE	TRUE	noChange	1	3	NA	CT_Act2PoiRep
ASZ1	0	0	NA	NA	695268	1	1	BackgroundESC	BackgroundNPC	TRUE	TRUE	noChange	8	8	BT_Bg2Bg	CT_Bg2Bg
ATAD2B	2.03459535	2.31797145	0.299877152	0.157788802	338954	6	7	NA	ActiveNPC	TRUE	FALSE	noChange	8	7	NA	CT_Bg2PoiRep
ATF3	3.7836186	3.5942305	0.049283754	0.913865975	53657	1	2	NA	NA	TRUE	TRUE	noChange	1	8	NA	CT_Any2Bg
ATF5	7.68389425	5.8695078	-0.26936528	0.237103024	330325	2	1	NA	NA	TRUE	TRUE	noChange	1	1	NA	CT_Act2Act
ATF7	2.5711105	3.97015515	0.738429042	3.75E-06	157455	15	12	ActiveESC	ActiveNPC	TRUE	FALSE	noChange	1	1	BT_Act2Act	CT_Act2Act
ATG16L1	5.23758065	3.1103613	-0.625105992	0.003186359	401303	11	6	NA	NA	FALSE	FALSE	noChange	7	7	NA	CT_PoiRep2PoiRep
ATG16L2	0.88818408	3.45840525	2.052476337	4.15E-21	122850	13	10	NA	NA	FALSE	TRUE	upreg	6	4	NA	CT_Act2PoiRep
ATG4C	7.7093673	4.302871	-0.717694895	0.000311399	15211	1	1	ActiveESC	ActiveNPC	TRUE	TRUE	noChange	8	8	BT_Act2Act	CT_Bg2Bg
ATG4D	12.086119	7.97628235	-0.479323355	0.015790245	321934	4	3	ActiveESC	NA	FALSE	TRUE	noChange	7	4	NA	CT_PoiRep2PoiRep
ATG5	11.1227415	5.33345275	-0.936532788	9.95E-10	642022	3	4	ActiveESC	ActiveNPC	TRUE	TRUE	noChange	1	8	BT_Act2Act	CT_Any2Bg
ATG9A	11.212159	7.511822	-0.456039629	0.010512043	397252	1	2	ActiveESC	NA	TRUE	TRUE	noChange	3	2	NA	CT_PoiRep2PoiRep
ATIC	41.404705	24.391181	-0.644591248	5.92E-09	396147	8	11	ActiveESC	ActiveNPC	TRUE	TRUE	noChange	1	1	BT_Act2Act	CT_Act2Act
ATL1	0.9660411	1.5148235	0.749448716	0.01625409	219908	1	2	NA	ActiveNPC	TRUE	TRUE	noChange	8	3	NA	CT_Bg2PoiRep
ATL2	13.1226985	8.8923505	-0.441370741	0.003179919	343044	18	13	NA	ActiveNPC	FALSE	TRUE	noChange	6	6	NA	CT_Act2PoiRep
ATL3	3.0143489	1.11709045	-1.304064426	5.08E-12	121080	9	4	NA	NA	FALSE	TRUE	noChange	7	2	NA	CT_PoiRep2PoiRep
ATOH7	0.09058314	0.130403705	0.404565452	0.75865402	83878	4	9	NA	NA	TRUE	FALSE	noChange	8	5	NA	CT_Bg2Act
ATOH8	0.06806616	1.4944797	4.356517917	3.13E-26	357396	16	12	PoisedESC	PoisedNPC	TRUE	FALSE	upreg	1	6	BT_PoiRep2PoiRep	CT_Act2PoiRep
ATP11A	5.20808525	6.14785815	0.35518404	0.006453154	209829	2	2	NA	NA	TRUE	TRUE	noChange	1	8	NA	CT_Any2Bg
ATP1A1OS	16.815484	11.1654645	-0.47176535	0.007700899	32246	11	7	ActiveESC	NA	TRUE	TRUE	noChange	1	3	NA	CT_Act2PoiRep
ATP1A2	3.508064	43.4103035	3.723274437	2.25E-113	37904	18	16	NA	NA	FALSE	FALSE	upreg	6	5	NA	CT_Act2Act
ATP1A3	2.6339072	1.97165575	-0.295525097	0.325978942	328866	8	6	NA	NA	TRUE	TRUE	noChange	1	1	NA	CT_Act2Act
ATP1B2	1.88568155	5.1845591	1.53826575	3.95E-06	280254	4	4	NA	NA	TRUE	TRUE	upreg	1	1	NA	CT_Act2Act
ATP1B3	68.3870695	31.6451335	-0.989211844	1.39E-13	478833	3	2	NA	ActiveNPC	TRUE	TRUE	noChange	1	8	NA	CT_Any2Bg
ATP2B4	4.6155791	8.723943	1.03186609	6.87E-14	51210	5	7	NA	NA	TRUE	FALSE	noChange	2	7	NA	CT_PoiRep2PoiRep
ATP2C2	0.045104591	0.552360425	3.271238527	6.84E-07	277615	1	4	NA	NA	TRUE	TRUE	upreg	3	4	NA	CT_PoiRep2PoiRep
ATP4A	0.067233785	0.024989083	-0.82663205	0.553860364	327672	13	12	NA	NA	FALSE	TRUE	noChange	6	6	NA	CT_Act2PoiRep
ATP5G1	24.337338	10.82793	-1.042409852	2.26E-11	289078	4	5	ActiveESC	NA	FALSE	FALSE	noChange	7	4	NA	CT_PoiRep2PoiRep
ATP5G2	37.39867	68.868334	0.992001492	2.00E-09	157465	14	23	ActiveESC	ActiveNPC	TRUE	FALSE	noChange	1	1	BT_Act2Act	CT_Act2Act
ATP5H	136.41646	99.65936	-0.33275052	0.023710203	296151	12	7	ActiveESC	ActiveNPC	TRUE	TRUE	noChange	1	2	BT_Act2Act	CT_Act2PoiRep
ATP5L	33.0575435	23.541322	-0.371590969	0.002100933	136897	12	7	ActiveESC	ActiveNPC	TRUE	FALSE	noChange	1	7	BT_Act2Act	CT_Act2PoiRep
ATP5SL	21.2934925	17.4814175	-0.167227618	0.368459033	328745	3	1	BackgroundESC	PolycombNPC	TRUE	TRUE	noChange	8	3	BT_Bg2PoiRep	CT_Bg2PoiRep
ATP6V0A1	8.0126915	9.5409525	0.368283492	0.022330171	287684	26	9	ActiveESC	ActiveNPC	FALSE	TRUE	noChange	6	1	BT_Act2Act	CT_Act2Act
ATP6V0D2	0.056304639	0.010603042	-1.010479518	0.457454666	732684	1	3	BackgroundESC	BackgroundNPC	TRUE	TRUE	noChange	1	8	BT_Bg2Bg	CT_Any2Bg
ATP6V1G3	0	0	NA	NA	49836	1	2	BackgroundESC	ActiveNPC	TRUE	TRUE	noChange	8	8	BT_Bg2Act	CT_Bg2Bg
ATP6V1H	4.7163665	4.08847815	-0.088227981	0.697242498	722474	2	10	ActiveESC	ActiveNPC	TRUE	FALSE	noChange	4	5	BT_Act2Act	CT_PoiRep2Act
ATP8B3	0.426570415	0.11032214	-1.707975763	0.000770585	320647	11	14	NA	NA	FALSE	TRUE	downreg	1	2	NA	CT_Act2PoiRep
ATP8B4	0.035799832	0.103693848	1.443235082	0.048703853	244223	1	3	BackgroundESC	ActiveNPC	TRUE	TRUE	noChange	1	1	BT_Bg2Act	CT_Act2Act
ATPBD4	0.753896055	0.48472355	-0.510836628	0.219977091	239980	2	6	ActiveESC	ActiveNPC	TRUE	TRUE	noChange	8	2	BT_Act2Act	CT_Bg2PoiRep
ATPIF1	26.2957145	18.4820995	-0.388751278	0.009209623	6119	2	2	ActiveESC	ActiveNPC	TRUE	TRUE	noChange	1	1	BT_Act2Act	CT_Act2Act
ATR	2.44383455	2.2327151	-0.01256403	0.960911233	479038	3	2	ActiveESC	ActiveNPC	TRUE	TRUE	noChange	1	1	BT_Act2Act	CT_Act2Act
ATRIP	5.02115615	4.1525837	-0.157936345	0.585459305	451354	20	14	ActiveESC	ActiveNPC	TRUE	TRUE	noChange	1	1	BT_Act2Act	CT_Act2Act
ATXN10	25.13198	27.0514535	0.222391293	0.074987859	435845	1	4	NA	ActiveNPC	TRUE	TRUE	noChange	8	2	NA	CT_Bg2PoiRep
ATXN1L	6.6468835	6.77481365	0.144662224	0.42098682	274113	2	1	ActiveESC	ActiveNPC	TRUE	TRUE	noChange	8	8	BT_Act2Act	CT_Bg2Bg
ATXN2L	32.6828015	37.6911295	0.320261796	0.024367393	265602	2	1	ActiveESC	ActiveNPC	TRUE	TRUE	noChange	1	1	BT_Act2Act	CT_Act2Act
ATXN7L1	2.82456425	1.0383432	-1.309107093	9.26E-08	691547	3	5	NA	NA	TRUE	TRUE	noChange	1	2	NA	CT_Act2PoiRep
ATXN7L2	1.89574415	1.79784515	0.036129171	0.92242439	30197	3	3	NA	NA	FALSE	TRUE	noChange	6	4	NA	CT_Act2PoiRep
AUH	6.4403615	3.23415485	-0.866323395	9.44E-05	772928	8	8	NA	NA	FALSE	TRUE	noChange	7	3	NA	CT_PoiRep2PoiRep
AURKAIP1	49.9628885	23.232224	-0.983229782	2.05E-15	263	4	2	ActiveESC	NA	TRUE	TRUE	noChange	1	8	NA	CT_Any2Bg
AVEN	6.550205	6.78769925	0.166314025	0.648975896	239527	1	2	NA	ActiveNPC	TRUE	TRUE	noChange	8	8	NA	CT_Bg2Bg
AVIL	0.238759695	0.12814003	-0.706708563	0.354517985	158496	13	12	BackgroundESC	NA	TRUE	TRUE	noChange	4	3	NA	CT_PoiRep2PoiRep
AVPI1	2.85676595	1.75090225	-0.575115039	0.182001467	92298	2	2	NA	NA	TRUE	TRUE	noChange	1	1	NA	CT_Act2Act
AXDND1	0.031035858	0.016441983	-0.473442591	0.720274927	43821	3	3	NA	NA	TRUE	TRUE	noChange	8	2	NA	CT_Bg2PoiRep
AXL	8.9553475	7.918108	-0.057432554	0.800898506	328699	11	1	NA	NA	FALSE	TRUE	noChange	6	8	NA	CT_Any2Bg
AZI2	5.1635492	4.1049655	-0.212194206	0.275128604	445496	2	1	ActiveESC	ActiveNPC	TRUE	TRUE	noChange	4	2	BT_Act2Act	CT_PoiRep2PoiRep
B3GALNT2	4.9061313	3.71399855	-0.28451355	0.100373115	60428	4	10	ActiveESC	ActiveNPC	TRUE	TRUE	noChange	8	8	BT_Act2Act	CT_Bg2Bg
B3GALT1	2.87300255	1.033693325	-1.309889492	0.00022321	381078	2	1	BackgroundESC	BackgroundNPC	TRUE	TRUE	noChange	8	8	BT_Bg2Bg	CT_Bg2Bg
B3GALT4	0.596896355	0.83968659	0.541383718	0.541219234	620123	4	2	ActiveESC	ActiveNPC	TRUE	TRUE	noChange	1	1	BT_Act2Act	CT_Act2Act
B3GAT2	4.501628	3.6032153	-0.200110936	0.364211891	630873	2	3	PoisedESC	PoisedNPC	TRUE	TRUE	noChange	1	1	BT_PoiRep2PoiRep	CT_Act2Act
B3GNT3	0.141293695	0.039392219	-1.163967272	0.336204903	323081	2	3	NA	NA	TRUE	TRUE	noChange	3	4	NA	CT_PoiRep2PoiRep
B3GNT4	6.8996315	5.97802415	-0.087894004	0.712345968	178069	1	1	NA	NA	TRUE	TRUE	noChange	1	8	NA	CT_Any2Bg
B3GNT9	1.59935095	1.36335425	-0.103778963	0.878895309	273071	26	15	NA	PoisedNPC	FALSE	FALSE	noChange	7	7	NA	CT_PoiRep2PoiRep
B4GALNT1	0.82026845	2.8105173	1.860898802	1.79E-13	158446	10	8	PoisedESC	PoisedNPC	FALSE	TRUE	upreg	7	4	BT_PoiRep2PoiRep	CT_PoiRep2PoiRep
B4GALT4	3.22787385	2.29860115	-0.37065242	0.06234682	472354	10	8	ActiveESC	ActiveNPC	TRUE	FALSE	noChange	1	5	BT_Act2Act	CT_Act2Act
B4GALT6	5.3178285	2.2849977	-1.09242919	6.38E-09	305594	6	3	ActiveESC	NA	TRUE	TRUE	noChange	1	8	NA	CT_Any2Bg
BAALC	0.376451265	4.41581295	3.603952134	3.52E-42	737977	1	3	PoisedESC	PoisedNPC	TRUE	FALSE	upreg	1	5	BT_PoiRep2PoiRep	CT_Act2Act
BAAT	0.027990829	0.039016725	0.305321104	0.831918074	775709	2	2	BackgroundESC	BackgroundNPC	TRUE	TRUE	noChange	1	1	BT_Bg2Bg	CT_Act2Act
BACH2	0.399809955	1.8533044	2.285251787	1.33E-21	636904	17	33	NA	NA	TRUE	FALSE	upreg	2	1	NA	CT_PoiRep2Act
BAG1	5.34144765	3.59865665	-0.44942361	0.008144635	761082	11	12	ActiveESC	ActiveNPC	TRUE	TRUE	noChange	1	1	BT_Act2Act	CT_Act2Act
BAG2	31.3063285	2.33987935	-3.54661625	5.29E-40	626988	18	20	NA	NA	FALSE	FALSE	downreg	5	5	NA	CT_PoiRep2Act
BAG6	42.347251	43.8317775	0.165892649	0.287551372	619760	19	9	ActiveESC	NA	FALSE	FALSE	noChange	1	7	NA	CT_Act2PoiRep
BANF1	72.879555	69.53968	0.05017528	0.754588234	121463	3	3	NA	NA	TRUE	TRUE	noChange	1	3	NA	CT_Act2PoiRep
BANF2	0	0	NA	NA	408600	9	8	NA	PoisedNPC	TRUE	TRUE	noChange	1	3	NA	CT_Act2PoiRep
BARD1	3.0027545	3.11693665	0.171553495	0.487648194	395975	5	12	NA	ActiveNPC	TRUE	TRUE	noChange	8	1	NA	CT_Bg2Act
BARHL1	0	0.399257896	3.372934794	0.001009336	784135	13	9	NA	PoisedNPC	FALSE	TRUE	upreg	5	4	NA	CT_PoiRep2PoiRep
BARHL2	0.00782757	0.3510011	3.154004641	0.001422552	24303	12	10	PoisedESC	PoisedNPC	FALSE	FALSE	upreg	1	7	BT_PoiRep2PoiRep	CT_Act2PoiRep
BARX1	1.99586885	0.214320305	-2.643483691	0.000222035	773550	18	12	NA	NA	TRUE	TRUE	downreg	1	1	NA	CT_Act2Act
BARX2	0.006326904	0.13935391	2.54326868	0.015619174	140021	7	9	PoisedESC	PoisedNPC	FALSE	TRUE	noChange	1	6	BT_PoiRep2PoiRep	CT_Act2PoiRep
BASP1	111.688405	68.3934745	-0.58755003	5.14E-07	560325	7	18	NA	ActiveNPC	TRUE	TRUE	noChange	2	1	NA	CT_PoiRep2Act
BATF	0	0.013958648	0.315229198	0.697242498	227405	3	6	NA	NA	TRUE	TRUE	noChange	8	3	NA	CT_Bg2PoiRep
BATF2	0.31364472	0.16914135	-0.669150104	0.467570524	121309	2	1	ActiveESC	NA	TRUE	TRUE	noChange	1	3	NA	CT_Act2PoiRep
BATF3	0.31261664	0.0966374	-1.299046591	0.151665867	53703	8	4	PoisedESC	PoisedNPC	TRUE	TRUE	noChange	1	3	BT_PoiRep2PoiRep	CT_Act2PoiRep
BAZ1B	23.760393	22.647605	0.047258813	0.802239507	682271	10	8	ActiveESC	ActiveNPC	TRUE	FALSE	noChange	1	1	BT_Act2Act	CT_Act2Act
BAZ2A	13.68248	16.828826	0.415302727	0.000575382	158238	15	14	ActiveESC	ActiveNPC	FALSE	FALSE	noChange	1	5	BT_Act2Act	CT_Act2Act
BBC3	4.36930435	6.96990675	0.782516364	0.007069078	329929	5	1	NA	NA	TRUE	TRUE	noChange	1	1	NA	CT_Act2Act
BBS10	3.9524679	5.7282941	0.648699919	0.001781717	164556	9	13	ActiveESC	ActiveNPC	FALSE	TRUE	noChange	6	1	BT_Act2Act	CT_Act2Act
BBX	4.34035985	5.2063916	0.378703539	0.008108532	468522	8	9	ActiveESC	ActiveNPC	TRUE	TRUE	noChange	2	2	BT_Act2Act	CT_PoiRep2PoiRep
BCAN	0.26032465	0.26526367	0.133374277	0.859992537	36875	10	12	NA	NA	FALSE	FALSE	noChange	6	5	NA	CT_Act2Act
BCAR1	13.1731105	8.4726605	-0.518384451	0.000191368	275085	9	10	NA	NA	TRUE	TRUE	noChange	1	1	NA	CT_Act2Act
BCAS4	8.9763027	4.61326555	-0.829907389	0.000199344	415807	3	1	NA	ActiveNPC	TRUE	TRUE	noChange	1	8	NA	CT_Any2Bg
BCAT2	8.7338005	11.920288	0.564465588	0.003232769	330146	17	11	NA	NA	TRUE	FALSE	noChange	1	1	NA	CT_Act2Act
BCDIN3D	1.44460185	2.79014085	1.037613459	0.002230473	156607	26	26	NA	NA	FALSE	FALSE	noChange	1	1	NA	CT_Act2Act
BCL2	0.2251974	2.8619757	3.73053439	3.14E-54	315353	16	31	NA	NA	FALSE	TRUE	upreg	1	3	NA	CT_Act2PoiRep
BCL2A1	0.137035885	0	-1.452324143	0.212325749	252639	2	3	BackgroundESC	NA	TRUE	TRUE	noChange	8	3	NA	CT_Bg2PoiRep
BCL2L12	33.8573535	23.370845	-0.414178623	0.005041152	330290	6	4	ActiveESC	NA	TRUE	TRUE	noChange	1	8	NA	CT_Any2Bg
BCL6	0.52549079	2.35888615	2.203743459	4.73E-08	493342	17	27	NA	NA	FALSE	FALSE	upreg	6	5	NA	CT_Act2Act
BCL6B	0.36435622	0.062519405	-2.0908755	0.00428538	280145	12	14	NA	NA	FALSE	FALSE	downreg	5	6	NA	CT_PoiRep2PoiRep
BCL9	12.6984205	16.6509355	0.506960638	2.28E-05	34647	34	31	NA	ActiveNPC	FALSE	FALSE	noChange	6	5	NA	CT_Act2Act
BCLAF1	25.6116515	17.42301	-0.436354049	0.004666939	651515	2	2	ActiveESC	ActiveNPC	TRUE	TRUE	noChange	8	8	BT_Act2Act	CT_Bg2Bg
BCORL1	1.69562705	9.9402395	2.650025859	6.28E-47	822650	41	40	PoisedESC	NA	FALSE	FALSE	upreg	5	4	NA	CT_PoiRep2PoiRep
BCS1L	5.61602375	4.9373985	-0.070403968	0.790395295	397126	35	25	ActiveESC	ActiveNPC	FALSE	FALSE	noChange	6	5	BT_Act2Act	CT_Act2Act
BDNF	0.81685435	0.141968765	-2.258008024	3.20E-06	110447	9	10	NA	PoisedNPC	FALSE	TRUE	downreg	6	8	NA	CT_Any2Bg
BDP1	3.98298915	2.6734649	-0.455981893	0.00285239	576925	5	1	NA	ActiveNPC	TRUE	TRUE	noChange	8	8	NA	CT_Bg2Bg
BEAN1	0.016603954	0.3540296	3.465769177	3.25E-05	272911	8	4	NA	NA	TRUE	TRUE	upreg	1	3	NA	CT_Act2PoiRep
BEND4	3.94036365	1.31008745	-1.449526537	6.42E-12	508683	2	2	NA	NA	TRUE	TRUE	noChange	8	1	NA	CT_Bg2Act
BEST1	10.5066275	40.7131915	2.064890661	3.08E-66	120653	38	35	NA	NA	FALSE	FALSE	upreg	6	6	NA	CT_Act2PoiRep
BEST3	0.079773464	0.00796824	-2.011778513	0.059007532	162337	2	4	BackgroundESC	BackgroundNPC	TRUE	TRUE	noChange	8	8	BT_Bg2Bg	CT_Bg2Bg
BET1L	10.653872	9.925998	0.013100917	0.957754296	102454	10	8	NA	NA	TRUE	FALSE	noChange	1	5	NA	CT_Act2Act
BET3L	0.061471515	0.027287518	-0.603202619	0.697242498	645102	26	25	BackgroundESC	BackgroundNPC	FALSE	FALSE	noChange	6	5	BT_Bg2Bg	CT_Act2Act
BFSP1	0.60364425	0.23266159	-1.155841213	0.055613503	408573	4	3	ActiveESC	ActiveNPC	TRUE	TRUE	noChange	1	3	BT_Act2Act	CT_Act2PoiRep
BFSP2	0	0.038544875	0.678632023	0.555942233	476393	31	22	ActiveESC	NA	TRUE	TRUE	noChange	1	1	NA	CT_Act2Act
BGLAP	0.808190255	2.17057115	1.451443527	0.003448335	36796	28	14	ActiveESC	NA	TRUE	TRUE	noChange	1	1	NA	CT_Act2Act
BHLHA15	0.769548655	0.14531252	-1.692593107	0.088510575	689742	8	7	ActiveESC	NA	TRUE	FALSE	noChange	1	6	NA	CT_Act2PoiRep
BHLHE40	5.7316509	0.43968375	-2.278834383	0.029379092	438430	11	11	NA	PoisedNPC	TRUE	FALSE	noChange	1	5	NA	CT_Act2Act
BHLHE41	0.779261925	0.011548792	-2.791842003	0.008724153	149445	8	16	NA	PoisedNPC	TRUE	FALSE	downreg	1	1	NA	CT_Act2Act
BID	4.78107045	2.46967965	-0.829648017	1.41E-05	429781	4	4	NA	NA	FALSE	TRUE	noChange	6	3	NA	CT_Act2PoiRep
BIN1	3.5804464	8.9503325	1.431099978	7.38E-27	368117	2	3	NA	NA	TRUE	TRUE	noChange	1	2	NA	CT_Act2PoiRep
BIN2	0	0.006716152	0.325602119	0.697242498	156951	3	1	ActiveESC	NA	TRUE	TRUE	noChange	1	8	NA	CT_Any2Bg
BIN3	3.2937448	3.31899095	0.126245749	0.651860305	713836	36	30	NA	NA	FALSE	TRUE	noChange	6	4	NA	CT_Act2PoiRep
BIRC2	6.870292	8.215664	0.371278867	0.022550252	132009	8	7	ActiveESC	ActiveNPC	TRUE	TRUE	noChange	1	8	BT_Act2Act	CT_Any2Bg
BLACE	0.030381123	0.005569819	-0.61261512	0.671287864	706328	27	13	NA	PoisedNPC	FALSE	TRUE	noChange	4	6	NA	CT_PoiRep2PoiRep
BLNK	0.008117793	0.012339548	0.180640383	0.892796022	91949	2	3	BackgroundESC	PolycombNPC	TRUE	TRUE	noChange	3	3	BT_Bg2PoiRep	CT_PoiRep2PoiRep
BMF	2.27097405	10.5880975	2.310232682	2.61E-26	241430	35	30	NA	NA	FALSE	FALSE	upreg	1	5	NA	CT_Act2Act
BMP2	3.34850635	4.45327255	0.516778846	0.136993125	405092	2	1	NA	NA	TRUE	TRUE	noChange	8	8	NA	CT_Bg2Bg
BMP3	0.019936356	0.170742388	2.370021435	0.010498894	520260	29	13	PoisedESC	NA	TRUE	TRUE	noChange	4	4	NA	CT_PoiRep2PoiRep
BMP5	0.020208325	3.2263758	6.508110109	1.09E-30	626526	1	3	BackgroundESC	ActiveNPC	TRUE	TRUE	upreg	1	8	BT_Bg2Act	CT_Any2Bg
BMP6	0.15259219	0.172030625	0.248488823	0.813638153	612730	2	6	PoisedESC	PoisedNPC	TRUE	TRUE	noChange	8	8	BT_PoiRep2PoiRep	CT_Bg2Bg
BMP7	1.2539893	12.3393405	3.393889095	3.42E-76	417596	3	15	NA	NA	TRUE	FALSE	upreg	2	7	NA	CT_PoiRep2PoiRep
BMPER	0.078695538	0.4215863	2.317578141	6.26E-05	671674	5	11	PoisedESC	NA	TRUE	TRUE	upreg	8	1	NA	CT_Bg2Act
BMPR1A	28.390479	10.626772	-1.295567098	3.38E-26	88960	20	18	ActiveESC	ActiveNPC	TRUE	FALSE	noChange	1	1	BT_Act2Act	CT_Act2Act
BMPR1B	0.16905924	1.5061163	3.136714536	2.58E-18	524732	1	5	PoisedESC	PoisedNPC	TRUE	TRUE	upreg	8	1	BT_PoiRep2PoiRep	CT_Bg2Act
BMPR2	2.40256685	1.34950275	-0.712186537	0.000233835	392002	1	1	NA	NA	TRUE	TRUE	noChange	8	8	NA	CT_Bg2Bg
BMS1	24.5376245	17.621466	-0.357639914	0.033497281	75918	1	3	NA	NA	TRUE	FALSE	noChange	8	5	NA	CT_Bg2Act
BMX	0	0.010562029	0.418319779	0.694575488	789274	2	7	BackgroundESC	BackgroundNPC	TRUE	FALSE	noChange	8	6	BT_Bg2Bg	CT_Bg2PoiRep
BNC1	0.011374036	0.018473125	0.378192066	0.785677144	253601	4	3	NA	NA	TRUE	TRUE	noChange	8	3	NA	CT_Bg2PoiRep
BNC2	2.00332005	0.22053319	-3.011463935	4.84E-33	755839	7	10	NA	NA	TRUE	FALSE	downreg	1	6	NA	CT_Act2PoiRep
BNIP3L	13.7814485	18.339809	0.469624081	0.643150199	714902	4	10	NA	NA	TRUE	FALSE	noChange	1	6	NA	CT_Act2PoiRep
BOD1	41.844786	45.130197	0.225053432	0.09283442	608571	18	24	ActiveESC	NA	FALSE	FALSE	noChange	1	5	NA	CT_Act2Act
BOD1L	5.5286357	3.72901605	-0.449788359	0.000649338	499716	2	2	ActiveESC	NA	TRUE	TRUE	noChange	8	8	NA	CT_Bg2Bg
BOLA1	2.30286825	2.7806278	0.368310276	0.494552516	35342	13	12	ActiveESC	ActiveNPC	TRUE	FALSE	noChange	8	5	BT_Act2Act	CT_Bg2Act
BOLA3	7.7351835	3.69563655	-0.9366093	1.84E-06	353835	31	18	NA	NA	FALSE	FALSE	noChange	6	6	NA	CT_Act2PoiRep
BOLL	0.00374566	0	-0.324142841	0.697242498	390631	5	4	PolycombESC	BackgroundNPC	TRUE	TRUE	noChange	8	8	BT_Any2Bg	CT_Bg2Bg
BOP1	14.9907185	6.26989485	-1.13276372	1.05E-12	750334	11	8	ActiveESC	NA	FALSE	TRUE	noChange	6	3	NA	CT_Act2PoiRep
BPGM	6.25232025	5.57507705	-0.046860547	0.874388409	700493	5	2	ActiveESC	ActiveNPC	TRUE	TRUE	noChange	8	8	BT_Act2Act	CT_Bg2Bg
BPIFA1	0	0.014789229	0.325602119	0.697242498	411491	7	6	BackgroundESC	PolycombNPC	FALSE	TRUE	noChange	6	4	BT_Bg2PoiRep	CT_Act2PoiRep
BPIFB4	0.032471903	0.005588021	-0.503099958	0.697242498	411456	6	9	BackgroundESC	PoisedNPC	TRUE	FALSE	noChange	1	6	BT_Bg2PoiRep	CT_Act2PoiRep
BPIFC	0	0	NA	NA	432858	1	2	PolycombESC	PolycombNPC	TRUE	TRUE	noChange	8	8	BT_PoiRep2PoiRep	CT_Bg2Bg
BRAF	2.6370522	3.1659218	0.376801392	0.092697162	702276	5	8	ActiveESC	ActiveNPC	TRUE	TRUE	noChange	1	8	BT_Act2Act	CT_Any2Bg
BRD2	29.7136355	31.86455	0.217245906	0.075471859	620047	1	2	ActiveESC	ActiveNPC	TRUE	FALSE	noChange	1	7	BT_Act2Act	CT_Act2PoiRep
BRD7	24.008612	36.3966585	0.713328772	9.40E-09	268169	18	28	NA	NA	FALSE	FALSE	noChange	6	4	NA	CT_Act2PoiRep
BRF1	0.837033	1.0299557	0.413644817	0.017376258	235594	8	11	NA	NA	TRUE	TRUE	noChange	1	4	NA	CT_Act2PoiRep
BRPF1	6.03546985	4.87135075	-0.191426273	0.38349394	439875	19	3	ActiveESC	ActiveNPC	FALSE	TRUE	noChange	5	8	BT_Act2Act	CT_Any2Bg
BRSK1	5.66402835	8.42753315	0.683818698	0.003389985	331315	27	34	NA	ActiveNPC	FALSE	FALSE	noChange	6	6	NA	CT_Act2PoiRep
BRWD1	2.8637777	2.3556864	-0.164144123	0.334558434	427593	7	7	BackgroundESC	BackgroundNPC	TRUE	TRUE	noChange	1	1	BT_Bg2Bg	CT_Act2Act
BSPH1	0	0	NA	NA	330005	8	5	BackgroundESC	BackgroundNPC	TRUE	FALSE	noChange	1	5	BT_Bg2Bg	CT_Act2Act
BSX	0	0	NA	NA	138096	4	5	PoisedESC	NA	TRUE	TRUE	noChange	1	3	NA	CT_Act2PoiRep
BTBD1	11.1559475	7.9712857	-0.366340903	0.022290457	253535	6	10	ActiveESC	ActiveNPC	TRUE	FALSE	noChange	1	5	BT_Act2Act	CT_Act2Act
BTBD11	0.717628025	1.8436281	1.458394197	1.86E-10	174524	3	3	NA	NA	TRUE	TRUE	noChange	3	8	NA	CT_Any2Bg
BTBD16	0.006225664	0	-0.324142841	0.697242498	99450	5	1	NA	NA	FALSE	TRUE	noChange	6	8	NA	CT_Any2Bg
BTF3	135.07759	113.281278	-0.135736019	0.324602841	577544	2	2	ActiveESC	ActiveNPC	TRUE	TRUE	noChange	2	2	BT_Act2Act	CT_PoiRep2PoiRep
BTF3L4	12.612186	11.936466	0.037350654	0.837793209	12044	3	1	ActiveESC	ActiveNPC	TRUE	TRUE	noChange	8	1	BT_Act2Act	CT_Bg2Act
BTG2	1.5540659	12.8161855	3.133134947	3.43E-56	51135	4	8	PoisedESC	NA	TRUE	FALSE	upreg	1	4	NA	CT_Act2PoiRep
BTG4	0.022068633	0.007595489	-0.221836356	0.837976505	134921	2	3	PoisedESC	PoisedNPC	TRUE	FALSE	noChange	1	5	BT_PoiRep2PoiRep	CT_Act2Act
BTK	0.056512598	0.053317995	0.017859485	0.991111862	814058	2	3	ActiveESC	ActiveNPC	TRUE	TRUE	noChange	3	8	BT_Act2Act	CT_Any2Bg
BTLA	0.009432088	0	-0.455291738	0.673391315	470179	2	2	BackgroundESC	BackgroundNPC	TRUE	TRUE	noChange	1	1	BT_Bg2Bg	CT_Act2Act
BTN1A1	0.034451159	0.014175622	-0.432155934	0.74473257	618397	9	7	PoisedESC	PoisedNPC	TRUE	TRUE	noChange	3	6	BT_PoiRep2PoiRep	CT_PoiRep2PoiRep
BTN2A2	1.3202938	2.2441393	0.869541395	0.000135056	618372	3	1	ActiveESC	NA	TRUE	TRUE	noChange	3	1	NA	CT_PoiRep2Act
BTN3A2	0.164246195	1.40131825	3.073358866	8.95E-16	618364	2	1	ActiveESC	NA	TRUE	TRUE	upreg	2	1	NA	CT_PoiRep2Act
BTNL9	0.031330126	0.088896068	1.236804036	0.235201524	610381	4	2	PoisedESC	PoisedNPC	TRUE	TRUE	noChange	3	8	BT_PoiRep2PoiRep	CT_Any2Bg
BUB1B	29.8781245	24.7702605	-0.152712589	0.283407743	241441	4	6	ActiveESC	NA	TRUE	TRUE	noChange	1	4	NA	CT_Act2PoiRep
BUD13	13.2497485	13.85829	0.179557419	0.363112891	136484	10	9	ActiveESC	ActiveNPC	TRUE	TRUE	noChange	1	1	BT_Act2Act	CT_Act2Act
BUD31	18.888121	16.2227635	-0.100762178	0.635723179	689996	1	2	ActiveESC	ActiveNPC	TRUE	TRUE	noChange	8	1	BT_Act2Act	CT_Bg2Act
BZW1	80.489802	54.282231	-0.448858092	0.001446674	391577	6	6	ActiveESC	ActiveNPC	TRUE	TRUE	noChange	1	1	BT_Act2Act	CT_Act2Act
C10orf107	0	0.027059129	0.607724033	0.594260648	81882	2	1	NA	ActiveNPC	TRUE	TRUE	noChange	8	8	NA	CT_Bg2Bg
C10orf11	0.003437457	0.047549708	1.65564999	0.163692155	85655	16	23	PoisedESC	PoisedNPC	FALSE	FALSE	noChange	6	6	BT_PoiRep2PoiRep	CT_Act2PoiRep
C10orf113	0.024426097	0.022279275	-0.004838176	0.994952661	70494	1	2	NA	ActiveNPC	TRUE	TRUE	noChange	8	1	NA	CT_Bg2Act
C10orf115	0	0.019946972	0.325602119	0.697242498	71132	2	1	BackgroundESC	BackgroundNPC	TRUE	TRUE	noChange	3	8	BT_Bg2Bg	CT_Any2Bg
C10orf116	0.5646774	0.263525215	-0.755759809	0.524766917	89011	4	3	NA	NA	TRUE	TRUE	noChange	1	3	NA	CT_Act2PoiRep
C10orf12	2.0398507	1.36074605	-0.459482693	0.10764423	92150	3	1	BackgroundESC	BackgroundNPC	TRUE	TRUE	noChange	8	8	BT_Bg2Bg	CT_Bg2Bg
C10orf126	0.08811065	0	-1.815217956	0.112755881	72731	7	6	BackgroundESC	BackgroundNPC	TRUE	FALSE	noChange	1	6	BT_Bg2Bg	CT_Act2PoiRep
C10orf129	0.063488251	0.005652702	-1.355906407	0.275830569	91609	4	2	ActiveESC	NA	TRUE	TRUE	noChange	1	8	NA	CT_Any2Bg
C10orf131	0.17680734	0.161698655	-0.016918841	0.989645243	91800	10	5	BackgroundESC	BackgroundNPC	TRUE	TRUE	noChange	1	8	BT_Bg2Bg	CT_Any2Bg
C10orf136	0	0	NA	NA	76157	1	3	NA	PolycombNPC	TRUE	TRUE	noChange	8	8	NA	CT_Bg2Bg
C10orf140	0.86048522	11.07904	3.774746544	5.83E-85	70588	5	11	ActiveESC	ActiveNPC	TRUE	TRUE	upreg	1	1	BT_Act2Act	CT_Act2Act
C10orf35	11.1927475	3.76856785	-1.435169578	1.43E-08	84195	31	28	NA	NA	FALSE	TRUE	noChange	6	6	NA	CT_Act2PoiRep
C10orf54	0.02110379	0.088325998	1.580271729	0.131930782	84712	4	3	NA	NA	TRUE	TRUE	noChange	1	3	NA	CT_Act2PoiRep
C10orf55	1.1713834	0.669239	-0.660220844	0.193493846	85272	12	4	NA	NA	FALSE	TRUE	noChange	6	1	NA	CT_Act2Act
C10orf58	18.3544165	34.143137	1.009527871	1.96E-15	87108	4	5	NA	NA	TRUE	TRUE	noChange	1	1	NA	CT_Act2Act
C10orf76	4.430657	4.57158015	0.162347977	0.517637495	93433	3	1	NA	NA	TRUE	TRUE	noChange	1	3	NA	CT_Act2PoiRep
C10orf81	0	0	NA	NA	96981	1	4	BackgroundESC	BackgroundNPC	TRUE	TRUE	noChange	8	2	BT_Bg2Bg	CT_Bg2PoiRep
C10orf82	2.9298293	0.25244161	-3.241012284	6.74E-14	97909	12	14	ActiveESC	NA	TRUE	TRUE	downreg	4	4	NA	CT_PoiRep2PoiRep
C10orf96	1.28948515	0	-5.459359811	9.37E-11	97804	3	1	NA	PoisedNPC	FALSE	TRUE	downreg	7	8	NA	CT_Any2Bg
C11orf1	1.87954535	3.56458175	1.029843054	2.69E-06	135045	4	6	NA	ActiveNPC	TRUE	TRUE	noChange	1	1	NA	CT_Act2Act
C11orf24	9.818153	6.94309065	-0.381284361	0.021455389	121910	6	7	ActiveESC	ActiveNPC	TRUE	TRUE	noChange	1	2	BT_Act2Act	CT_Act2PoiRep
C11orf31	41.87304	36.463265	-0.079704848	0.697242498	119513	2	3	ActiveESC	ActiveNPC	TRUE	TRUE	noChange	1	1	BT_Act2Act	CT_Act2Act
C11orf36	0.017331226	0.014730145	-0.033035827	0.984360904	102896	15	21	ActiveESC	NA	FALSE	TRUE	noChange	1	8	NA	CT_Any2Bg
C11orf40	0	0	NA	NA	103270	1	2	BackgroundESC	BackgroundNPC	TRUE	TRUE	noChange	2	8	BT_Bg2Bg	CT_Any2Bg
C11orf41	0.374584775	0.942409625	1.425517811	1.68E-08	112326	13	13	ActiveESC	PolycombNPC	TRUE	FALSE	noChange	1	6	BT_Act2PoiRep	CT_Act2PoiRep
C11orf44	0.056236878	0	-1.873175329	0.100349238	140395	6	10	PolycombESC	NA	TRUE	TRUE	noChange	2	6	NA	CT_PoiRep2PoiRep
C11orf46	3.99950225	3.03609685	-0.28032595	0.205659777	111306	2	1	ActiveESC	NA	FALSE	TRUE	noChange	6	8	NA	CT_Any2Bg
C11orf48	18.9993555	9.3843565	-0.897449477	6.36E-12	120821	3	3	ActiveESC	NA	FALSE	TRUE	noChange	6	1	NA	CT_Act2Act
C11orf49	2.10371065	5.965955	1.60669638	5.76E-17	116364	14	17	ActiveESC	ActiveNPC	TRUE	TRUE	upreg	1	1	BT_Act2Act	CT_Act2Act
C11orf54	1.65820995	2.1212797	0.463171348	0.050539471	129236	4	5	ActiveESC	ActiveNPC	TRUE	TRUE	noChange	1	1	BT_Act2Act	CT_Act2Act
C11orf55	0.16951349	0.1892574	0.242739499	0.797099796	113136	2	1	BackgroundESC	ActiveNPC	TRUE	TRUE	noChange	1	8	BT_Bg2Act	CT_Any2Bg
C11orf57	5.07767985	6.8238798	0.538016296	0.000884449	135094	7	4	ActiveESC	ActiveNPC	TRUE	TRUE	noChange	1	1	BT_Act2Act	CT_Act2Act
C11orf58	20.5456225	15.652467	-0.274309857	0.037743395	106954	20	37	PoisedESC	PoisedNPC	FALSE	FALSE	noChange	7	6	BT_PoiRep2PoiRep	CT_PoiRep2PoiRep
C11orf63	0.155868635	0.325173975	1.06568788	0.112338334	138063	10	9	NA	NA	FALSE	FALSE	noChange	7	5	NA	CT_PoiRep2Act
C11orf73	7.7662917	6.3286531	-0.175122489	0.42024641	126778	2	3	NA	ActiveNPC	TRUE	TRUE	noChange	8	8	NA	CT_Bg2Bg
C11orf75	11.7991235	11.2871675	0.056188189	0.871219409	129178	27	28	NA	NA	TRUE	FALSE	noChange	3	6	NA	CT_PoiRep2PoiRep
C11orf84	26.1278505	23.4727105	-0.038186538	0.832845977	121106	2	3	NA	ActiveNPC	TRUE	TRUE	noChange	1	1	NA	CT_Act2Act
C11orf85	0.015154466	0	-0.455291738	0.673391315	121306	9	9	ActiveESC	BackgroundNPC	FALSE	TRUE	noChange	6	3	BT_Any2Bg	CT_Act2PoiRep
C11orf89	0.00877054	0.009331917	0.016529298	0.987440942	102676	3	6	NA	NA	TRUE	FALSE	noChange	2	7	NA	CT_PoiRep2PoiRep
C11orf9	0.881147785	1.60805435	0.976245984	7.38E-07	120618	23	19	NA	NA	FALSE	FALSE	noChange	6	5	NA	CT_Act2Act
C11orf96	0.25787017	1.87049315	2.744579665	1.33E-06	115604	2	4	ActiveESC	NA	TRUE	TRUE	upreg	2	1	NA	CT_PoiRep2Act
C12orf10	14.788759	10.1167825	-0.429759703	0.013000841	157374	22	15	ActiveESC	NA	FALSE	FALSE	noChange	6	1	NA	CT_Act2Act
C12orf23	3.0357672	3.71229215	0.400891918	0.059945784	174419	15	10	NA	NA	TRUE	FALSE	noChange	4	5	NA	CT_PoiRep2Act
C12orf26	1.62059435	1.07471388	-0.458246286	0.277498407	166567	3	5	ActiveESC	NA	TRUE	TRUE	noChange	8	8	NA	CT_Bg2Bg
C12orf28	0.071265795	0.069948633	0.073485422	0.962068696	162377	4	1	BackgroundESC	BackgroundNPC	TRUE	TRUE	noChange	8	8	BT_Bg2Bg	CT_Bg2Bg
C12orf29	2.2107494	1.4785769	-0.456059405	0.06902522	168458	1	2	PolycombESC	BackgroundNPC	TRUE	TRUE	noChange	8	8	BT_Any2Bg	CT_Bg2Bg
C12orf32	16.942345	18.5095345	0.243355698	0.114428519	142512	13	6	ActiveESC	ActiveNPC	FALSE	FALSE	noChange	6	5	BT_Act2Act	CT_Act2Act
C12orf35	14.495465	6.547336	-1.025893261	2.65E-12	151345	7	3	NA	NA	TRUE	TRUE	noChange	1	8	NA	CT_Any2Bg
C12orf4	2.61530255	2.4145767	-0.000968098	0.997254507	142948	5	7	ActiveESC	ActiveNPC	FALSE	FALSE	noChange	6	5	BT_Act2Act	CT_Act2Act
C12orf40	0.063795893	0.022516842	-0.896955332	0.50034768	153557	1	2	ActiveESC	BackgroundNPC	TRUE	TRUE	noChange	8	8	BT_Any2Bg	CT_Bg2Bg
C12orf41	7.8573377	9.2093715	0.345534283	0.046542803	156328	2	2	NA	ActiveNPC	TRUE	TRUE	noChange	3	1	NA	CT_PoiRep2Act
C12orf42	0.01642264	0.008907368	-0.319210051	0.820415623	173394	15	20	NA	NA	TRUE	FALSE	noChange	4	4	NA	CT_PoiRep2PoiRep
C12orf50	0	0	NA	NA	168459	2	3	NA	ActiveNPC	TRUE	TRUE	noChange	8	8	NA	CT_Bg2Bg
C12orf53	1.7608207	4.04398985	1.300312339	2.85E-06	143517	7	8	NA	NA	TRUE	TRUE	noChange	8	8	NA	CT_Bg2Bg
C12orf54	0	0.008593204	0.325602119	0.697242498	156268	9	3	BackgroundESC	PolycombNPC	TRUE	TRUE	noChange	2	3	BT_Bg2PoiRep	CT_PoiRep2PoiRep
C12orf56	0.23798483	0.0714986	-1.271913295	0.190653293	160655	12	8	NA	PoisedNPC	TRUE	TRUE	noChange	1	8	NA	CT_Any2Bg
C12orf57	19.3296325	42.985016	1.263566437	1.74E-21	143560	6	18	ActiveESC	NA	TRUE	FALSE	noChange	1	5	NA	CT_Act2Act
C12orf62	8.1038125	5.9262267	-0.328378545	0.257529933	156672	4	3	ActiveESC	ActiveNPC	TRUE	TRUE	noChange	8	8	BT_Act2Act	CT_Bg2Bg
C12orf63	0.003961869	0.08295314	3.347901231	7.98E-05	171166	7	9	PoisedESC	NA	FALSE	TRUE	upreg	6	8	NA	CT_Any2Bg
C12orf66	0.94367625	0.723001225	-0.26107939	0.612226531	160602	3	4	ActiveESC	ActiveNPC	TRUE	TRUE	noChange	8	8	BT_Act2Act	CT_Bg2Bg
C12orf68	0.233546205	2.09400105	3.09461275	3.66E-10	156165	15	12	NA	PoisedNPC	FALSE	TRUE	upreg	7	1	NA	CT_PoiRep2Act
C12orf69	0.087501187	0.043340901	-0.503143057	0.70431746	145901	4	1	BackgroundESC	BackgroundNPC	TRUE	TRUE	noChange	1	8	BT_Bg2Bg	CT_Any2Bg
C12orf70	0.047957999	0.021899155	-0.436971984	0.746535042	149892	2	3	BackgroundESC	ActiveNPC	TRUE	TRUE	noChange	8	3	BT_Bg2Act	CT_Bg2PoiRep
C12orf74	0	0	NA	NA	170012	2	1	BackgroundESC	BackgroundNPC	TRUE	TRUE	noChange	8	1	BT_Bg2Bg	CT_Bg2Act
C12orf75	5.8767265	5.06281185	-0.092689847	0.748232216	173871	2	2	NA	NA	TRUE	TRUE	noChange	1	2	NA	CT_Act2PoiRep
C12orf76	0.9967863	2.32503545	1.323220705	7.56E-08	175200	8	3	NA	NA	TRUE	TRUE	noChange	1	3	NA	CT_Act2PoiRep
C13orf15	0.029065164	0.30706898	1.846657188	0.105504973	187714	3	2	PoisedESC	PoisedNPC	TRUE	TRUE	noChange	1	1	BT_PoiRep2PoiRep	CT_Act2Act
C14orf101	2.4156095	1.8267613	-0.284098745	0.184403907	221748	11	16	BackgroundESC	BackgroundNPC	TRUE	FALSE	noChange	8	5	BT_Bg2Bg	CT_Bg2Act
C14orf102	1.73648995	1.93160185	0.269441922	0.337003437	231904	13	11	NA	NA	FALSE	FALSE	noChange	6	5	NA	CT_Act2Act
C14orf105	0.041265391	0	-1.681776911	0.144715241	222067	2	5	BackgroundESC	BackgroundNPC	TRUE	FALSE	noChange	8	7	BT_Bg2Bg	CT_Bg2PoiRep
C14orf119	15.335042	8.6868075	-0.697416477	2.46E-06	211383	12	15	ActiveESC	ActiveNPC	FALSE	TRUE	noChange	6	1	BT_Act2Act	CT_Act2Act
C14orf132	5.46704555	5.719208	0.183533436	0.349853245	233387	1	2	NA	NA	TRUE	TRUE	noChange	8	1	NA	CT_Bg2Act
C14orf149	2.34814345	1.3676088	-0.651704344	0.022133543	222731	3	2	ActiveESC	ActiveNPC	TRUE	TRUE	noChange	8	8	BT_Act2Act	CT_Bg2Bg
C14orf159	1.48515365	3.53073975	1.356289883	2.32E-14	232110	1	10	NA	ActiveNPC	TRUE	TRUE	noChange	8	1	NA	CT_Bg2Act
C14orf164	0.07265865	0.156120135	0.853704963	0.501199338	211401	3	5	BackgroundESC	ActiveNPC	TRUE	TRUE	noChange	1	2	BT_Bg2Act	CT_Act2PoiRep
C14orf180	0	0.004829776	0.325602119	0.697242498	235499	11	11	NA	NA	TRUE	TRUE	noChange	1	3	NA	CT_Act2PoiRep
C14orf182	0.030373863	0.001937328	-1.615251283	0.176571367	219768	11	10	NA	PoisedNPC	TRUE	FALSE	noChange	1	5	NA	CT_Act2Act
C14orf183	0	0.016366745	0.325602119	0.697242498	219784	41	30	ActiveESC	BackgroundNPC	FALSE	FALSE	noChange	6	6	BT_Any2Bg	CT_Act2PoiRep
C14orf23	0.011536634	0.3577542	3.414263213	0.000151697	213146	16	22	PoisedESC	PoisedNPC	TRUE	FALSE	upreg	4	7	BT_PoiRep2PoiRep	CT_PoiRep2PoiRep
C14orf39	0.935208715	0.44620705	-0.899585252	0.109123954	223077	12	7	PoisedESC	NA	TRUE	FALSE	noChange	4	1	NA	CT_PoiRep2Act
C14orf57	0	0	NA	NA	226465	6	3	PolycombESC	BackgroundNPC	TRUE	TRUE	noChange	1	8	BT_Any2Bg	CT_Any2Bg
C14orf64	0.005127393	0	-0.383887628	0.697242498	233982	2	3	NA	PoisedNPC	TRUE	TRUE	noChange	2	8	NA	CT_Any2Bg
C14orf79	1.81805635	3.02589145	0.841765166	4.03E-05	235558	3	7	NA	NA	FALSE	FALSE	noChange	7	5	NA	CT_PoiRep2Act
C14orf93	1.5286421	1.63652675	0.210638578	0.639663688	211367	11	10	NA	NA	FALSE	TRUE	noChange	6	1	NA	CT_Act2Act
C15orf17	8.8436705	19.011777	1.214023532	1.72E-17	251356	23	22	NA	ActiveNPC	FALSE	FALSE	noChange	1	1	NA	CT_Act2Act
C15orf29	3.2748461	3.03533735	0.005854673	0.984360904	239578	1	3	ActiveESC	ActiveNPC	TRUE	TRUE	noChange	8	1	BT_Act2Act	CT_Bg2Act
C15orf33	0.78040818	0.943782525	0.378958764	0.332294109	244052	5	8	ActiveESC	ActiveNPC	TRUE	TRUE	noChange	1	1	BT_Act2Act	CT_Act2Act
C15orf40	2.21423785	2.1185137	0.05257148	0.860932042	253525	28	22	NA	ActiveNPC	FALSE	FALSE	noChange	6	6	NA	CT_Act2PoiRep
C15orf42	7.86189075	6.5049472	-0.153447666	0.521455881	255279	23	24	ActiveESC	ActiveNPC	FALSE	FALSE	noChange	7	7	BT_Act2Act	CT_PoiRep2PoiRep
C15orf44	11.8708625	12.6306805	0.203626951	0.283882546	248802	2	2	ActiveESC	ActiveNPC	TRUE	TRUE	noChange	8	3	BT_Act2Act	CT_Bg2PoiRep
C15orf48	0	0.022715412	0.38601193	0.697242498	242719	9	9	PoisedESC	PoisedNPC	TRUE	TRUE	noChange	4	2	BT_PoiRep2PoiRep	CT_PoiRep2PoiRep
C15orf52	0.0996033	0.014875353	-1.925215579	0.046851818	241483	14	13	NA	PoisedNPC	FALSE	FALSE	noChange	6	7	NA	CT_Act2PoiRep
C15orf53	0	0	NA	NA	241000	4	10	BackgroundESC	NA	TRUE	TRUE	noChange	2	1	NA	CT_PoiRep2Act
C15orf56	0.075769395	0.005932123	-1.34320489	0.279247097	241471	25	15	NA	NA	FALSE	FALSE	noChange	6	1	NA	CT_Act2Act
C15orf57	0.78705705	0.8628254	0.247059473	0.482467497	241526	13	10	NA	ActiveNPC	FALSE	FALSE	noChange	6	5	NA	CT_Act2Act
C15orf60	0.016178668	0	-0.324142841	0.697242498	250994	2	2	BackgroundESC	PolycombNPC	TRUE	TRUE	noChange	8	8	BT_Bg2PoiRep	CT_Bg2Bg
C15orf62	0.35220404	0.6567316	0.945725984	0.133865471	241568	8	2	ActiveESC	NA	TRUE	TRUE	noChange	1	8	NA	CT_Any2Bg
C16orf45	3.97636055	14.1137745	1.930110809	2.72E-27	262289	1	1	PoisedESC	NA	TRUE	TRUE	upreg	8	8	NA	CT_Bg2Bg
C16orf48	3.0136111	8.5459175	1.600232841	7.44E-12	273171	12	7	NA	NA	FALSE	TRUE	upreg	1	3	NA	CT_Act2PoiRep
C16orf54	0.41091941	0.044978764	-2.478668924	0.002424343	265779	7	6	ActiveESC	NA	FALSE	FALSE	downreg	1	5	NA	CT_Act2Act
C16orf58	8.88788	15.800609	0.943284891	2.17E-09	266109	1	1	NA	NA	TRUE	TRUE	noChange	1	1	NA	CT_Act2Act
C16orf62	5.120172	6.7919098	0.521821609	0.000214715	263251	5	6	ActiveESC	ActiveNPC	FALSE	FALSE	noChange	1	5	BT_Act2Act	CT_Act2Act
C16orf7	2.2638776	3.0361589	0.526717976	0.081447773	278601	9	5	NA	NA	TRUE	TRUE	noChange	8	8	NA	CT_Bg2Bg
C16orf70	7.5981016	7.275901	0.053391788	0.831102625	273060	16	6	NA	NA	TRUE	TRUE	noChange	1	2	NA	CT_Act2PoiRep
C16orf79	3.2344141	5.05862305	0.74003464	0.026344009	259119	9	8	NA	NA	TRUE	TRUE	noChange	1	3	NA	CT_Act2PoiRep
C16orf80	21.995535	25.213534	0.312125285	0.058530558	270368	20	17	NA	NA	FALSE	FALSE	noChange	6	5	NA	CT_Act2Act
C17orf102	0	0.015399602	0.77257367	0.506890573	285914	5	7	PoisedESC	PoisedNPC	TRUE	TRUE	noChange	1	2	BT_PoiRep2PoiRep	CT_Act2PoiRep
C17orf104	1.1381329	0.53372498	-0.958932221	0.000321148	288097	24	18	PoisedESC	PoisedNPC	FALSE	TRUE	noChange	6	1	BT_PoiRep2PoiRep	CT_Act2Act
C17orf105	0.024029993	0	-0.342322122	0.697242498	287929	31	26	PolycombESC	PolycombNPC	FALSE	FALSE	noChange	6	4	BT_PoiRep2PoiRep	CT_Act2PoiRep
C17orf107	0.057100067	0.115060698	0.813829334	0.510974961	279635	10	9	NA	NA	FALSE	FALSE	noChange	6	6	NA	CT_Act2PoiRep
C17orf108	0.471398625	1.3943749	1.600119412	0.000630811	284211	3	2	NA	NA	TRUE	TRUE	upreg	8	2	NA	CT_Bg2PoiRep
C17orf110	0	0	NA	NA	296241	18	7	ActiveESC	NA	TRUE	FALSE	noChange	1	1	NA	CT_Act2Act
C17orf46	0.095830958	0.129089763	0.377484457	0.766031805	288185	14	11	NA	NA	FALSE	FALSE	noChange	6	7	NA	CT_Act2PoiRep
C17orf50	0.053097217	0.10171555	0.50287736	0.707032198	286225	1	3	NA	NA	TRUE	TRUE	noChange	8	8	NA	CT_Bg2Bg
C17orf57	0.112001895	0.069021786	-0.496362845	0.646090986	288684	1	5	PoisedESC	NA	TRUE	FALSE	noChange	3	5	NA	CT_PoiRep2Act
C17orf58	7.0923745	6.886224	0.078590644	0.811814468	294213	2	1	NA	NA	TRUE	TRUE	noChange	1	1	NA	CT_Act2Act
C17orf59	2.093882	2.2499888	0.219246623	0.665635685	280353	7	4	NA	NA	TRUE	TRUE	noChange	8	2	NA	CT_Bg2PoiRep
C17orf63	15.3947255	7.938521	-0.834638773	1.49E-10	284436	13	6	ActiveESC	ActiveNPC	FALSE	TRUE	noChange	6	1	BT_Act2Act	CT_Act2Act
C17orf67	0.50319554	1.00893612	1.053587923	0.039891525	291392	3	3	BackgroundESC	BackgroundNPC	TRUE	TRUE	noChange	1	8	BT_Bg2Bg	CT_Any2Bg
C17orf69	1.14865855	1.9731518	0.856142961	0.103211659	288265	23	23	BackgroundESC	BackgroundNPC	FALSE	FALSE	noChange	4	6	BT_Bg2Bg	CT_PoiRep2PoiRep
C17orf70	6.875721	6.04436635	-0.070483573	0.746535042	297386	5	3	ActiveESC	NA	TRUE	TRUE	noChange	1	8	NA	CT_Any2Bg
C17orf75	13.77055475	13.6390895	0.101452195	0.696744854	285273	2	1	ActiveESC	ActiveNPC	FALSE	TRUE	noChange	7	1	BT_Act2Act	CT_PoiRep2Act
C17orf76	28.482575	26.0992995	-0.009457407	0.963173318	282595	12	12	NA	NA	FALSE	FALSE	noChange	1	6	NA	CT_Act2PoiRep
C17orf79	17.4397775	18.804184	0.226760449	0.322034568	285163	4	4	NA	NA	FALSE	TRUE	noChange	7	2	NA	CT_PoiRep2PoiRep
C17orf80	9.61772725	8.12886325	-0.123634872	0.620291716	295778	4	8	ActiveESC	ActiveNPC	TRUE	TRUE	noChange	1	3	BT_Act2Act	CT_Act2PoiRep
C17orf82	0.022791131	0	-0.455291738	0.673391315	292532	9	10	PoisedESC	PoisedNPC	TRUE	TRUE	noChange	8	3	BT_PoiRep2PoiRep	CT_Bg2PoiRep
C17orf84	1.78709385	1.55153165	-0.064992045	0.952974775	282745	2	2	ActiveESC	NA	TRUE	TRUE	noChange	1	1	NA	CT_Act2Act
C17orf96	3.52445535	14.332984	2.11220959	2.13E-16	286862	19	14	PoisedESC	NA	FALSE	TRUE	upreg	6	2	NA	CT_Act2PoiRep
C17orf97	0.564458905	0.82119435	0.597548483	0.410453803	278765	5	4	NA	NA	TRUE	TRUE	noChange	1	8	NA	CT_Any2Bg
C18orf1	1.05280125	0.104638317	-3.119049106	2.53E-23	301599	43	58	PoisedESC	PoisedNPC	FALSE	FALSE	downreg	6	4	BT_PoiRep2PoiRep	CT_Act2PoiRep
C18orf21	14.350607	6.69654225	-0.973586648	1.42E-06	306951	24	10	ActiveESC	ActiveNPC	FALSE	FALSE	noChange	6	5	BT_Act2Act	CT_Act2Act
C18orf25	3.9592733	2.95696725	-0.300504917	0.157412087	310218	1	1	ActiveESC	ActiveNPC	TRUE	TRUE	noChange	1	3	BT_Act2Act	CT_Act2PoiRep
C18orf26	0.137807357	0	-2.304970014	0.03712577	312690	1	6	BackgroundESC	BackgroundNPC	TRUE	TRUE	noChange	8	1	BT_Bg2Bg	CT_Bg2Act
C18orf63	0	0	NA	NA	318819	5	3	ActiveESC	BackgroundNPC	TRUE	FALSE	noChange	8	5	BT_Any2Bg	CT_Bg2Act
C19orf42	6.05973135	6.8254515	0.288101772	0.099602568	322945	1	1	NA	NA	TRUE	TRUE	noChange	8	8	NA	CT_Bg2Bg
C19orf44	4.1552638	4.59635255	0.260320599	0.269729082	322918	2	2	ActiveESC	ActiveNPC	TRUE	TRUE	noChange	1	1	BT_Act2Act	CT_Act2Act
C19orf54	6.6612043	7.35300835	0.255137257	0.237231315	328611	2	3	ActiveESC	ActiveNPC	TRUE	TRUE	noChange	1	8	BT_Act2Act	CT_Any2Bg
C19orf60	28.181385	26.2291405	0.013792564	0.959882618	323173	2	8	NA	NA	FALSE	FALSE	noChange	7	5	NA	CT_PoiRep2Act
C19orf66	1.38554885	0.532076375	-1.202443301	0.008341923	321887	2	3	NA	PoisedNPC	TRUE	FALSE	noChange	1	6	NA	CT_Act2PoiRep
C19orf69	0	0	NA	NA	328735	4	2	NA	PolycombNPC	TRUE	TRUE	noChange	8	1	NA	CT_Bg2Act
C19orf76	1.75868915	1.88012895	0.188988359	0.851671025	330292	10	8	ActiveESC	NA	TRUE	FALSE	noChange	1	5	NA	CT_Act2Act
C1GALT1	8.97502625	1.72260375	-2.243283777	2.87E-41	663163	4	1	BackgroundESC	BackgroundNPC	TRUE	TRUE	downreg	8	1	BT_Bg2Bg	CT_Bg2Act
C1QBP	254.05834	78.434625	-1.56501348	5.82E-21	279743	3	1	NA	ActiveNPC	TRUE	TRUE	downreg	8	8	NA	CT_Bg2Bg
C1QL1	2.53642385	3.0989741	0.400458751	0.412111458	288150	12	13	NA	NA	TRUE	FALSE	noChange	1	7	NA	CT_Act2PoiRep
C1QL3	0.636804555	0.112480125	-2.022346611	0.007052124	68975	10	6	PoisedESC	PoisedNPC	TRUE	TRUE	downreg	1	1	BT_PoiRep2PoiRep	CT_Act2Act
C1QL4	0.28924957	0.478031515	0.740906061	0.420310811	156477	13	11	PoisedESC	NA	TRUE	TRUE	noChange	4	4	NA	CT_PoiRep2PoiRep
C1QTNF1	0.273276045	0.763139965	1.499535816	0.003626468	296935	2	3	PoisedESC	PoisedNPC	FALSE	TRUE	noChange	7	2	BT_PoiRep2PoiRep	CT_PoiRep2PoiRep
C1QTNF2	0.189651485	0.102940263	-0.559626555	0.677310088	604550	6	4	NA	NA	TRUE	TRUE	noChange	1	1	NA	CT_Act2Act
C1QTNF4	0.9427868	2.7168207	1.586410914	0.000114772	116517	11	11	NA	NA	TRUE	TRUE	upreg	1	1	NA	CT_Act2Act
C1QTNF9B	0.4357724	0.25900371	-0.531268936	0.623414506	182280	2	1	NA	NA	TRUE	TRUE	noChange	1	3	NA	CT_Act2PoiRep
C1R	0.760521575	0.28837137	-1.214838485	0.007466239	143596	1	6	NA	PoisedNPC	TRUE	FALSE	noChange	8	5	NA	CT_Bg2Act
C1S	1.4708437	0.22967219	-2.498398811	1.12E-16	143566	13	10	ActiveESC	ActiveNPC	TRUE	TRUE	downreg	1	4	BT_Act2Act	CT_Act2PoiRep
C1orf105	0	0.00925077	0.325602119	0.697242498	41626	6	7	ActiveESC	ActiveNPC	TRUE	TRUE	noChange	8	8	BT_Act2Act	CT_Bg2Bg
C1orf106	9.951982	9.2707785	0.014023273	0.953900888	50534	6	2	NA	NA	TRUE	TRUE	noChange	8	8	NA	CT_Bg2Bg
C1orf109	6.6899278	5.75952745	-0.098327968	0.697242498	8310	7	2	NA	NA	TRUE	TRUE	noChange	8	2	NA	CT_Bg2PoiRep
C1orf111	0.13718517	0.057756918	-0.605910308	0.697242498	38491	17	14	BackgroundESC	PolycombNPC	FALSE	TRUE	noChange	5	1	BT_Bg2PoiRep	CT_PoiRep2Act
C1orf115	1.55373845	1.4648579	0.029850033	0.949382391	56307	16	13	PoisedESC	PoisedNPC	FALSE	FALSE	noChange	6	5	BT_PoiRep2PoiRep	CT_Act2Act
C1orf124	1.95105725	1.5625695	-0.203059233	0.512038775	59244	6	3	NA	ActiveNPC	FALSE	TRUE	noChange	6	3	NA	CT_Act2PoiRep
C1orf127	0.041766603	0.020418018	-0.463014852	0.732011974	2181	17	13	NA	NA	TRUE	FALSE	noChange	1	1	NA	CT_Act2Act
C1orf129	0	0	NA	NA	41147	3	7	ActiveESC	BackgroundNPC	TRUE	TRUE	noChange	8	8	BT_Any2Bg	CT_Bg2Bg
C1orf130	0.047209367	0.011061288	-1.05086543	0.433515732	5338	10	11	NA	NA	TRUE	TRUE	noChange	1	1	NA	CT_Act2Act
C1orf132	0.009672795	0.020868706	0.4778982	0.717542415	52301	2	4	PoisedESC	PoisedNPC	TRUE	TRUE	noChange	2	3	BT_PoiRep2PoiRep	CT_PoiRep2PoiRep
C1orf137	0	0	NA	NA	32329	3	3	ActiveESC	NA	TRUE	TRUE	noChange	8	8	NA	CT_Bg2Bg
C1orf145	0.312852695	0.247543475	-0.199127899	0.805770701	58408	21	8	ActiveESC	NA	FALSE	TRUE	noChange	7	6	NA	CT_PoiRep2PoiRep
C1orf147	0.14758147	0.070699075	-0.665524664	0.638516433	51892	11	13	NA	PoisedNPC	FALSE	FALSE	noChange	1	5	NA	CT_Act2Act
C1orf162	0.093602105	0.080714215	-0.069892295	0.964225263	30764	10	5	BackgroundESC	PolycombNPC	TRUE	TRUE	noChange	1	3	BT_Bg2PoiRep	CT_Act2PoiRep
C1orf170	0.046974676	0	-1.465140026	0.208600225	224	6	10	NA	PoisedNPC	TRUE	TRUE	noChange	1	2	NA	CT_Act2PoiRep
C1orf173	0	0.003867566	0.38601193	0.697242498	18949	1	3	PoisedESC	PoisedNPC	TRUE	TRUE	noChange	8	3	BT_PoiRep2PoiRep	CT_Bg2PoiRep
C1orf177	0.081445682	0.007698073	-1.17136975	0.358409631	12728	1	4	NA	PoisedNPC	TRUE	FALSE	noChange	8	5	NA	CT_Bg2Act
C1orf182	0.96454105	0.5048036	-0.709267201	0.421572088	36820	18	19	ActiveESC	ActiveNPC	FALSE	FALSE	noChange	7	4	BT_Act2Act	CT_PoiRep2PoiRep
C1orf186	0.089034576	0.01645111	-1.209512937	0.347675793	51823	9	3	NA	NA	TRUE	TRUE	noChange	1	3	NA	CT_Act2PoiRep
C1orf189	0.051350918	0.03534748	-0.043954416	0.968288124	36403	13	9	BackgroundESC	ActiveNPC	TRUE	TRUE	noChange	1	1	BT_Bg2Act	CT_Act2Act
C1orf191	0.160274378	0.113213355	-0.236852879	0.868636401	12584	7	8	ActiveESC	BackgroundNPC	FALSE	TRUE	noChange	1	8	BT_Any2Bg	CT_Any2Bg
C1orf192	1.93724615	3.6523253	0.978044761	0.056964858	38224	3	2	BackgroundESC	BackgroundNPC	TRUE	TRUE	noChange	2	8	BT_Bg2Bg	CT_Any2Bg
C1orf195	0.026829379	0	-0.324142841	0.697242498	3282	2	1	ActiveESC	NA	TRUE	TRUE	noChange	8	8	NA	CT_Bg2Bg
C1orf196	0.014633877	0.031897295	0.316488835	0.795595634	2916	3	1	PoisedESC	PoisedNPC	TRUE	TRUE	noChange	1	8	BT_PoiRep2PoiRep	CT_Any2Bg
C1orf198	7.9215248	14.524598	0.986300232	1.08E-14	59089	3	1	NA	NA	TRUE	TRUE	noChange	4	2	NA	CT_PoiRep2PoiRep
C1orf204	0.029834481	0.00638048	-0.58144763	0.687459064	37840	2	3	NA	NA	TRUE	TRUE	noChange	3	3	NA	CT_PoiRep2PoiRep
C1orf21	3.04057135	4.5745358	0.703995351	0.000449593	45269	5	14	NA	ActiveNPC	TRUE	TRUE	noChange	8	1	NA	CT_Bg2Act
C1orf216	2.99979915	2.80623935	0.019700372	0.960841193	7840	7	7	NA	NA	FALSE	FALSE	noChange	5	6	NA	CT_PoiRep2PoiRep
C1orf220	0.18862288	0.30150725	0.687983584	0.447272826	43598	17	30	NA	NA	TRUE	FALSE	noChange	1	6	NA	CT_Act2PoiRep
C1orf222	0.043061304	0.038966343	-0.025040981	0.985544367	356	11	10	NA	NA	TRUE	TRUE	noChange	1	4	NA	CT_Act2PoiRep
C1orf51	1.16241599	1.987201	0.836550279	0.197915438	35438	20	17	NA	NA	TRUE	TRUE	noChange	1	1	NA	CT_Act2Act
C1orf53	0.30192239	0.943999135	1.374044628	0.155050502	49625	4	2	PoisedESC	NA	TRUE	TRUE	noChange	8	8	NA	CT_Bg2Bg
C1orf54	6.48959125	12.5649055	1.053720236	1.29E-06	35436	15	9	ActiveESC	ActiveNPC	TRUE	TRUE	noChange	1	1	BT_Act2Act	CT_Act2Act
C1orf55	5.8469275	3.04066015	-0.820437819	8.12E-06	57853	3	5	ActiveESC	NA	TRUE	TRUE	noChange	1	1	NA	CT_Act2Act
C1orf56	3.4485391	3.6568434	0.198365008	0.560468015	35600	4	5	NA	ActiveNPC	TRUE	TRUE	noChange	1	3	NA	CT_Act2PoiRep
C1orf61	0.79235714	0.051343698	-3.36918431	1.35E-07	36832	13	13	NA	PoisedNPC	TRUE	TRUE	downreg	2	2	NA	CT_PoiRep2PoiRep
C1orf85	9.6895015	7.8441705	-0.185950502	0.350505131	36809	14	9	NA	ActiveNPC	TRUE	TRUE	noChange	1	1	NA	CT_Act2Act
C1orf88	0.731949715	0.633478	-0.086033471	0.877474042	30710	6	3	NA	NA	TRUE	TRUE	noChange	1	4	NA	CT_Act2PoiRep
C1orf9	8.988995	8.594941	0.05276619	0.770010674	41659	1	3	NA	ActiveNPC	TRUE	TRUE	noChange	8	8	NA	CT_Bg2Bg
C1orf95	0.20655717	0.320709365	0.720100859	0.158672706	57987	6	10	PoisedESC	PoisedNPC	FALSE	TRUE	noChange	6	4	BT_PoiRep2PoiRep	CT_Act2PoiRep
C1orf96	3.62539355	1.3528591	-1.292506126	3.46E-12	58651	10	6	NA	NA	TRUE	FALSE	noChange	4	4	NA	CT_PoiRep2PoiRep
C20orf107	0.3301086	0.105120427	-0.914141072	0.503291115	417435	4	3	BackgroundESC	BackgroundNPC	TRUE	TRUE	noChange	2	2	BT_Bg2Bg	CT_PoiRep2PoiRep
C20orf108	7.318594	8.550569	0.337212543	0.101252292	417389	3	8	NA	NA	TRUE	TRUE	noChange	8	8	NA	CT_Bg2Bg
C20orf123	0.031750209	0.063607243	0.561809717	0.697242498	414830	2	5	NA	NA	TRUE	FALSE	noChange	1	5	NA	CT_Act2Act
C20orf134	0.108341757	0.1214101	0.171199984	0.902131286	411565	3	5	NA	NA	FALSE	TRUE	noChange	5	1	NA	CT_PoiRep2Act
C20orf144	0.410407425	0.6827284	0.633535994	0.625787083	411563	6	5	NA	NA	FALSE	TRUE	noChange	5	1	NA	CT_PoiRep2Act
C20orf152	0.120100425	0.044538503	-0.967466487	0.409408972	412070	4	6	BackgroundESC	PolycombNPC	TRUE	TRUE	noChange	1	1	BT_Bg2PoiRep	CT_Act2Act
C20orf160	0.804064155	1.2435176	0.722510868	0.110880584	411247	3	7	NA	NA	FALSE	FALSE	noChange	6	5	NA	CT_Act2Act
C20orf166	0	0	NA	NA	418881	3	1	NA	NA	FALSE	TRUE	noChange	7	2	NA	CT_PoiRep2PoiRep
C20orf197	0	0	NA	NA	418347	1	1	PolycombESC	NA	TRUE	TRUE	noChange	8	3	NA	CT_Bg2PoiRep
C20orf24	48.5763035	25.5630165	-0.806658153	8.99E-09	412187	5	6	ActiveESC	NA	TRUE	FALSE	noChange	1	5	NA	CT_Act2Act
C20orf29	2.1292004	1.5471485	-0.339182183	0.516472786	404292	4	3	NA	NA	FALSE	TRUE	noChange	7	2	NA	CT_PoiRep2PoiRep
C20orf3	27.5591095	36.4653225	0.518998211	2.64E-05	410679	2	2	NA	NA	TRUE	TRUE	noChange	4	2	NA	CT_PoiRep2PoiRep
C20orf30	27.0642845	26.497139	0.086930778	0.673391315	404582	8	6	ActiveESC	ActiveNPC	TRUE	FALSE	noChange	1	7	BT_Act2Act	CT_Act2PoiRep
C20orf4	14.081947	10.844614	-0.258357503	0.127070582	412128	10	10	ActiveESC	NA	TRUE	TRUE	noChange	1	8	NA	CT_Any2Bg
C20orf54	3.6862366	0.013235017	-6.846544355	7.30E-29	403587	2	2	ActiveESC	NA	TRUE	TRUE	downreg	1	2	NA	CT_Act2PoiRep
C20orf90	0	0	NA	NA	418903	4	6	NA	PoisedNPC	FALSE	TRUE	noChange	7	4	NA	CT_PoiRep2PoiRep
C21orf116	0.018206875	0.00730993	-0.199673799	0.856680757	420275	3	5	ActiveESC	ActiveNPC	TRUE	TRUE	noChange	8	8	BT_Act2Act	CT_Bg2Bg
C21orf128	0	0	NA	NA	428363	3	4	NA	NA	TRUE	FALSE	noChange	1	5	NA	CT_Act2Act
C21orf37	0	0.13090668	1.048382665	0.37355302	421030	1	1	PolycombESC	ActiveNPC	TRUE	TRUE	noChange	8	8	BT_PoiRep2Act	CT_Bg2Bg
C21orf54	0	0	NA	NA	425831	4	14	NA	NA	TRUE	FALSE	noChange	1	5	NA	CT_Act2Act
C21orf63	0.3366189	0.076465138	-1.776249625	0.009822415	425622	7	8	PoisedESC	NA	FALSE	FALSE	downreg	6	5	NA	CT_Act2Act
C21orf90	0.60752887	0.394780355	-0.468548381	0.493706852	428825	9	9	ActiveESC	NA	TRUE	TRUE	noChange	1	2	NA	CT_Act2PoiRep
C22orf31	0	0.013748217	0.315229198	0.697242498	432144	10	12	NA	NA	TRUE	FALSE	noChange	1	5	NA	CT_Act2Act
C22orf32	3.3313009	5.04484235	0.706796816	0.013347304	435097	4	4	ActiveESC	ActiveNPC	TRUE	TRUE	noChange	3	1	BT_Act2Act	CT_PoiRep2Act
C22orf33	0	0	NA	NA	434107	3	3	PolycombESC	NA	TRUE	TRUE	noChange	1	2	NA	CT_Act2PoiRep
C22orf45	0.091482563	0.113053883	0.320100955	0.778862977	430990	9	8	PoisedESC	NA	TRUE	TRUE	noChange	1	2	NA	CT_Act2PoiRep
C22orf46	3.09921025	4.7068432	0.712736414	0.0001398	435016	2	2	ActiveESC	ActiveNPC	TRUE	TRUE	noChange	1	8	BT_Act2Act	CT_Any2Bg
C2CD4C	2.86145465	5.6395755	1.081301925	3.22E-06	320514	4	3	NA	NA	TRUE	TRUE	noChange	1	1	NA	CT_Act2Act
C2CD4D	0.3348288	0.066175359	-1.673483089	0.086268554	35779	1	3	NA	NA	TRUE	TRUE	noChange	2	2	NA	CT_PoiRep2PoiRep
C2orf28	25.6741065	26.2890695	0.148769555	0.488535148	339752	38	29	ActiveESC	NA	FALSE	FALSE	noChange	5	4	NA	CT_PoiRep2PoiRep
C2orf43	5.035599	6.95489215	0.577609184	0.000531112	338037	1	2	NA	NA	TRUE	TRUE	noChange	8	3	NA	CT_Bg2PoiRep
C2orf47	14.462576	5.7528218	-1.200018999	2.33E-10	391293	4	10	ActiveESC	ActiveNPC	TRUE	FALSE	noChange	1	6	BT_Act2Act	CT_Act2PoiRep
C2orf48	0.37811356	0.59608025	0.699747535	0.379404772	334838	4	4	ActiveESC	NA	TRUE	TRUE	noChange	8	3	NA	CT_Bg2PoiRep
C2orf51	0.09998895	0.094631048	0.029646539	0.9862451	358106	7	7	BackgroundESC	PolycombNPC	TRUE	TRUE	noChange	8	4	BT_Bg2PoiRep	CT_Bg2PoiRep
C2orf53	0	0	NA	NA	339744	8	6	BackgroundESC	NA	TRUE	TRUE	noChange	3	8	NA	CT_Any2Bg
C2orf55	0.016974133	0.079948655	1.518060463	0.177165181	359817	4	4	PoisedESC	PoisedNPC	TRUE	TRUE	noChange	8	1	BT_PoiRep2PoiRep	CT_Bg2Act
C2orf65	0.499933495	0.0182393	-3.562278549	1.12E-05	353984	5	4	NA	NA	TRUE	FALSE	downreg	1	5	NA	CT_Act2Act
C2orf66	0.008985994	0.008196211	-0.004838176	0.994952661	390350	1	1	BackgroundESC	BackgroundNPC	TRUE	TRUE	noChange	8	8	BT_Bg2Bg	CT_Bg2Bg
C2orf68	6.43786915	7.4416645	0.322258366	0.119732758	357367	1	1	NA	NA	TRUE	TRUE	noChange	8	1	NA	CT_Bg2Act
C2orf72	0.6848677	1.4953921	1.186908483	0.021151945	400805	5	4	PoisedESC	PoisedNPC	TRUE	TRUE	noChange	1	2	BT_PoiRep2PoiRep	CT_Act2PoiRep
C2orf81	6.5063922	2.3612443	-1.331739595	5.36E-10	353917	13	10	NA	NA	FALSE	FALSE	noChange	6	6	NA	CT_Act2PoiRep
C2orf82	0.91912315	0.787256975	-0.104549073	0.837976505	401221	5	5	BackgroundESC	BackgroundNPC	TRUE	TRUE	noChange	1	8	BT_Bg2Bg	CT_Any2Bg
C2orf85	0	0	NA	NA	403375	3	1	NA	NA	TRUE	TRUE	noChange	1	8	NA	CT_Any2Bg
C2orf89	0.755284375	0.725187485	0.05560344	0.892206944	357208	5	8	NA	NA	TRUE	TRUE	noChange	1	1	NA	CT_Act2Act
C3AR1	0.016256611	0.006377378	-0.243124081	0.836051511	143853	2	2	BackgroundESC	BackgroundNPC	TRUE	TRUE	noChange	2	1	BT_Bg2Bg	CT_PoiRep2Act
C3orf15	0.187158635	1.07124535	2.54994701	3.27E-13	472487	1	1	NA	NA	TRUE	TRUE	upreg	8	8	NA	CT_Bg2Bg
C3orf19	3.7327255	4.060751	0.233849026	0.369257402	441042	11	10	ActiveESC	ActiveNPC	TRUE	TRUE	noChange	1	1	BT_Act2Act	CT_Act2Act
C3orf20	0.014280657	0.004569753	-0.379112914	0.749626665	441050	3	5	BackgroundESC	NA	TRUE	FALSE	noChange	1	7	NA	CT_Act2PoiRep
C3orf21	5.1712432	6.79968275	0.506654473	0.009386138	495749	1	2	ActiveESC	NA	TRUE	TRUE	noChange	8	2	NA	CT_Bg2PoiRep
C3orf24	3.5211645	2.5216118	-0.353638313	0.34283544	439939	3	1	NA	BackgroundNPC	TRUE	TRUE	noChange	1	8	NA	CT_Any2Bg
C3orf25	0.087034003	0.19639839	1.17369742	0.069116064	475135	33	19	NA	NA	FALSE	FALSE	noChange	6	1	NA	CT_Act2Act
C3orf27	0.016682562	0	-0.410898169	0.694575488	474959	1	1	NA	NA	TRUE	TRUE	noChange	2	2	NA	CT_PoiRep2PoiRep
C3orf33	1.5329297	1.34717985	-0.069485675	0.902476681	483383	2	2	NA	ActiveNPC	TRUE	TRUE	noChange	8	1	NA	CT_Bg2Act
C3orf36	0.009007582	0	-0.324142841	0.697242498	476528	22	17	NA	PoisedNPC	TRUE	TRUE	noChange	1	1	NA	CT_Act2Act
C3orf43	0.008028707	0	-0.324142841	0.697242498	496019	19	10	BackgroundESC	BackgroundNPC	TRUE	TRUE	noChange	1	8	BT_Bg2Bg	CT_Any2Bg
C3orf45	5.7989092	2.4415305	-1.111900085	0.000118209	451676	7	7	NA	NA	TRUE	TRUE	noChange	1	4	NA	CT_Act2PoiRep
C3orf49	0.07696841	0	-1.301283231	0.266903455	455593	2	6	BackgroundESC	BackgroundNPC	TRUE	TRUE	noChange	8	3	BT_Bg2Bg	CT_Bg2PoiRep
C3orf62	0.890437465	1.6607015	0.998299204	0.000551572	451518	4	4	ActiveESC	NA	TRUE	TRUE	noChange	1	1	NA	CT_Act2Act
C3orf65	0.01460265	0.004005703	-0.40760622	0.727855031	492749	3	1	ActiveESC	ActiveNPC	FALSE	TRUE	noChange	6	8	BT_Act2Act	CT_Any2Bg
C3orf70	0.39026208	0.43501479	0.256125592	0.691157768	492617	8	8	PoisedESC	NA	TRUE	TRUE	noChange	1	8	NA	CT_Any2Bg
C3orf78	5.15866635	3.2286344	-0.545807732	0.040682521	452222	26	15	NA	NA	FALSE	FALSE	noChange	6	6	NA	CT_Act2PoiRep
C4BPA	0.006144049	0	-0.324142841	0.697242498	52074	7	8	BackgroundESC	BackgroundNPC	TRUE	TRUE	noChange	8	8	BT_Bg2Bg	CT_Bg2Bg
C4BPB	0.109956985	0	-2.667323446	0.013134921	52071	2	3	BackgroundESC	BackgroundNPC	TRUE	TRUE	noChange	8	3	BT_Bg2Bg	CT_Bg2PoiRep
C4orf19	0.86237955	0.25020377	-1.525730808	0.010785697	507373	8	8	PoisedESC	PoisedNPC	TRUE	FALSE	noChange	8	5	BT_PoiRep2PoiRep	CT_Bg2Act
C4orf22	0	0	NA	NA	520022	2	5	NA	NA	TRUE	FALSE	noChange	8	7	NA	CT_Bg2PoiRep
C4orf32	0.409473865	0.059378116	-2.233976069	0.0037579	530413	2	2	NA	NA	TRUE	TRUE	downreg	2	2	NA	CT_PoiRep2PoiRep
C4orf33	0.88209615	0.98767315	0.264649883	0.629609134	535957	1	1	NA	ActiveNPC	TRUE	TRUE	noChange	8	8	NA	CT_Bg2Bg
C4orf34	2.9915069	4.9715793	0.830607376	0.011244306	507983	5	7	NA	ActiveNPC	TRUE	FALSE	noChange	1	7	NA	CT_Act2PoiRep
C4orf38	0.559049685	0.145319663	-1.541001892	0.050675452	553247	10	5	ActiveESC	NA	TRUE	TRUE	noChange	1	1	NA	CT_Act2Act
C4orf45	0	0.009512848	0.315229198	0.697242498	545573	5	2	ActiveESC	ActiveNPC	TRUE	TRUE	noChange	1	8	BT_Act2Act	CT_Any2Bg
C4orf49	2.2861225	0.68786295	-1.450154917	0.020929335	539223	26	19	NA	NA	TRUE	TRUE	noChange	1	1	NA	CT_Act2Act
C5orf27	0.235531585	0	-3.132812726	0.002461961	584648	2	3	BackgroundESC	PolycombNPC	TRUE	TRUE	downreg	8	8	BT_Bg2PoiRep	CT_Bg2Bg
C5orf35	2.5187025	2.1385195	-0.115563775	0.768264378	572242	12	5	ActiveESC	NA	TRUE	TRUE	noChange	1	3	NA	CT_Act2PoiRep
C5orf39	0.00671335	0.013266363	0.206067423	0.85976702	568512	1	1	PoisedESC	PoisedNPC	TRUE	TRUE	noChange	3	3	BT_PoiRep2PoiRep	CT_PoiRep2PoiRep
C5orf44	2.2779885	1.6509227	-0.346038112	0.157655031	575137	1	1	ActiveESC	ActiveNPC	TRUE	TRUE	noChange	8	3	BT_Act2Act	CT_Bg2PoiRep
C5orf49	0.208934355	0.585957465	1.446845554	0.027305108	557466	3	2	NA	PoisedNPC	TRUE	TRUE	noChange	8	8	NA	CT_Bg2Bg
C5orf50	0	0	NA	NA	608105	9	10	BackgroundESC	NA	FALSE	TRUE	noChange	6	6	NA	CT_Act2PoiRep
C5orf62	21.463225	7.765255	-1.316864192	2.76E-06	601597	12	8	NA	NA	TRUE	FALSE	noChange	1	7	NA	CT_Act2PoiRep
C5orf64	0.026113651	0.006829494	-0.644520735	0.673391315	573818	5	7	BackgroundESC	NA	TRUE	TRUE	noChange	8	1	NA	CT_Bg2Act
C6	0	0.002886574	0.315229198	0.697242498	567901	9	6	BackgroundESC	BackgroundNPC	FALSE	TRUE	noChange	5	8	BT_Bg2Bg	CT_Any2Bg
C6orf103	0.010901645	0.003812821	-0.549320525	0.697242498	654744	8	4	PoisedESC	NA	TRUE	TRUE	noChange	3	8	NA	CT_Any2Bg
C6orf108	13.467026	16.66055425	0.421175922	0.085990925	622590	6	4	NA	NA	TRUE	TRUE	noChange	1	3	NA	CT_Act2PoiRep
C6orf123	0.023237676	0	-0.628107075	0.58019796	661035	13	10	ActiveESC	NA	FALSE	TRUE	noChange	5	2	NA	CT_PoiRep2PoiRep
C6orf130	4.3140213	5.58429025	0.487069907	0.001637028	622088	6	5	BackgroundESC	BackgroundNPC	TRUE	TRUE	noChange	8	6	BT_Bg2Bg	CT_Bg2PoiRep
C6orf136	3.600258	2.70388005	-0.29175081	0.390637161	619567	16	8	ActiveESC	ActiveNPC	FALSE	TRUE	noChange	1	2	BT_Act2Act	CT_Act2PoiRep
C6orf145	1.0077144	3.2303213	1.75433422	5.13E-09	611547	3	2	PoisedESC	NA	TRUE	TRUE	upreg	1	1	NA	CT_Act2Act
C6orf15	0	0.05199483	0.774279998	0.506584219	619657	3	3	PoisedESC	PoisedNPC	FALSE	TRUE	noChange	6	3	BT_PoiRep2PoiRep	CT_Act2PoiRep
C6orf163	0.438290765	0.48358762	0.20767922	0.839038486	636041	1	1	BackgroundESC	BackgroundNPC	TRUE	TRUE	noChange	8	8	BT_Bg2Bg	CT_Bg2Bg
C6orf164	0.161714655	0.102967395	-0.370905801	0.772803975	636058	2	3	BackgroundESC	BackgroundNPC	TRUE	TRUE	noChange	8	8	BT_Bg2Bg	CT_Bg2Bg
C6orf168	4.83134625	3.56196455	-0.316401997	0.268697687	639734	5	5	NA	ActiveNPC	TRUE	FALSE	noChange	1	5	NA	CT_Act2Act
C6orf170	0.907265545	0.8110426	-0.050235147	0.916575257	646622	4	2	ActiveESC	ActiveNPC	TRUE	TRUE	noChange	8	1	BT_Act2Act	CT_Bg2Act
C6orf186	0.0841218	0.51660636	2.175140701	0.01323922	643207	1	2	NA	NA	TRUE	TRUE	noChange	8	1	NA	CT_Bg2Act
C6orf195	0.100284715	0.024352551	-1.141378733	0.371772559	611232	3	6	NA	NA	TRUE	TRUE	noChange	2	4	NA	CT_PoiRep2PoiRep
C6orf226	1.9020233	4.88697765	1.391952129	0.00667781	622526	1	2	NA	NA	TRUE	TRUE	noChange	8	8	NA	CT_Bg2Bg
C6orf26	2.1962328	4.6137238	1.155043892	0.000165984	619780	17	12	ActiveESC	NA	TRUE	FALSE	noChange	1	5	NA	CT_Act2Act
C6orf27	0.211320305	0.13667806	-0.435300577	0.694575488	619782	13	10	ActiveESC	ActiveNPC	FALSE	FALSE	noChange	6	5	BT_Act2Act	CT_Act2Act
C6orf35	4.34157515	5.58809735	0.473846275	0.059954953	657947	12	15	ActiveESC	ActiveNPC	FALSE	TRUE	noChange	1	6	BT_Act2Act	CT_Act2PoiRep
C6orf62	28.2079385	17.2694575	-0.588790866	4.09E-06	617838	9	2	ActiveESC	ActiveNPC	TRUE	TRUE	noChange	1	1	BT_Act2Act	CT_Act2Act
C6orf89	3.96978735	5.82894335	0.664755665	0.001446351	620904	9	9	ActiveESC	NA	TRUE	FALSE	noChange	1	7	NA	CT_Act2PoiRep
C6orf94	0	0	NA	NA	653879	5	2	BackgroundESC	BackgroundNPC	FALSE	TRUE	noChange	6	8	BT_Bg2Bg	CT_Any2Bg
C7orf23	2.9532564	2.065695	-0.391071318	0.207070026	686278	1	2	NA	NA	TRUE	TRUE	noChange	1	8	NA	CT_Any2Bg
C7orf33	0	0	NA	NA	704597	2	1	NA	NA	TRUE	TRUE	noChange	1	8	NA	CT_Any2Bg
C7orf43	4.0600101	3.4144353	-0.135435102	0.697242498	690184	14	9	NA	NA	TRUE	FALSE	noChange	1	6	NA	CT_Act2PoiRep
C7orf44	5.18230135	5.16604915	0.11250223	0.527829473	674639	1	1	ActiveESC	ActiveNPC	TRUE	TRUE	noChange	1	1	BT_Act2Act	CT_Act2Act
C7orf53	0.358815715	0.206571998	-0.568404945	0.592980656	693647	7	3	BackgroundESC	ActiveNPC	TRUE	TRUE	noChange	1	3	BT_Bg2Act	CT_Act2PoiRep
C7orf58	0.038151985	0.055624576	0.496991558	0.697242498	696387	5	9	PoisedESC	PoisedNPC	TRUE	TRUE	noChange	8	8	BT_PoiRep2PoiRep	CT_Bg2Bg
C7orf61	0	0.245016225	2.46258502	0.024191167	690239	16	21	NA	NA	FALSE	FALSE	noChange	6	1	NA	CT_Act2Act
C7orf62	0	0	NA	NA	686751	1	3	BackgroundESC	BackgroundNPC	TRUE	TRUE	noChange	8	3	BT_Bg2Bg	CT_Bg2PoiRep
C7orf65	0.030784495	0	-1.02168219	0.38349394	675576	13	18	ActiveESC	NA	FALSE	TRUE	noChange	1	4	NA	CT_Act2PoiRep
C7orf69	0	0	NA	NA	675609	13	12	BackgroundESC	BackgroundNPC	FALSE	TRUE	noChange	1	2	BT_Bg2Bg	CT_Act2PoiRep
C7orf71	0	0	NA	NA	669448	4	3	BackgroundESC	PolycombNPC	FALSE	TRUE	noChange	6	3	BT_Bg2PoiRep	CT_Act2PoiRep
C7orf73	11.509828	11.660858	0.136206017	0.523515265	700767	2	1	NA	NA	TRUE	TRUE	noChange	8	8	NA	CT_Bg2Bg
C7orf74	3.88045215	3.1422472	-0.18237548	0.514486689	691786	4	5	NA	ActiveNPC	FALSE	FALSE	noChange	6	5	NA	CT_Act2Act
C8B	0	0.005012633	0.315229198	0.697242498	13437	1	2	BackgroundESC	NA	TRUE	TRUE	noChange	8	3	NA	CT_Bg2PoiRep
C8orf12	0.009770439	0	-0.324142841	0.697242498	710508	2	3	BackgroundESC	BackgroundNPC	TRUE	TRUE	noChange	8	4	BT_Bg2Bg	CT_Bg2PoiRep
C8orf17	0.019727291	0	-0.668174909	0.560468015	749569	2	2	BackgroundESC	NA	TRUE	TRUE	noChange	3	8	NA	CT_Any2Bg
C8orf4	0	0.57833538	4.368059904	2.33E-06	718941	1	1	BackgroundESC	ActiveNPC	TRUE	TRUE	upreg	8	1	BT_Bg2Act	CT_Bg2Act
C8orf46	0.020593819	0.2378666	3.008474063	6.83E-05	726493	18	22	ActiveESC	NA	FALSE	FALSE	upreg	7	1	NA	CT_PoiRep2Act
C8orf47	0.815052225	0.066025048	-2.932411969	6.89E-05	736459	13	8	PoisedESC	PoisedNPC	FALSE	TRUE	downreg	6	1	BT_PoiRep2PoiRep	CT_Act2Act
C8orf86	0.095154558	0.013172024	-1.384640364	0.264461948	718453	5	7	NA	NA	TRUE	TRUE	noChange	1	1	NA	CT_Act2Act
C9	0.12820313	0.1305597	0.125610742	0.919482531	567277	3	3	NA	NA	TRUE	TRUE	noChange	8	1	NA	CT_Bg2Act
C9orf103	0.127740856	0.398070865	1.37674313	0.140817711	770766	3	4	NA	NA	FALSE	TRUE	noChange	6	1	NA	CT_Act2Act
C9orf104	0.05746216	0.061140143	0.016529298	0.987440942	784530	1	3	ActiveESC	NA	TRUE	TRUE	noChange	1	2	NA	CT_Act2PoiRep
C9orf11	0	0.062102547	1.054232289	0.371726372	759148	7	5	BackgroundESC	BackgroundNPC	TRUE	TRUE	noChange	1	1	BT_Bg2Bg	CT_Act2Act
C9orf125	3.58323765	4.5022372	0.444519671	0.014196765	775772	4	2	ActiveESC	ActiveNPC	TRUE	TRUE	noChange	1	1	BT_Act2Act	CT_Act2Act
C9orf139	0.03135227	0.016134262	-0.42053917	0.759543804	784925	8	7	NA	NA	TRUE	FALSE	noChange	1	6	NA	CT_Act2PoiRep
C9orf150	0.259230575	0.145421743	-0.54348637	0.69103626	754526	3	9	PoisedESC	PoisedNPC	TRUE	TRUE	noChange	8	8	BT_PoiRep2PoiRep	CT_Bg2Bg
C9orf153	0.016908255	0	-0.324142841	0.697242498	771549	1	2	BackgroundESC	BackgroundNPC	TRUE	TRUE	noChange	1	8	BT_Bg2Bg	CT_Any2Bg
C9orf163	0.247829725	0.56817639	1.200614675	0.075192694	784857	4	3	ActiveESC	NA	TRUE	TRUE	noChange	1	2	NA	CT_Act2PoiRep
C9orf171	0.097448795	0.78786018	2.520877887	0.002162566	784097	2	2	NA	PoisedNPC	TRUE	TRUE	upreg	2	2	NA	CT_PoiRep2PoiRep
C9orf23	11.943108	16.3677005	0.567255714	0.004255603	761376	14	19	NA	NA	FALSE	FALSE	noChange	6	6	NA	CT_Act2PoiRep
C9orf31	0.14122624	0.65717307	2.190129649	7.69E-06	781606	3	5	NA	NA	TRUE	TRUE	upreg	8	1	NA	CT_Bg2Act
C9orf38	0.007205514	0.004959926	-0.043954416	0.968288124	752530	2	2	BackgroundESC	BackgroundNPC	TRUE	TRUE	noChange	8	8	BT_Bg2Bg	CT_Bg2Bg
C9orf4	0.211449735	0.16355413	-0.191730443	0.879183605	778106	2	2	PoisedESC	NA	TRUE	TRUE	noChange	8	8	NA	CT_Bg2Bg
C9orf41	6.62642715	2.12944045	-1.509430879	4.44E-15	767962	2	2	ActiveESC	ActiveNPC	TRUE	TRUE	downreg	8	8	BT_Act2Act	CT_Bg2Bg
C9orf43	1.33180825	0.97762375	-0.313354368	0.583704174	779291	10	13	ActiveESC	NA	TRUE	TRUE	noChange	1	8	NA	CT_Any2Bg
C9orf46	6.2676687	7.83339325	0.434749218	0.084286117	752193	7	5	ActiveESC	NA	TRUE	TRUE	noChange	8	3	NA	CT_Bg2PoiRep
C9orf47	0.16000223	0.426167675	1.385323109	0.02524921	772328	1	2	NA	ActiveNPC	TRUE	TRUE	noChange	8	2	NA	CT_Bg2PoiRep
C9orf5	8.26014	8.431025	0.145236011	0.376803525	778093	13	14	ActiveESC	NA	FALSE	FALSE	noChange	6	6	NA	CT_Act2PoiRep
C9orf62	0.007795023	0	-0.324142841	0.697242498	784665	5	7	NA	NA	FALSE	TRUE	noChange	7	4	NA	CT_PoiRep2PoiRep
C9orf64	0.020059814	0.005012633	-0.442459297	0.705620143	770859	1	3	ActiveESC	BackgroundNPC	TRUE	TRUE	noChange	3	3	BT_Any2Bg	CT_PoiRep2PoiRep
C9orf71	0	0	NA	NA	765923	7	7	PolycombESC	NA	FALSE	FALSE	noChange	5	6	NA	CT_PoiRep2PoiRep
C9orf80	4.26082465	5.1431088	0.383151099	0.162511578	779108	5	7	ActiveESC	ActiveNPC	TRUE	TRUE	noChange	1	1	BT_Act2Act	CT_Act2Act
C9orf84	0.003224011	0	-0.342322122	0.697242498	778855	1	2	BackgroundESC	BackgroundNPC	TRUE	TRUE	noChange	8	1	BT_Bg2Bg	CT_Bg2Act
C9orf9	0.21543287	1.61513965	2.854362065	6.23E-11	784209	2	1	PoisedESC	NA	TRUE	TRUE	upreg	1	2	NA	CT_Act2PoiRep
C9orf91	2.04406625	0.56805011	-1.677324788	4.71E-07	779565	5	9	NA	NA	FALSE	FALSE	downreg	6	6	NA	CT_Act2PoiRep
C9orf92	0.029407105	0	-0.324142841	0.697242498	755659	2	1	ActiveESC	NA	TRUE	TRUE	noChange	1	1	NA	CT_Act2Act
CA1	0.004885154	0	-0.342322122	0.697242498	732492	6	3	BackgroundESC	PolycombNPC	TRUE	TRUE	noChange	3	3	BT_Bg2PoiRep	CT_PoiRep2PoiRep
CA14	20.0003875	35.8645275	0.948542693	3.15E-07	35432	41	33	ActiveESC	NA	TRUE	FALSE	noChange	1	1	NA	CT_Act2Act
CA2	6.4582895	2.7076358	-1.124205686	8.14E-06	732526	26	34	NA	ActiveNPC	TRUE	FALSE	noChange	3	5	NA	CT_PoiRep2Act
CA5A	0.03187425	0	-0.455291738	0.673391315	278320	2	7	NA	NA	TRUE	TRUE	noChange	1	1	NA	CT_Act2Act
CA7	0.19271038	0.07346657	-0.735727989	0.620195437	273011	15	5	NA	NA	TRUE	FALSE	noChange	1	5	NA	CT_Act2Act
CABLES1	4.0745631	0.85100782	-2.110511242	1.24E-19	302835	21	24	NA	NA	TRUE	FALSE	downreg	1	5	NA	CT_Act2Act
CABP5	0	0	NA	NA	330022	1	2	BackgroundESC	BackgroundNPC	TRUE	TRUE	noChange	8	8	BT_Bg2Bg	CT_Bg2Bg
CABS1	0.055859249	0.082658788	0.349749455	0.804743065	516760	2	5	BackgroundESC	BackgroundNPC	TRUE	TRUE	noChange	1	8	BT_Bg2Bg	CT_Any2Bg
CABYR	2.7568763	0.58573907	-2.047102886	3.03E-09	303101	2	1	NA	PoisedNPC	TRUE	TRUE	downreg	8	8	NA	CT_Bg2Bg
CACHD1	21.5645435	20.0187845	0.010764724	0.959882618	15721	1	5	NA	NA	TRUE	TRUE	noChange	8	1	NA	CT_Bg2Act
CACNA1E	0.075606033	0.141293708	0.92957223	0.151026408	44375	4	6	BackgroundESC	PolycombNPC	TRUE	TRUE	noChange	1	3	BT_Bg2PoiRep	CT_Act2PoiRep
CACNA1G	0.364320115	2.99530815	3.117013784	1.62E-34	289427	24	26	NA	NA	FALSE	FALSE	upreg	1	7	NA	CT_Act2PoiRep
CACNA1I	0.189463993	0.037613936	-1.929172872	0.006583195	434542	7	12	NA	NA	TRUE	TRUE	downreg	1	4	NA	CT_Act2PoiRep
CACNA1S	0.011310551	0.103525085	2.415179074	0.009658012	50589	9	18	NA	NA	FALSE	TRUE	upreg	6	6	NA	CT_Act2PoiRep
CACNA2D1	4.2200975	0.531384735	-2.847780225	3.12E-53	684736	1	3	NA	ActiveNPC	TRUE	TRUE	downreg	8	1	NA	CT_Bg2Act
CACNA2D3	0.668933155	0.08172702	-2.704195634	3.76E-07	452648	3	3	PoisedESC	NA	TRUE	TRUE	downreg	8	8	NA	CT_Bg2Bg
CACNB1	1.48735495	2.01648185	0.549365103	0.055987413	286947	21	10	ActiveESC	ActiveNPC	TRUE	TRUE	noChange	1	1	BT_Act2Act	CT_Act2Act
CACNB3	1.9023861	5.8022301	1.701241079	2.38E-10	156359	3	1	NA	NA	TRUE	TRUE	upreg	2	3	NA	CT_PoiRep2PoiRep
CACNG3	0.006435494	0.005167609	-0.023084355	0.984360904	264499	45	26	NA	PoisedNPC	FALSE	TRUE	noChange	5	6	NA	CT_PoiRep2PoiRep
CACNG5	0.38460034	0	-3.521767416	0.000426976	293941	4	4	NA	PoisedNPC	TRUE	TRUE	downreg	1	3	NA	CT_Act2PoiRep
CACYBP	29.71544	19.3620595	-0.498410345	0.00049852	42451	5	10	ActiveESC	ActiveNPC	TRUE	TRUE	noChange	1	1	BT_Act2Act	CT_Act2Act
CAD	27.875792	16.1316335	-0.66886973	3.80E-08	339753	13	7	ActiveESC	ActiveNPC	FALSE	TRUE	noChange	1	1	BT_Act2Act	CT_Act2Act
CADM3	0.894162265	2.89537505	1.781194172	1.43E-12	37614	1	7	NA	NA	TRUE	FALSE	upreg	1	6	NA	CT_Act2PoiRep
CADM4	6.0758735	14.8751045	1.396912899	5.30E-16	329265	4	6	NA	NA	TRUE	TRUE	noChange	1	1	NA	CT_Act2Act
CADPS	0.78877443	0.5178809	-0.479181938	0.315802297	455300	5	6	ActiveESC	NA	TRUE	TRUE	noChange	8	8	NA	CT_Bg2Bg
CADPS2	2.1947428	1.23164335	-0.711017479	0.003436721	697032	2	3	NA	ActiveNPC	TRUE	TRUE	noChange	8	8	NA	CT_Bg2Bg
CALB2	0.263542255	3.24492455	3.461409172	1.58E-12	273984	76	50	NA	NA	FALSE	FALSE	upreg	5	6	NA	CT_PoiRep2PoiRep
CALCB	0.19647268	0.081648808	-0.947040804	0.344250208	106364	9	9	NA	NA	FALSE	TRUE	noChange	6	1	NA	CT_Act2Act
CALCOCO1	2.3747662	5.4031498	1.292732676	4.96E-11	157475	5	4	NA	NA	FALSE	TRUE	noChange	5	4	NA	CT_PoiRep2PoiRep
CALCRL	0.059135715	0.283857265	2.123817823	0.001602439	387325	11	8	BackgroundESC	BackgroundNPC	TRUE	TRUE	upreg	8	8	BT_Bg2Bg	CT_Bg2Bg
CALD1	69.081657	12.4794615	-2.333883197	5.37E-49	700519	2	3	ActiveESC	NA	TRUE	TRUE	downreg	8	1	NA	CT_Bg2Act
CALHM1	0.048880469	0	-1.452324143	0.212325749	93764	5	2	NA	NA	TRUE	TRUE	noChange	1	8	NA	CT_Any2Bg
CALM1	35.893666	27.7762015	-0.250757629	0.100166166	231918	17	31	NA	NA	FALSE	FALSE	noChange	1	5	NA	CT_Act2Act
CALM2	32.126446	40.089066	0.435473925	5.16E-05	345646	17	32	NA	NA	TRUE	FALSE	noChange	1	1	NA	CT_Act2Act
CALML3	0	0	NA	NA	65926	2	8	ActiveESC	NA	TRUE	FALSE	noChange	1	7	NA	CT_Act2PoiRep
CALML5	0.074047577	0	-0.781070149	0.50034768	65919	8	9	NA	NA	TRUE	TRUE	noChange	1	2	NA	CT_Act2PoiRep
CALU	48.5493835	43.8003525	-0.031244213	0.837692935	698879	4	4	NA	NA	FALSE	TRUE	noChange	6	4	NA	CT_Act2PoiRep
CAMK1	2.2491525	6.1713413	1.559001954	3.16E-12	439881	2	4	NA	NA	TRUE	TRUE	upreg	3	8	NA	CT_Any2Bg
CAMK1D	0.67663505	1.62811535	1.369017766	2.97E-08	67868	6	5	NA	NA	TRUE	TRUE	noChange	1	8	NA	CT_Any2Bg
CAMK2A	0.021094528	0.44520847	3.918087752	4.30E-10	601482	3	3	NA	PoisedNPC	TRUE	TRUE	upreg	2	2	NA	CT_PoiRep2PoiRep
CAMK2B	0.009742765	0.203976215	3.659102594	3.27E-06	674745	9	6	BackgroundESC	PoisedNPC	TRUE	FALSE	upreg	1	6	BT_Bg2PoiRep	CT_Act2PoiRep
CAMK2D	4.0199094	5.3054569	0.516868077	0.003019629	530892	1	3	NA	ActiveNPC	TRUE	TRUE	noChange	8	8	NA	CT_Bg2Bg
CAMK2G	5.89125575	4.5350265	-0.258087216	0.123650046	85263	11	8	NA	NA	TRUE	FALSE	noChange	1	1	NA	CT_Act2Act
CAMK2N1	0.283901125	11.6474085	5.363837771	7.16E-84	4421	18	22	NA	NA	TRUE	TRUE	upreg	4	6	NA	CT_PoiRep2PoiRep
CAMK2N2	1.74205395	3.3176042	1.00639197	0.014607908	492392	27	17	PoisedESC	NA	TRUE	TRUE	noChange	1	6	NA	CT_Act2PoiRep
CAMKK1	1.3034543	1.19128775	-0.009619688	0.984366891	279456	3	5	NA	NA	TRUE	TRUE	noChange	8	8	NA	CT_Bg2Bg
CAMTA1	3.1481098	4.1377912	0.510756791	0.004334474	1277	1	2	ActiveESC	NA	TRUE	TRUE	noChange	8	3	NA	CT_Bg2PoiRep
CAMTA2	1.7423282	2.06137765	0.348898485	0.246052798	279643	6	4	NA	NA	TRUE	FALSE	noChange	1	6	NA	CT_Act2PoiRep
CAP1	70.048543	39.4157075	-0.710285859	1.99E-08	8901	19	17	ActiveESC	ActiveNPC	FALSE	FALSE	noChange	6	7	BT_Act2Act	CT_Act2PoiRep
CAP2	7.3689935	10.73388425	0.656640008	4.13E-05	615624	1	3	ActiveESC	ActiveNPC	TRUE	TRUE	noChange	8	3	BT_Act2Act	CT_Bg2PoiRep
CAPG	8.46879375	0.9091636	-3.018410802	8.05E-24	357313	27	20	NA	NA	FALSE	FALSE	downreg	6	5	NA	CT_Act2Act
CAPN1	16.23071925	7.2847213	-1.034942286	2.97E-16	121339	9	7	NA	NA	FALSE	TRUE	noChange	6	8	NA	CT_Any2Bg
CAPN11	0.10076572	0.183104995	0.78912972	0.473550163	622780	17	18	ActiveESC	NA	FALSE	FALSE	noChange	6	4	NA	CT_Act2PoiRep
CAPN2	5.6599288	10.38557125	0.987749125	8.79E-11	57212	5	3	NA	NA	FALSE	TRUE	noChange	5	2	NA	CT_PoiRep2PoiRep
CAPN3	0.27523141	0.35588325	0.46226937	0.518235846	241901	1	1	BackgroundESC	BackgroundNPC	TRUE	TRUE	noChange	1	8	BT_Bg2Bg	CT_Any2Bg
CAPN7	2.792359	4.1437536	0.677019102	0.000418769	441188	7	6	ActiveESC	NA	TRUE	TRUE	noChange	1	3	NA	CT_Act2PoiRep
CAPN8	0.00289306	0.002638788	-0.004838176	0.994952661	57204	4	11	NA	NA	FALSE	FALSE	noChange	5	6	NA	CT_PoiRep2PoiRep
CAPRIN2	5.9872964	3.70493565	-0.572148663	0.001800489	151012	4	5	NA	NA	TRUE	TRUE	noChange	8	1	NA	CT_Bg2Act
CAPSL	0.017509079	0.012052401	-0.043954416	0.968288124	566096	1	6	BackgroundESC	PolycombNPC	TRUE	TRUE	noChange	8	8	BT_Bg2PoiRep	CT_Bg2Bg
CAPZB	58.590038	39.296149	-0.456627479	0.000124979	4191	6	4	ActiveESC	NA	TRUE	FALSE	noChange	1	5	NA	CT_Act2Act
CARHSP1	33.0448915	30.735795	0.013948768	0.948319467	260647	3	5	ActiveESC	NA	TRUE	FALSE	noChange	1	5	NA	CT_Act2Act
CARS	7.29958865	3.3782183	-0.989585798	3.13E-14	102876	6	7	ActiveESC	NA	TRUE	TRUE	noChange	1	2	NA	CT_Act2PoiRep
CARTPT	0	0	NA	NA	576998	25	18	PoisedESC	PoisedNPC	FALSE	FALSE	noChange	6	5	BT_PoiRep2PoiRep	CT_Act2Act
CASC3	24.908389	22.7321515	-0.015044414	0.930822771	287132	5	2	ActiveESC	ActiveNPC	TRUE	TRUE	noChange	1	1	BT_Act2Act	CT_Act2Act
CASC4	4.28175675	5.02840365	0.343399113	0.10064865	242421	4	10	ActiveESC	ActiveNPC	TRUE	FALSE	noChange	1	5	BT_Act2Act	CT_Act2Act
CASD1	3.97228665	5.43541235	0.564649416	0.000780893	688587	11	13	ActiveESC	ActiveNPC	TRUE	TRUE	noChange	1	1	BT_Act2Act	CT_Act2Act
CASKIN1	3.7392156	3.8104484	0.145696542	0.670509047	259118	4	1	NA	NA	TRUE	TRUE	noChange	1	3	NA	CT_Act2PoiRep
CASKIN2	4.84547615	4.5213595	0.018180942	0.946038634	296226	18	15	ActiveESC	NA	TRUE	FALSE	noChange	1	6	NA	CT_Act2PoiRep
CASP10	0.88402435	0.030605451	-4.396001466	1.35E-19	391665	2	6	BackgroundESC	BackgroundNPC	TRUE	TRUE	downreg	8	8	BT_Bg2Bg	CT_Bg2Bg
CASP12	0	0	NA	NA	132839	1	3	BackgroundESC	BackgroundNPC	TRUE	TRUE	noChange	8	8	BT_Bg2Bg	CT_Bg2Bg
CASP3	46.6576465	13.5379815	-1.657959439	4.09E-26	553694	4	3	ActiveESC	ActiveNPC	FALSE	TRUE	downreg	6	8	BT_Act2Act	CT_Any2Bg
CASP8	0.381480215	0.11725815	-1.477941782	0.004482713	391676	4	10	NA	NA	TRUE	TRUE	noChange	1	8	NA	CT_Any2Bg
CASQ1	0.4046878	0.19404301	-0.809709936	0.405774449	37917	11	12	NA	NA	FALSE	FALSE	noChange	6	5	NA	CT_Act2Act
CASQ2	0	0.00547242	0.325602119	0.697242498	32053	7	10	NA	PolycombNPC	FALSE	TRUE	noChange	6	6	NA	CT_Act2PoiRep
CATSPER3	0.315949485	0.14031653	-0.807462686	0.48472625	597015	1	2	BackgroundESC	BackgroundNPC	TRUE	TRUE	noChange	2	3	BT_Bg2Bg	CT_PoiRep2PoiRep
CAV3	0	0	NA	NA	439628	3	6	NA	NA	TRUE	TRUE	noChange	3	1	NA	CT_PoiRep2Act
CBFA2T2	1.87256985	3.0690188	0.821507269	5.37E-05	411534	3	1	ActiveESC	ActiveNPC	TRUE	TRUE	noChange	8	1	BT_Act2Act	CT_Bg2Act
CBFB	9.2176935	11.7885715	0.466083481	0.007421882	273034	19	10	NA	NA	TRUE	TRUE	noChange	3	4	NA	CT_PoiRep2PoiRep
CBLB	1.6203584	2.5808034	0.784444804	6.92E-07	467980	2	2	ActiveESC	ActiveNPC	TRUE	TRUE	noChange	1	8	BT_Act2Act	CT_Any2Bg
CBLN2	0	0.068897512	1.964700888	0.083275664	318276	2	19	BackgroundESC	BackgroundNPC	TRUE	TRUE	noChange	8	8	BT_Bg2Bg	CT_Bg2Bg
CBLN3	0.567840615	0.96904335	0.848332901	0.092972853	211725	4	6	NA	NA	FALSE	TRUE	noChange	7	2	NA	CT_PoiRep2PoiRep
CBR4	6.5931015	4.80270725	-0.337499656	0.048216079	548745	4	6	ActiveESC	ActiveNPC	TRUE	TRUE	noChange	8	1	BT_Act2Act	CT_Bg2Act
CBX1	61.417187	89.645403	0.661394212	9.03E-10	288871	9	9	NA	NA	TRUE	FALSE	noChange	2	4	NA	CT_PoiRep2PoiRep
CBX2	19.192906	31.1444025	0.812955927	6.05E-14	297071	2	5	NA	NA	TRUE	TRUE	noChange	2	2	NA	CT_PoiRep2PoiRep
CBX3	46.946617	38.5895775	-0.165064471	0.215221056	669325	30	37	ActiveESC	ActiveNPC	FALSE	FALSE	noChange	6	5	BT_Act2Act	CT_Act2Act
CBX4	0.60929167	2.3122345	1.973817516	2.82E-09	297080	2	5	NA	NA	TRUE	TRUE	upreg	2	2	NA	CT_PoiRep2PoiRep
CBX8	0.148216425	1.6600144	3.457299527	6.01E-16	297076	7	6	PoisedESC	PoisedNPC	TRUE	TRUE	upreg	2	2	BT_PoiRep2PoiRep	CT_PoiRep2PoiRep
CBY3	0.22210464	0.226525245	0.099323094	0.949008225	610061	1	1	PolycombESC	PolycombNPC	TRUE	TRUE	noChange	1	1	BT_PoiRep2PoiRep	CT_Act2Act
CC2D1B	4.092156	3.30813955	-0.190020657	0.377067836	12119	5	5	ActiveESC	NA	FALSE	FALSE	noChange	6	5	NA	CT_Act2Act
CCDC101	5.78455515	9.1428075	0.759109971	0.005346028	265543	6	5	NA	NA	TRUE	TRUE	noChange	1	1	NA	CT_Act2Act
CCDC112	4.373986	2.96183585	-0.444010282	0.078948872	590889	4	1	ActiveESC	ActiveNPC	TRUE	TRUE	noChange	8	8	BT_Act2Act	CT_Bg2Bg
CCDC116	0.045411226	0.091720795	0.725466294	0.618042755	430428	6	7	NA	PolycombNPC	TRUE	TRUE	noChange	1	8	NA	CT_Any2Bg
CCDC117	12.64984875	11.871244	0.024213524	0.905921706	432081	4	3	ActiveESC	ActiveNPC	TRUE	TRUE	noChange	1	3	BT_Act2Act	CT_Act2PoiRep
CCDC136	3.2550082	6.92385715	1.200713695	1.55E-14	698891	5	3	NA	NA	FALSE	TRUE	noChange	6	3	NA	CT_Act2PoiRep
CCDC140	0	0.136881665	2.329731992	0.034815707	398161	6	6	PoisedESC	PoisedNPC	TRUE	TRUE	noChange	4	6	BT_PoiRep2PoiRep	CT_PoiRep2PoiRep
CCDC148	0.156410885	0.345273495	1.137307838	0.101407383	378042	4	5	ActiveESC	ActiveNPC	TRUE	TRUE	noChange	8	6	BT_Act2Act	CT_Bg2PoiRep
CCDC149	0.33760347	0.48143707	0.610729993	0.123992063	503444	8	7	NA	NA	TRUE	FALSE	noChange	1	6	NA	CT_Act2PoiRep
CCDC150	1.8507867	1.4212521	-0.261470457	0.307959622	390280	2	1	NA	ActiveNPC	TRUE	TRUE	noChange	1	8	NA	CT_Any2Bg
CCDC154	0.15742482	0.305091315	0.928426991	0.304217454	259009	3	1	ActiveESC	NA	TRUE	TRUE	noChange	1	8	NA	CT_Any2Bg
CCDC155	0.00629359	0.031570157	0.688701521	0.626394391	330251	4	4	NA	PoisedNPC	TRUE	TRUE	noChange	8	8	NA	CT_Bg2Bg
CCDC160	3.60621355	21.9241155	2.69267059	3.53E-54	823884	2	12	NA	NA	FALSE	TRUE	upreg	7	1	NA	CT_PoiRep2Act
CCDC165	4.1300315	2.15145115	-0.817625622	2.49E-07	300334	13	14	NA	NA	TRUE	FALSE	noChange	1	5	NA	CT_Act2Act
CCDC17	0.78837955	0.24286657	-1.466171892	0.006049806	10312	12	1	ActiveESC	ActiveNPC	TRUE	TRUE	noChange	1	8	BT_Act2Act	CT_Any2Bg
CCDC18	3.87882665	4.2333902	0.241844765	0.333997888	25039	6	2	ActiveESC	ActiveNPC	TRUE	TRUE	noChange	1	1	BT_Act2Act	CT_Act2Act
CCDC28B	2.31476305	3.6016899	0.743880273	0.003336155	6960	8	5	NA	NA	TRUE	TRUE	noChange	1	1	NA	CT_Act2Act
CCDC33	0.155765915	0.33122625	1.096418029	0.094129054	251209	6	7	NA	PoisedNPC	TRUE	TRUE	noChange	2	2	NA	CT_PoiRep2PoiRep
CCDC34	5.86901525	5.349338	-0.012939917	0.968288124	110325	1	2	ActiveESC	ActiveNPC	TRUE	TRUE	noChange	1	1	BT_Act2Act	CT_Act2Act
CCDC42	0	0.011563462	0.325602119	0.697242498	280485	9	9	NA	NA	TRUE	FALSE	noChange	1	7	NA	CT_Act2PoiRep
CCDC43	13.827884	8.357778	-0.606142007	0.000278716	288109	17	8	ActiveESC	ActiveNPC	FALSE	TRUE	noChange	6	1	BT_Act2Act	CT_Act2Act
CCDC50	3.5888789	5.43433925	0.711395284	2.52E-05	494488	2	6	NA	NA	TRUE	TRUE	noChange	3	1	NA	CT_PoiRep2Act
CCDC56	39.918699	41.994212	0.190563038	0.347790219	287753	11	9	NA	NA	FALSE	FALSE	noChange	7	5	NA	CT_PoiRep2Act
CCDC57	0.773791775	2.13894455	1.571927843	5.58E-14	297460	4	4	NA	NA	TRUE	TRUE	upreg	1	8	NA	CT_Any2Bg
CCDC58	16.6582395	8.2521855	-0.882075855	3.03E-05	473313	3	4	ActiveESC	ActiveNPC	TRUE	TRUE	noChange	8	1	BT_Act2Act	CT_Bg2Act
CCDC62	0.052320302	0.052935123	0.088079052	0.952976079	178191	5	1	PoisedESC	NA	TRUE	TRUE	noChange	1	1	NA	CT_Act2Act
CCDC68	0	0.00372145	0.325602119	0.697242498	312807	3	6	BackgroundESC	BackgroundNPC	TRUE	TRUE	noChange	8	1	BT_Bg2Bg	CT_Bg2Act
CCDC70	0	0	NA	NA	190952	2	4	PolycombESC	PolycombNPC	TRUE	TRUE	noChange	1	1	BT_PoiRep2PoiRep	CT_Act2Act
CCDC71	15.5232375	11.020029	-0.375573554	0.040961875	451497	7	7	NA	NA	TRUE	FALSE	noChange	1	5	NA	CT_Act2Act
CCDC72	87.564695	72.482985	-0.154476338	0.397643901	451353	16	12	ActiveESC	NA	TRUE	TRUE	noChange	1	1	NA	CT_Act2Act
CCDC73	2.7913824	1.4871465	-0.784683745	0.000109446	112113	5	5	BackgroundESC	BackgroundNPC	TRUE	TRUE	noChange	3	6	BT_Bg2Bg	CT_PoiRep2PoiRep
CCDC76	3.5689542	2.5693946	-0.352243373	0.237855952	27294	8	8	ActiveESC	ActiveNPC	TRUE	TRUE	noChange	1	1	BT_Act2Act	CT_Act2Act
CCDC79	0.012163522	0	-0.383887628	0.697242498	272997	4	3	ActiveESC	BackgroundNPC	TRUE	TRUE	noChange	1	8	BT_Any2Bg	CT_Any2Bg
CCDC82	3.4178686	2.9612684	-0.088202002	0.697242498	130059	13	15	NA	ActiveNPC	TRUE	TRUE	noChange	1	1	NA	CT_Act2Act
CCDC85A	0	0.092179024	2.649610363	0.01391327	348527	5	8	PoisedESC	PoisedNPC	TRUE	TRUE	noChange	8	8	BT_PoiRep2PoiRep	CT_Bg2Bg
CCDC85B	22.837807	12.445275	-0.754195944	7.46E-06	121445	3	5	NA	NA	TRUE	TRUE	noChange	1	3	NA	CT_Act2PoiRep
CCDC86	33.8492345	9.4281485	-1.711580598	1.67E-21	120431	5	10	NA	NA	FALSE	FALSE	downreg	6	5	NA	CT_Act2Act
CCDC88A	9.2677565	5.988575	-0.511158662	1.68E-05	348278	1	1	ActiveESC	NA	TRUE	TRUE	noChange	8	8	NA	CT_Bg2Bg
CCDC88C	3.5802141	3.50259625	0.083456867	0.697242498	232183	3	8	NA	NA	TRUE	TRUE	noChange	1	1	NA	CT_Act2Act
CCDC90B	6.0627953	5.1718135	-0.11302591	0.60032344	125785	14	13	ActiveESC	ActiveNPC	TRUE	TRUE	noChange	8	1	BT_Act2Act	CT_Bg2Act
CCDC91	1.12237785	0.620772085	-0.719648336	0.028435994	150118	5	2	BackgroundESC	BackgroundNPC	TRUE	TRUE	noChange	3	8	BT_Bg2Bg	CT_Any2Bg
CCDC97	8.5534435	9.340287	0.238750474	0.269853557	328715	2	1	NA	NA	TRUE	TRUE	noChange	8	1	NA	CT_Bg2Act
CCDC99	12.1976675	10.1710115	-0.14419866	0.481592747	607520	5	9	ActiveESC	ActiveNPC	TRUE	TRUE	noChange	3	4	BT_Act2Act	CT_PoiRep2PoiRep
CCIN	0.08731425	0.051680854	-0.372070422	0.786710238	761788	1	3	NA	NA	TRUE	TRUE	noChange	8	8	NA	CT_Bg2Bg
CCK	0.007193105	0	-0.324142841	0.697242498	449776	9	5	PoisedESC	PolycombNPC	TRUE	TRUE	noChange	1	1	BT_PoiRep2PoiRep	CT_Act2Act
CCKAR	0	0.009277662	0.325602119	0.697242498	503851	2	2	ActiveESC	NA	TRUE	TRUE	noChange	8	4	NA	CT_Bg2PoiRep
CCL1	0	0	NA	NA	285850	1	1	NA	NA	TRUE	TRUE	noChange	8	8	NA	CT_Bg2Bg
CCL15	0.012747149	0.019010297	0.157537016	0.897849633	286318	3	1	BackgroundESC	BackgroundNPC	TRUE	TRUE	noChange	8	3	BT_Bg2Bg	CT_Bg2PoiRep
CCL16	0.02975719	0	-0.410898169	0.694575488	286308	3	1	BackgroundESC	BackgroundNPC	TRUE	TRUE	noChange	1	3	BT_Bg2Bg	CT_Act2PoiRep
CCL18	0	0	NA	NA	286340	2	5	BackgroundESC	BackgroundNPC	TRUE	TRUE	noChange	8	3	BT_Bg2Bg	CT_Bg2PoiRep
CCL19	0	0	NA	NA	761393	4	7	NA	NA	TRUE	TRUE	noChange	8	3	NA	CT_Bg2PoiRep
CCL24	0	0	NA	NA	682712	28	29	ActiveESC	NA	FALSE	FALSE	noChange	1	5	NA	CT_Act2Act
CCL26	5.52125825	0	-6.08109266	6.20E-14	682707	20	23	ActiveESC	BackgroundNPC	TRUE	FALSE	downreg	1	5	BT_Any2Bg	CT_Act2Act
CCL28	0.082988896	0	-2.778444627	0.009160304	568620	6	8	BackgroundESC	NA	TRUE	TRUE	downreg	8	4	NA	CT_Bg2PoiRep
CCL5	0.139822983	0.42736803	1.336142663	0.170723572	286268	1	1	BackgroundESC	BackgroundNPC	TRUE	TRUE	noChange	8	3	BT_Bg2Bg	CT_Bg2PoiRep
CCNA1	0.5319705	0.160431467	-1.335011753	0.131018537	186072	11	13	NA	PoisedNPC	TRUE	TRUE	noChange	1	3	NA	CT_Act2PoiRep
CCNB1IP1	23.647109	22.2041795	0.025237442	0.919253484	210678	20	16	ActiveESC	ActiveNPC	FALSE	TRUE	noChange	6	6	BT_Act2Act	CT_Act2PoiRep
CCND1	40.738206	29.319077	-0.357285368	0.033934475	122209	4	8	NA	NA	TRUE	TRUE	noChange	1	2	NA	CT_Act2PoiRep
CCND2	5.918459	6.98299915	0.352742623	0.017966848	142867	21	30	NA	NA	TRUE	FALSE	noChange	3	5	NA	CT_PoiRep2Act
CCND3	4.11687435	2.92072215	-0.372866288	0.113796745	622308	6	6	NA	NA	FALSE	FALSE	noChange	6	1	NA	CT_Act2Act
CCNDBP1	7.3932965	8.500692	0.314859792	0.110413946	242115	1	3	NA	NA	TRUE	TRUE	noChange	1	4	NA	CT_Act2PoiRep
CCNF	14.5413945	13.749932	0.035567837	0.856546312	259154	10	5	NA	NA	FALSE	TRUE	noChange	6	8	NA	CT_Any2Bg
CCNG2	1.28501008	7.35260365	2.378463006	0.000103384	518915	1	4	ActiveESC	ActiveNPC	TRUE	TRUE	upreg	2	8	BT_Act2Act	CT_Any2Bg
CCNH	4.4812092	3.24061405	-0.349134067	0.085688769	581909	5	4	ActiveESC	ActiveNPC	TRUE	FALSE	noChange	2	7	BT_Act2Act	CT_PoiRep2PoiRep
CCNI	42.66813	68.9411425	0.806674747	2.22E-11	518894	1	3	ActiveESC	ActiveNPC	TRUE	TRUE	noChange	3	1	BT_Act2Act	CT_PoiRep2Act
CCNI2	0.15854875	0.051475664	-1.127147016	0.306563347	596427	10	8	PoisedESC	PoisedNPC	TRUE	TRUE	noChange	4	6	BT_PoiRep2PoiRep	CT_PoiRep2PoiRep
CCNJ	11.193165	8.177651	-0.334680122	0.028208026	91865	2	2	NA	NA	TRUE	TRUE	noChange	8	3	NA	CT_Bg2PoiRep
CCNJL	5.0135901	4.371165	-0.080340541	0.737014524	604542	13	15	NA	NA	TRUE	TRUE	noChange	1	1	NA	CT_Act2Act
CCNO	0.00829056	0.370497045	2.957289741	0.003797489	571753	5	2	PoisedESC	PoisedNPC	TRUE	TRUE	upreg	2	2	BT_PoiRep2PoiRep	CT_PoiRep2PoiRep
CCR1	0.032813498	0.005843126	-0.729621177	0.603027182	450883	4	4	PolycombESC	NA	TRUE	TRUE	noChange	3	3	NA	CT_PoiRep2PoiRep
CCR2	0	0	NA	NA	450926	6	2	BackgroundESC	NA	TRUE	TRUE	noChange	1	3	NA	CT_Act2PoiRep
CCR6	0.08961182	0.044776077	-0.651949039	0.620539309	660885	3	3	NA	NA	TRUE	TRUE	noChange	8	3	NA	CT_Bg2PoiRep
CCT2	86.7736725	46.9873235	-0.764352828	1.53E-08	162300	3	1	ActiveESC	ActiveNPC	FALSE	TRUE	noChange	6	8	BT_Act2Act	CT_Any2Bg
CCT3	125.43112	75.45776	-0.613848547	3.08E-07	36823	12	8	NA	PoisedNPC	FALSE	TRUE	noChange	7	4	NA	CT_PoiRep2PoiRep
CCT6B	0.172684585	0.414391085	1.153960047	0.189592855	285984	1	1	NA	NA	TRUE	TRUE	noChange	8	2	NA	CT_Bg2PoiRep
CD101	0.220832485	0.20313392	-0.005887153	0.994952661	32409	8	8	BackgroundESC	BackgroundNPC	TRUE	TRUE	noChange	8	8	BT_Bg2Bg	CT_Bg2Bg
CD109	1.10175455	0.082009178	-3.506151421	1.53E-25	631682	3	3	NA	PoisedNPC	TRUE	FALSE	downreg	3	5	NA	CT_PoiRep2Act
CD164	13.2274515	6.49532565	-0.901192373	4.70E-08	642910	4	11	ActiveESC	ActiveNPC	TRUE	FALSE	noChange	8	6	BT_Act2Act	CT_Bg2PoiRep
CD19	0.017818309	0.016308204	-0.007596824	0.994952661	265621	10	7	NA	NA	TRUE	TRUE	noChange	1	1	NA	CT_Act2Act
CD1A	0	0	NA	NA	37327	1	2	BackgroundESC	BackgroundNPC	TRUE	TRUE	noChange	8	8	BT_Bg2Bg	CT_Bg2Bg
CD2	0	0	NA	NA	32347	3	5	BackgroundESC	BackgroundNPC	TRUE	TRUE	noChange	1	8	BT_Bg2Bg	CT_Any2Bg
CD200	17.2192125	13.2698345	-0.258812304	0.16667833	470128	24	12	ActiveESC	ActiveNPC	FALSE	TRUE	noChange	1	1	BT_Act2Act	CT_Act2Act
CD200R1	0.043304711	0.003503067	-1.266619769	0.31337877	470320	7	7	BackgroundESC	BackgroundNPC	FALSE	FALSE	noChange	7	5	BT_Bg2Bg	CT_PoiRep2Act
CD244	0	0.004710563	0.315229198	0.697242498	38121	3	3	NA	NA	TRUE	TRUE	noChange	8	6	NA	CT_Bg2PoiRep
CD2BP2	23.2647055	18.222952	-0.235623815	0.15154715	265890	21	21	NA	NA	FALSE	FALSE	noChange	6	4	NA	CT_Act2PoiRep
CD300A	0.186784172	0	-2.135491295	0.056168484	296031	6	3	NA	NA	FALSE	TRUE	noChange	6	2	NA	CT_Act2PoiRep
CD300E	0.046321372	0.003626584	-1.34320489	0.279247097	296067	24	14	PolycombESC	PolycombNPC	FALSE	TRUE	noChange	6	3	BT_PoiRep2PoiRep	CT_Act2PoiRep
CD300LD	0	0	NA	NA	296057	5	5	BackgroundESC	PolycombNPC	TRUE	TRUE	noChange	8	2	BT_Bg2PoiRep	CT_Bg2PoiRep
CD302	0.6474475	0.526736935	-0.168808774	0.793479467	378443	3	2	PoisedESC	PoisedNPC	TRUE	TRUE	noChange	8	8	BT_PoiRep2PoiRep	CT_Bg2Bg
CD38	0.022709494	0	-0.839185617	0.47099402	500409	3	2	PoisedESC	PoisedNPC	TRUE	TRUE	noChange	1	8	BT_PoiRep2PoiRep	CT_Any2Bg
CD3E	0	0	NA	NA	136871	3	4	BackgroundESC	PoisedNPC	TRUE	TRUE	noChange	3	4	BT_Bg2PoiRep	CT_PoiRep2PoiRep
CD47	1.6207155	6.42264935	2.092205796	1.39E-41	468737	12	17	NA	NA	TRUE	TRUE	upreg	4	2	NA	CT_PoiRep2PoiRep
CD48	0.080130026	0.006398387	-1.348305377	0.276307437	38077	2	2	BackgroundESC	PolycombNPC	TRUE	TRUE	noChange	3	3	BT_Bg2PoiRep	CT_PoiRep2PoiRep
CD52	0.239807705	0.63151118	1.216064374	0.206955423	5728	22	19	ActiveESC	NA	FALSE	FALSE	noChange	6	4	NA	CT_Act2PoiRep
CD53	0.069269141	0.006564047	-1.166581944	0.361518446	30564	2	5	BackgroundESC	BackgroundNPC	TRUE	TRUE	noChange	8	2	BT_Bg2Bg	CT_Bg2PoiRep
CD55	2.07585495	1.08701305	-0.802030806	0.002969859	52141	2	3	NA	ActiveNPC	TRUE	FALSE	noChange	8	5	NA	CT_Bg2Act
CD58	1.8558227	1.594448	-0.096179635	0.856546312	32291	2	5	NA	NA	TRUE	TRUE	noChange	8	1	NA	CT_Bg2Act
CD59	8.15579375	8.7496255	0.216282795	0.200987591	112398	1	1	ActiveESC	NA	TRUE	TRUE	noChange	8	1	NA	CT_Bg2Act
CD6	0.010819962	0.031943583	0.932642653	0.50034768	120463	7	11	NA	PolycombNPC	TRUE	TRUE	noChange	1	3	NA	CT_Act2PoiRep
CD79B	1.0100008	0.192547955	-2.046143893	0.001083782	293162	5	2	NA	NA	FALSE	TRUE	downreg	6	2	NA	CT_Act2PoiRep
CD80	0.015578898	0	-0.628107075	0.58019796	472452	2	4	NA	NA	TRUE	TRUE	noChange	8	3	NA	CT_Bg2PoiRep
CD82	0.45837572	9.652227	4.467359222	3.51E-97	115773	3	5	NA	NA	TRUE	TRUE	upreg	2	2	NA	CT_PoiRep2PoiRep
CD83	2.57852615	2.0924836	-0.176779857	0.697242498	614646	4	20	NA	PoisedNPC	TRUE	TRUE	noChange	1	1	NA	CT_Act2Act
CD9	40.7022365	2.3541693	-3.671910556	4.60E-12	143427	20	24	NA	NA	TRUE	FALSE	downreg	1	5	NA	CT_Act2Act
CD93	0.016321776	0.024469714	0.42575745	0.751749077	410124	1	2	NA	PoisedNPC	TRUE	TRUE	noChange	8	8	NA	CT_Bg2Bg
CD96	0.0175782	0.011626934	-0.21384745	0.884522281	469825	8	8	BackgroundESC	BackgroundNPC	TRUE	TRUE	noChange	8	8	BT_Bg2Bg	CT_Bg2Bg
CD99	19.911313	21.057359	0.19798381	0.349188337	785516	6	6	BackgroundESC	BackgroundNPC	TRUE	TRUE	noChange	1	3	BT_Bg2Bg	CT_Act2PoiRep
CD99L2	6.7002582	15.9895955	1.355183532	1.26E-08	828880	8	3	NA	NA	TRUE	FALSE	noChange	1	5	NA	CT_Act2Act
CDC14B	6.095927	3.36833545	-0.736046455	2.97E-07	774284	1	3	NA	NA	TRUE	TRUE	noChange	1	1	NA	CT_Act2Act
CDC25A	23.5190545	13.2656755	-0.704543184	3.07E-05	451299	6	12	NA	NA	TRUE	TRUE	noChange	1	1	NA	CT_Act2Act
CDC42BPA	4.2766685	3.0864676	-0.353172991	0.016420083	58195	1	2	ActiveESC	ActiveNPC	TRUE	TRUE	noChange	8	8	BT_Act2Act	CT_Bg2Bg
CDC42EP2	2.2999973	1.84559115	-0.199957781	0.697242498	121361	11	6	NA	NA	TRUE	TRUE	noChange	1	8	NA	CT_Any2Bg
CDC42EP3	3.54639075	1.9274457	-0.744793557	0.008945782	342836	2	1	BackgroundESC	ActiveNPC	FALSE	TRUE	noChange	6	8	BT_Bg2Act	CT_Any2Bg
CDC6	45.7903575	21.8086165	-0.943136784	7.57E-07	287167	21	19	ActiveESC	ActiveNPC	FALSE	FALSE	noChange	1	1	BT_Act2Act	CT_Act2Act
CDC73	10.0652085	5.7080162	-0.694301986	0.000121776	48123	1	1	NA	NA	TRUE	TRUE	noChange	8	8	NA	CT_Bg2Bg
CDCA5	25.561411	18.0082425	-0.387930638	0.004075611	121319	2	2	ActiveESC	NA	TRUE	TRUE	noChange	1	3	NA	CT_Act2PoiRep
CDCA7	23.296911	13.4463755	-0.671533553	3.54E-06	382798	2	3	NA	NA	TRUE	TRUE	noChange	8	3	NA	CT_Bg2PoiRep
CDH11	1.32683395	20.170618	4.001476778	1.25E-77	272507	1	10	NA	NA	TRUE	FALSE	upreg	8	1	NA	CT_Bg2Act
CDH16	0	0	NA	NA	273023	7	1	NA	NA	FALSE	TRUE	noChange	6	3	NA	CT_Act2PoiRep
CDH17	0.01662796	0.015778572	0.001570217	0.998805104	735299	6	6	NA	NA	TRUE	TRUE	noChange	8	3	NA	CT_Bg2PoiRep
CDH20	0.039020386	0.52147634	3.289769333	1.49E-06	314781	8	9	PoisedESC	PoisedNPC	TRUE	TRUE	upreg	1	1	BT_PoiRep2PoiRep	CT_Act2Act
CDH23	0.180819315	2.1533195	3.645975374	2.42E-48	84631	21	27	NA	NA	FALSE	FALSE	upreg	1	4	NA	CT_Act2PoiRep
CDH24	5.14515855	13.6756425	1.520430524	2.27E-26	211373	13	17	NA	NA	FALSE	FALSE	upreg	6	1	NA	CT_Act2Act
CDH6	0.53088235	8.079673	3.822909746	1.62E-17	564616	5	8	PoisedESC	NA	TRUE	TRUE	upreg	1	8	NA	CT_Any2Bg
CDH7	0.074955808	0.51753705	2.747611157	1.47E-08	316171	1	8	PoisedESC	PoisedNPC	TRUE	TRUE	upreg	8	8	BT_PoiRep2PoiRep	CT_Bg2Bg
CDH8	0.36555625	1.4042503	1.993666045	9.93E-10	271586	1	6	PoisedESC	PoisedNPC	TRUE	TRUE	upreg	8	8	BT_PoiRep2PoiRep	CT_Bg2Bg
CDHR2	0.111825835	0.146218325	0.441350875	0.676719931	609405	7	5	NA	NA	FALSE	TRUE	noChange	1	2	NA	CT_Act2PoiRep
CDK11A	8.393908	6.9252496	-0.159587176	0.38506762	311	1	1	ActiveESC	ActiveNPC	TRUE	TRUE	noChange	8	8	BT_Act2Act	CT_Bg2Bg
CDK12	11.1733185	6.88359425	-0.57931494	5.53E-05	286999	6	5	ActiveESC	ActiveNPC	TRUE	TRUE	noChange	1	1	BT_Act2Act	CT_Act2Act
CDK14	6.4649108	6.471095	0.118079238	0.548325598	687296	1	2	BackgroundESC	BackgroundNPC	TRUE	TRUE	noChange	3	1	BT_Bg2Bg	CT_PoiRep2Act
CDK15	0.005678298	0.014107321	0.586803463	0.697242498	391849	17	25	BackgroundESC	PolycombNPC	FALSE	FALSE	noChange	5	4	BT_Bg2PoiRep	CT_PoiRep2PoiRep
CDK16	23.15366	31.6689435	0.563839276	0.001127793	798899	8	11	ActiveESC	NA	TRUE	TRUE	noChange	1	1	NA	CT_Act2Act
CDK17	2.9512601	3.68171345	0.432942318	0.016450242	171137	12	14	NA	ActiveNPC	FALSE	FALSE	noChange	6	5	NA	CT_Act2Act
CDK18	2.6712369	2.8197849	0.192655551	0.555087567	51653	9	14	NA	NA	TRUE	FALSE	noChange	1	7	NA	CT_Act2PoiRep
CDK2	9.9383645	14.803909	0.68522868	9.50E-06	158078	15	10	ActiveESC	ActiveNPC	TRUE	TRUE	noChange	1	1	BT_Act2Act	CT_Act2Act
CDK5R1	2.17202055	2.8000381	0.476342415	0.051286028	285307	8	23	NA	NA	TRUE	FALSE	noChange	3	6	NA	CT_PoiRep2PoiRep
CDK7	15.109215	8.465993	-0.713545708	8.43E-06	576273	45	28	ActiveESC	ActiveNPC	FALSE	FALSE	noChange	6	5	BT_Act2Act	CT_Act2Act
CDKL1	0.182222875	0.213024175	0.317605397	0.697242498	219875	4	2	BackgroundESC	BackgroundNPC	TRUE	TRUE	noChange	8	8	BT_Bg2Bg	CT_Bg2Bg
CDKL2	0.1436925	0.151942488	0.156348124	0.886239221	518444	6	2	NA	NA	FALSE	TRUE	noChange	6	1	NA	CT_Act2Act
CDKL4	0.009581873	0	-0.342322122	0.697242498	343239	3	3	ActiveESC	ActiveNPC	TRUE	TRUE	noChange	1	1	BT_Act2Act	CT_Act2Act
CDKN1A	3.43890835	8.231743	1.366273102	2.80E-10	620861	3	5	NA	NA	TRUE	TRUE	noChange	8	4	NA	CT_Bg2PoiRep
CDKN1B	6.713879	11.6803065	0.908973774	1.98E-08	145284	24	20	NA	NA	FALSE	TRUE	noChange	6	1	NA	CT_Act2Act
CDKN1C	2.38686705	10.30037	2.196649404	2.16E-20	102844	13	10	NA	NA	TRUE	TRUE	upreg	4	2	NA	CT_PoiRep2PoiRep
CDKN2AIPNL	21.9579545	13.18048	-0.612281665	0.000344066	596895	12	5	NA	NA	FALSE	TRUE	noChange	6	8	NA	CT_Any2Bg
CDKN2B	0.186526875	0.048456934	-1.468732591	0.105187338	757438	14	14	PoisedESC	PoisedNPC	FALSE	FALSE	noChange	7	5	BT_PoiRep2PoiRep	CT_PoiRep2Act
CDKN2C	0.024069709	0.25009517	2.470932108	0.00883782	11762	11	5	NA	ActiveNPC	TRUE	TRUE	upreg	4	4	NA	CT_PoiRep2PoiRep
CDKN2D	1.1140414	2.44969825	1.195627073	0.009913211	321938	11	14	NA	NA	FALSE	FALSE	noChange	1	6	NA	CT_Act2PoiRep
CDO1	4.92709885	8.23589615	0.843333718	0.00040623	591042	1	2	NA	NA	TRUE	TRUE	noChange	8	1	NA	CT_Bg2Act
CDR2	15.8770605	6.4132645	-1.184358892	2.90E-14	263985	16	10	NA	NA	TRUE	FALSE	noChange	1	5	NA	CT_Act2Act
CDS1	2.0546984	1.05531425	-0.830970141	0.00232499	521431	2	4	NA	NA	TRUE	TRUE	noChange	8	3	NA	CT_Bg2PoiRep
CDT1	19.32676	14.4469075	-0.298664727	0.085048699	278454	3	2	NA	NA	FALSE	TRUE	noChange	6	8	NA	CT_Any2Bg
CDX1	0	0.005817564	0.325602119	0.697242498	601456	11	14	NA	PoisedNPC	FALSE	TRUE	noChange	6	4	NA	CT_Act2PoiRep
CDX2	0	0.064352825	2.47863882	0.023069119	183457	7	5	PoisedESC	PoisedNPC	TRUE	TRUE	noChange	4	4	BT_PoiRep2PoiRep	CT_PoiRep2PoiRep
CDX4	1.380658	0.048090693	-3.915825302	5.18E-08	805418	2	1	NA	NA	TRUE	TRUE	downreg	1	1	NA	CT_Act2Act
CDYL2	0.95648783	1.13785385	0.345919437	0.564586646	276690	5	2	NA	NA	TRUE	TRUE	noChange	3	3	NA	CT_PoiRep2PoiRep
CEACAM18	0	0	NA	NA	330557	3	6	PolycombESC	PolycombNPC	TRUE	TRUE	noChange	3	3	BT_PoiRep2PoiRep	CT_PoiRep2PoiRep
CEACAM5	0.026452643	0	-1.010196117	0.388232426	328807	2	3	ActiveESC	PoisedNPC	TRUE	TRUE	noChange	8	4	BT_Act2PoiRep	CT_Bg2PoiRep
CEACAM7	0	0	NA	NA	328802	1	2	BackgroundESC	NA	TRUE	TRUE	noChange	8	3	NA	CT_Bg2PoiRep
CEBPB	7.180585	1.93725975	-1.744313871	4.62E-13	415669	12	15	NA	NA	TRUE	TRUE	downreg	1	3	NA	CT_Act2PoiRep
CEBPD	0.49167165	0.389381615	-0.192576811	0.823726005	720555	1	8	NA	NA	TRUE	TRUE	noChange	8	8	NA	CT_Bg2Bg
CEBPE	0.022439143	0.008802751	-0.243124081	0.836051511	211387	10	12	NA	NA	FALSE	FALSE	noChange	6	5	NA	CT_Act2Act
CECR1	6.84817555	9.010263	0.507783652	0.031956141	429664	51	42	ActiveESC	NA	FALSE	FALSE	noChange	1	1	NA	CT_Act2Act
CECR2	18.7930095	12.3303005	-0.488296012	0.000289547	429680	59	59	ActiveESC	ActiveNPC	FALSE	FALSE	noChange	1	1	BT_Act2Act	CT_Act2Act
CECR6	1.0836465	2.54602015	1.322296126	1.59E-07	429643	5	4	NA	NA	TRUE	TRUE	noChange	1	1	NA	CT_Act2Act
CELF3	0.056086546	1.67527025	4.644329433	1.53E-19	35741	25	18	NA	NA	FALSE	FALSE	upreg	4	4	NA	CT_PoiRep2PoiRep
CELSR1	2.60996665	7.932579	1.713689652	3.12E-31	436001	17	17	NA	NA	TRUE	FALSE	upreg	1	5	NA	CT_Act2Act
CENPB	14.611685	12.7731945	-0.076673267	0.697242498	404289	7	9	NA	NA	FALSE	TRUE	noChange	1	2	NA	CT_Act2PoiRep
CENPE	10.7560905	9.9882065	0.010043928	0.965973026	527447	14	9	ActiveESC	NA	TRUE	TRUE	noChange	3	8	NA	CT_Any2Bg
CENPF	23.3532735	26.2268655	0.283553213	0.128990595	54315	13	5	NA	ActiveNPC	FALSE	TRUE	noChange	6	8	NA	CT_Any2Bg
CENPH	21.1153325	23.38788	0.261258173	0.2781846	576256	42	32	ActiveESC	ActiveNPC	FALSE	TRUE	noChange	6	1	BT_Act2Act	CT_Act2Act
CENPL	2.22047035	2.64815005	0.363957611	0.147901705	42095	10	13	ActiveESC	ActiveNPC	TRUE	TRUE	noChange	1	1	BT_Act2Act	CT_Act2Act
CENPM	9.370365	8.8447535	0.033684278	0.901969855	435069	11	4	NA	NA	FALSE	TRUE	noChange	5	1	NA	CT_PoiRep2Act
CENPO	12.15507	12.5731355	0.164643404	0.362466906	339176	10	9	ActiveESC	ActiveNPC	FALSE	TRUE	noChange	6	1	BT_Act2Act	CT_Act2Act
CENPP	1.9130159	1.60828975	-0.132220852	0.640106351	773147	5	7	ActiveESC	ActiveNPC	TRUE	FALSE	noChange	1	5	BT_Act2Act	CT_Act2Act
CENPW	35.505139	23.4746	-0.476608168	0.00527988	648289	5	10	ActiveESC	ActiveNPC	TRUE	TRUE	noChange	2	2	BT_Act2Act	CT_PoiRep2PoiRep
CEP128	0.93737605	0.9932285	0.198721941	0.596458527	228971	2	7	BackgroundESC	PolycombNPC	TRUE	TRUE	noChange	8	8	BT_Bg2PoiRep	CT_Bg2Bg
CEP135	3.1568471	2.34235315	-0.312162969	0.130728362	512251	2	4	NA	ActiveNPC	TRUE	TRUE	noChange	8	1	NA	CT_Bg2Act
CEP152	2.55062055	3.05893835	0.377970154	0.092464064	243799	1	3	ActiveESC	ActiveNPC	TRUE	TRUE	noChange	8	1	BT_Act2Act	CT_Bg2Act
CEP290	2.1100134	3.44588675	0.817111929	4.80E-06	168484	6	8	ActiveESC	ActiveNPC	TRUE	TRUE	noChange	8	1	BT_Act2Act	CT_Bg2Act
CEP44	1.9948257	2.7273003	0.56451116	0.002896469	550454	8	8	ActiveESC	ActiveNPC	FALSE	TRUE	noChange	7	2	BT_Act2Act	CT_PoiRep2PoiRep
CEP57	7.01891825	7.3649056	0.186345835	0.251894487	129876	2	7	ActiveESC	ActiveNPC	TRUE	FALSE	noChange	1	6	BT_Act2Act	CT_Act2PoiRep
CEP63	1.84805395	1.9718688	0.20592034	0.395399393	476685	14	10	ActiveESC	NA	TRUE	FALSE	noChange	1	7	NA	CT_Act2PoiRep
CEP68	3.82163585	5.9922726	0.763356581	5.01E-08	351279	6	9	NA	NA	TRUE	FALSE	noChange	1	7	NA	CT_Act2PoiRep
CEP70	4.0680482	5.9931142	0.670745495	0.000125314	477867	24	19	ActiveESC	ActiveNPC	FALSE	TRUE	noChange	5	6	BT_Act2Act	CT_PoiRep2PoiRep
CEP78	4.30656115	4.46626065	0.166611409	0.413264671	768957	2	4	ActiveESC	ActiveNPC	TRUE	TRUE	noChange	8	2	BT_Act2Act	CT_Bg2PoiRep
CEP85	9.5271405	10.6256785	0.272028111	0.073559889	5702	2	2	NA	NA	FALSE	TRUE	noChange	7	4	NA	CT_PoiRep2PoiRep
CEP95	10.868529	11.9382995	0.250889411	0.239779758	293298	1	1	ActiveESC	ActiveNPC	TRUE	TRUE	noChange	8	8	BT_Act2Act	CT_Bg2Bg
CERKL	0.062792935	0.175586945	1.324930388	0.121639313	385431	6	5	PoisedESC	PoisedNPC	TRUE	TRUE	noChange	1	8	BT_PoiRep2PoiRep	CT_Any2Bg
CERS5	4.54064345	5.65395095	0.429547325	0.014066173	156683	7	7	ActiveESC	ActiveNPC	TRUE	TRUE	noChange	1	1	BT_Act2Act	CT_Act2Act
CERS6	7.952214	7.69670085	0.06883209	0.697242498	381277	6	13	NA	NA	FALSE	TRUE	noChange	6	1	NA	CT_Act2Act
CES5A	0	0	NA	NA	269816	3	6	BackgroundESC	NA	FALSE	TRUE	noChange	6	4	NA	CT_Act2PoiRep
CETN1	0	0	NA	NA	297830	6	6	BackgroundESC	PolycombNPC	TRUE	TRUE	noChange	8	8	BT_Bg2PoiRep	CT_Bg2Bg
CFI	0.038389572	0.004094837	-1.187744969	0.352654598	529669	2	2	ActiveESC	NA	TRUE	TRUE	noChange	1	1	NA	CT_Act2Act
CFL1	123.3764	89.002565	-0.352384231	0.001539277	121443	3	3	NA	NA	TRUE	TRUE	noChange	1	8	NA	CT_Any2Bg
CFTR	0.059820669	0.048051186	-0.162620305	0.893937767	695280	3	2	BackgroundESC	BackgroundNPC	TRUE	TRUE	noChange	8	1	BT_Bg2Bg	CT_Bg2Act
CGA	0	0.125226987	1.082483192	0.35882049	635957	3	2	BackgroundESC	BackgroundNPC	TRUE	TRUE	noChange	1	8	BT_Bg2Bg	CT_Any2Bg
CGN	6.4368112	2.45516135	-1.263377422	1.73E-14	35704	2	6	ActiveESC	ActiveNPC	TRUE	TRUE	noChange	8	4	BT_Act2Act	CT_Bg2PoiRep
CGREF1	0.867915985	0.96240505	0.255324337	0.602441569	339737	19	12	PoisedESC	PoisedNPC	FALSE	TRUE	noChange	5	6	BT_PoiRep2PoiRep	CT_PoiRep2PoiRep
CGRRF1	2.0719052	1.83093665	-0.062417947	0.859258131	221152	10	10	NA	ActiveNPC	FALSE	TRUE	noChange	7	3	NA	CT_PoiRep2PoiRep
CH25H	0.082991037	0	-1.151046261	0.326238866	89754	6	5	PoisedESC	PoisedNPC	TRUE	TRUE	noChange	8	8	BT_PoiRep2PoiRep	CT_Bg2Bg
CHAC1	5.65756515	2.0430159	-1.294203071	0.001141888	241599	12	7	NA	NA	TRUE	TRUE	noChange	1	8	NA	CT_Any2Bg
CHAD	0.30420448	0.2112794	-0.335864902	0.745161592	289415	25	24	NA	NA	TRUE	FALSE	noChange	1	7	NA	CT_Act2PoiRep
CHAT	0	0.02095992	0.918393206	0.433527493	77870	8	10	PoisedESC	NA	FALSE	FALSE	noChange	7	5	NA	CT_PoiRep2Act
CHCHD4	14.020008	3.87910595	-1.721810098	1.39E-19	440904	1	2	NA	NA	TRUE	TRUE	downreg	2	2	NA	CT_PoiRep2PoiRep
CHCHD5	1.9895603	2.47202845	0.425062886	0.14653881	363747	7	6	ActiveESC	ActiveNPC	FALSE	TRUE	noChange	6	8	BT_Act2Act	CT_Any2Bg
CHCHD6	4.8803196	6.6528201	0.555863698	0.021760511	474506	7	8	NA	PoisedNPC	FALSE	TRUE	noChange	1	4	NA	CT_Act2PoiRep
CHD1	10.133453	9.994337	0.096608008	0.694575488	585677	6	7	ActiveESC	ActiveNPC	TRUE	TRUE	noChange	8	8	BT_Act2Act	CT_Bg2Bg
CHD2	4.8765045	6.15084335	0.451300013	0.000146721	256126	5	9	ActiveESC	ActiveNPC	TRUE	TRUE	noChange	1	1	BT_Act2Act	CT_Act2Act
CHD3	4.18955025	7.4582295	0.946197875	4.40E-09	280294	7	5	NA	NA	TRUE	TRUE	noChange	2	4	NA	CT_PoiRep2PoiRep
CHD4	57.27109	55.828861	0.079796636	0.641979961	143506	13	10	NA	NA	FALSE	TRUE	noChange	6	1	NA	CT_Act2Act
CHD5	0.159723335	0.056245672	-1.258023499	0.050535296	1170	13	17	NA	NA	FALSE	TRUE	noChange	6	3	NA	CT_Act2PoiRep
CHD7	15.669864	16.0599805	0.153110746	0.360470136	724621	24	26	NA	ActiveNPC	FALSE	FALSE	noChange	6	1	NA	CT_Act2Act
CHD8	16.6319375	11.529911	-0.409677877	0.004141889	210951	4	4	ActiveESC	ActiveNPC	TRUE	TRUE	noChange	1	1	BT_Act2Act	CT_Act2Act
CHD9	3.4419203	4.37844705	0.461625777	0.001551492	268973	4	6	NA	NA	TRUE	TRUE	noChange	1	1	NA	CT_Act2Act
CHEK1	11.008517	9.0436405	-0.165238657	0.380142445	138886	10	8	ActiveESC	ActiveNPC	TRUE	FALSE	noChange	1	6	BT_Act2Act	CT_Act2PoiRep
CHERP	16.2740385	13.2423675	-0.179979796	0.208268359	322925	2	3	ActiveESC	ActiveNPC	TRUE	TRUE	noChange	1	1	BT_Act2Act	CT_Act2Act
CHGA	0.745667	0.47845368	-0.485133938	0.483860484	232566	4	3	NA	NA	TRUE	TRUE	noChange	8	8	NA	CT_Bg2Bg
CHGB	0.404383525	0.6997669	0.869403963	0.051092339	404817	21	9	NA	ActiveNPC	TRUE	TRUE	noChange	1	1	NA	CT_Act2Act
CHI3L1	0.054129865	0.34718427	2.357239136	0.001530634	51105	3	2	NA	NA	TRUE	TRUE	upreg	1	4	NA	CT_Act2PoiRep
CHI3L2	0.009103262	0.019371869	0.271717888	0.826069093	30654	3	2	ActiveESC	PolycombNPC	TRUE	TRUE	noChange	1	3	BT_Act2PoiRep	CT_Act2PoiRep
CHIT1	0.004511051	0.0058984	0.166347066	0.905074681	51127	2	6	NA	NA	TRUE	FALSE	noChange	3	6	NA	CT_PoiRep2PoiRep
CHL1	0.002943894	0.235960485	4.927068724	1.29E-10	436899	5	12	PoisedESC	NA	FALSE	TRUE	upreg	6	3	NA	CT_Act2PoiRep
CHML	12.4472395	5.72267535	-0.997023683	7.58E-12	62277	7	4	BackgroundESC	ActiveNPC	TRUE	TRUE	noChange	8	1	BT_Bg2Act	CT_Bg2Act
CHMP1B	14.540803	13.9709855	0.056347747	0.809190192	301266	3	6	NA	ActiveNPC	TRUE	TRUE	noChange	2	8	NA	CT_Any2Bg
CHN1	9.469709	6.7091243	-0.373701146	0.058222025	383262	18	19	ActiveESC	ActiveNPC	FALSE	FALSE	noChange	1	5	BT_Act2Act	CT_Act2Act
CHN2	0.230988455	0.26685447	0.313690686	0.615679146	670250	4	6	NA	PoisedNPC	FALSE	TRUE	noChange	6	3	NA	CT_Act2PoiRep
CHPT1	3.22897485	1.4041661	-1.075180453	6.91E-08	172838	1	1	NA	NA	TRUE	TRUE	noChange	8	8	NA	CT_Bg2Bg
CHRDL1	7.24918835	4.77664815	-0.47824284	0.010040297	816840	7	10	NA	NA	TRUE	FALSE	noChange	3	1	NA	CT_PoiRep2Act
CHRM3	0.216977055	0.13509699	-0.541972853	0.335400198	61591	7	6	NA	NA	FALSE	FALSE	noChange	7	7	NA	CT_PoiRep2PoiRep
CHRM4	0.074835521	0.944244275	2.872123488	0.000780893	116225	13	15	NA	NA	TRUE	TRUE	upreg	1	1	NA	CT_Act2Act
CHRM5	0.010107371	0.007930131	-0.048393065	0.97397771	239497	4	12	BackgroundESC	BackgroundNPC	TRUE	FALSE	noChange	8	7	BT_Bg2Bg	CT_Bg2PoiRep
CHRNA1	0	0.010558266	0.418319779	0.694575488	383183	12	13	ActiveESC	NA	TRUE	TRUE	noChange	1	1	NA	CT_Act2Act
CHRNA10	0.35580705	0.305324505	-0.0863447	0.927492709	103006	33	19	ActiveESC	ActiveNPC	TRUE	FALSE	noChange	1	5	BT_Act2Act	CT_Act2Act
CHRNA5	5.08795315	3.8573363	-0.27793727	0.247080139	252257	19	8	NA	NA	FALSE	FALSE	noChange	6	5	NA	CT_Act2Act
CHRNA9	0.13847539	0.025908098	-1.39192337	0.243338409	508136	8	1	NA	NA	TRUE	TRUE	noChange	1	8	NA	CT_Any2Bg
CHRNB2	0.172487915	0.76977435	2.169019387	8.85E-08	36468	2	3	NA	NA	TRUE	TRUE	upreg	1	1	NA	CT_Act2Act
CHRNB3	0.005797304	0	-0.324142841	0.697242498	719644	3	6	ActiveESC	NA	TRUE	TRUE	noChange	1	8	NA	CT_Any2Bg
CHST1	0.19922527	0.231388015	0.291301197	0.739947764	116054	24	24	PoisedESC	NA	FALSE	FALSE	noChange	5	4	NA	CT_PoiRep2PoiRep
CHST11	1.8535484	2.670269	0.63168053	0.005556796	173656	5	7	NA	PoisedNPC	TRUE	TRUE	noChange	1	3	NA	CT_Act2PoiRep
CHST12	4.96541285	4.38426785	-0.062384424	0.842838245	662163	4	6	NA	NA	TRUE	TRUE	noChange	1	2	NA	CT_Act2PoiRep
CHST14	7.9433265	10.0802935	0.457055769	0.012361504	241514	4	5	NA	NA	TRUE	TRUE	noChange	1	3	NA	CT_Act2PoiRep
CHST15	5.19862535	1.5559364	-1.598381917	3.40E-12	99996	8	17	NA	NA	FALSE	TRUE	downreg	6	2	NA	CT_Act2PoiRep
CHST6	3.88078125	2.1463373	-0.73111363	2.98E-05	275143	2	2	NA	NA	TRUE	TRUE	noChange	8	3	NA	CT_Bg2PoiRep
CHST7	21.2478455	7.185121	-1.302952854	0.048248729	798739	1	3	NA	NA	TRUE	TRUE	noChange	1	1	NA	CT_Act2Act
CHST9	3.152293	0.325105085	-2.983194142	5.52E-11	304028	2	3	NA	PoisedNPC	TRUE	TRUE	downreg	8	1	NA	CT_Bg2Act
CHSY1	14.8979735	6.1613865	-1.14816439	1.80E-15	258635	35	25	NA	NA	FALSE	TRUE	noChange	1	4	NA	CT_Act2PoiRep
CHTF18	9.86788825	12.5216785	0.456113218	0.00769105	258929	2	4	NA	NA	TRUE	TRUE	noChange	2	2	NA	CT_PoiRep2PoiRep
CIC	8.5087575	14.3739305	0.871401142	4.14E-11	328917	21	36	NA	NA	FALSE	FALSE	noChange	6	4	NA	CT_Act2PoiRep
CILP	0.007829014	0.054766665	1.553252331	0.193870649	248709	1	3	NA	NA	TRUE	TRUE	noChange	8	1	NA	CT_Bg2Act
CIRH1A	38.704703	16.1883555	-1.130216248	3.27E-10	273496	7	6	ActiveESC	ActiveNPC	TRUE	TRUE	noChange	1	1	BT_Act2Act	CT_Act2Act
CISD3	12.8899605	14.8574755	0.319587638	0.048707525	286872	11	11	NA	NA	FALSE	TRUE	noChange	7	2	NA	CT_PoiRep2PoiRep
CITED1	0.354070795	1.3290114	1.872000206	0.000427544	805081	6	3	PoisedESC	NA	TRUE	TRUE	upreg	1	1	NA	CT_Act2Act
CKAP2L	6.23897075	7.5441483	0.387643797	0.012511634	363798	25	22	ActiveESC	ActiveNPC	TRUE	TRUE	noChange	1	3	BT_Act2Act	CT_Act2PoiRep
CKM	0.012007738	0.017907587	0.157537016	0.897849633	329601	11	6	NA	PoisedNPC	FALSE	TRUE	noChange	6	2	NA	CT_Act2PoiRep
CKMT2	0.386186895	0.071658626	-1.944597497	0.014362906	579885	3	2	NA	NA	TRUE	TRUE	noChange	8	8	NA	CT_Bg2Bg
CLASP2	5.2494209	3.53149855	-0.452337362	0.000459912	447171	8	9	ActiveESC	ActiveNPC	TRUE	FALSE	noChange	8	5	BT_Act2Act	CT_Bg2Act
CLASRP	12.6548415	12.1351705	0.056122992	0.775879535	329569	13	8	ActiveESC	ActiveNPC	FALSE	TRUE	noChange	1	1	BT_Act2Act	CT_Act2Act
CLC	0.031594285	0	-0.342322122	0.697242498	328455	1	1	BackgroundESC	BackgroundNPC	TRUE	TRUE	noChange	3	1	BT_Bg2Bg	CT_PoiRep2Act
CLCA2	0.007755879	0.006085176	-0.048393065	0.97397771	22861	1	1	BackgroundESC	BackgroundNPC	TRUE	TRUE	noChange	8	8	BT_Bg2Bg	CT_Bg2Bg
CLCF1	0.61528368	1.370648065	1.168572579	0.047571024	121731	2	1	NA	NA	TRUE	TRUE	noChange	8	1	NA	CT_Bg2Act
CLCN1	0.069409395	0.035169422	-0.556969342	0.697242498	702932	3	5	ActiveESC	NA	TRUE	TRUE	noChange	1	4	NA	CT_Act2PoiRep
CLDN1	0.670265725	0.28442321	-1.030612565	0.098204097	494155	6	5	NA	PoisedNPC	TRUE	TRUE	noChange	1	8	NA	CT_Any2Bg
CLDN10	4.3448618	1.67519045	-1.236643485	1.42E-07	204796	1	3	BackgroundESC	BackgroundNPC	TRUE	TRUE	noChange	8	8	BT_Bg2Bg	CT_Bg2Bg
CLDN11	0.195019685	0.044543606	-1.684323419	0.042147384	488124	10	7	NA	NA	TRUE	TRUE	noChange	3	3	NA	CT_PoiRep2PoiRep
CLDN14	0.012222373	0	-0.455291738	0.673391315	426811	1	1	BackgroundESC	PolycombNPC	TRUE	TRUE	noChange	8	3	BT_Bg2PoiRep	CT_Bg2PoiRep
CLDN23	1.72607795	0.24806127	-2.432437447	2.10E-05	709705	28	35	NA	NA	FALSE	FALSE	downreg	5	6	NA	CT_PoiRep2PoiRep
CLDN24	0.165699175	0.044701439	-0.728205835	0.626695806	553325	5	2	BackgroundESC	NA	TRUE	TRUE	noChange	3	8	NA	CT_Any2Bg
CLDN7	7.567771	0.58249022	-3.459557415	1.79E-20	280197	8	8	NA	NA	TRUE	FALSE	downreg	1	5	NA	CT_Act2Act
CLEC12A	0	0	NA	NA	144428	2	2	BackgroundESC	BackgroundNPC	TRUE	TRUE	noChange	8	8	BT_Bg2Bg	CT_Bg2Bg
CLEC14A	0.024147876	0.020112321	-0.049264179	0.976866081	215992	8	2	PoisedESC	PoisedNPC	TRUE	TRUE	noChange	3	8	BT_PoiRep2PoiRep	CT_Any2Bg
CLEC18C	0.079641428	1.3476999	3.642282371	2.36E-08	273717	2	2	ActiveESC	ActiveNPC	TRUE	TRUE	upreg	1	1	BT_Act2Act	CT_Act2Act
CLEC2L	0.045255895	0.24177948	1.860374467	0.063065196	701933	2	2	NA	NA	TRUE	TRUE	noChange	1	8	NA	CT_Any2Bg
CLEC3A	0.2429263	0.092536478	-0.908325214	0.459647611	275867	9	12	ActiveESC	NA	FALSE	TRUE	noChange	6	3	NA	CT_Act2PoiRep
CLEC4A	0.12059277	0.044493366	-0.680107762	0.665099057	143875	1	1	BackgroundESC	NA	TRUE	TRUE	noChange	8	8	NA	CT_Bg2Bg
CLEC4E	0.034986988	0.058361261	0.46450304	0.73075826	143981	10	7	BackgroundESC	BackgroundNPC	FALSE	TRUE	noChange	1	3	BT_Bg2Bg	CT_Act2PoiRep
CLEC4G	0	0	NA	NA	321461	1	1	PoisedESC	PoisedNPC	TRUE	TRUE	noChange	3	2	BT_PoiRep2PoiRep	CT_PoiRep2PoiRep
CLEC5A	0	0	NA	NA	702570	3	5	BackgroundESC	BackgroundNPC	TRUE	TRUE	noChange	8	8	BT_Bg2Bg	CT_Bg2Bg
CLEC6A	0.127508813	0	-1.958721308	0.083973982	143952	1	1	BackgroundESC	BackgroundNPC	TRUE	TRUE	noChange	8	8	BT_Bg2Bg	CT_Bg2Bg
CLEC7A	0.052349645	0.046248185	-0.049222753	0.975734072	144490	1	1	ActiveESC	BackgroundNPC	TRUE	TRUE	noChange	8	8	BT_Any2Bg	CT_Bg2Bg
CLECL1	0	0	NA	NA	144337	1	2	BackgroundESC	BackgroundNPC	TRUE	TRUE	noChange	8	8	BT_Bg2Bg	CT_Bg2Bg
CLGN	2.9868356	4.58461735	0.730305012	0.000431727	539580	2	4	NA	ActiveNPC	TRUE	TRUE	noChange	8	1	NA	CT_Bg2Act
CLIC2	0.085948248	0.04254448	-0.586160426	0.696950148	830010	1	2	BackgroundESC	BackgroundNPC	TRUE	TRUE	noChange	8	8	BT_Bg2Bg	CT_Bg2Bg
CLIC4	69.31149	43.7598525	-0.543254078	3.58E-05	5373	1	1	ActiveESC	NA	TRUE	TRUE	noChange	8	8	NA	CT_Bg2Bg
CLIP1	2.20882135	3.0197121	0.561390893	0.002549609	178115	1	1	NA	ActiveNPC	TRUE	TRUE	noChange	8	8	NA	CT_Bg2Bg
CLIP2	2.370501	6.551834	1.570450379	3.09E-23	682392	12	12	NA	NA	TRUE	TRUE	upreg	1	2	NA	CT_Act2PoiRep
CLK3	8.4360565	9.4281765	0.276482221	0.337222684	251304	4	5	NA	NA	TRUE	TRUE	noChange	1	2	NA	CT_Act2PoiRep
CLK4	0.94773715	0.88815325	0.025483264	0.952893242	609837	4	5	PolycombESC	PolycombNPC	TRUE	TRUE	noChange	1	2	BT_PoiRep2PoiRep	CT_Act2PoiRep
CLMN	0.555504325	0.837393065	0.693907639	0.060214771	233188	1	2	NA	NA	TRUE	FALSE	noChange	8	7	NA	CT_Bg2PoiRep
CLMP	8.2572593	2.56878045	-1.539855225	4.53E-09	138149	8	8	NA	NA	FALSE	FALSE	downreg	6	6	NA	CT_Act2PoiRep
CLN5	2.2427727	2.42507685	0.230509484	0.462763827	199081	1	1	NA	NA	TRUE	TRUE	noChange	8	8	NA	CT_Bg2Bg
CLNK	0.004813874	0	-0.383887628	0.697242498	498814	1	1	BackgroundESC	BackgroundNPC	TRUE	TRUE	noChange	8	8	BT_Bg2Bg	CT_Bg2Bg
CLP1	8.643839	4.89587925	-0.696298704	0.000290228	119488	3	8	NA	ActiveNPC	TRUE	FALSE	noChange	8	1	NA	CT_Bg2Act
CLPB	4.8150045	2.91346375	-0.601920637	0.001612505	122778	3	3	NA	NA	TRUE	TRUE	noChange	3	2	NA	CT_PoiRep2PoiRep
CLPTM1	27.181864	19.6022035	-0.353327822	0.009392512	329556	1	1	ActiveESC	NA	TRUE	TRUE	noChange	8	8	NA	CT_Bg2Bg
CLPX	8.361558	5.6311795	-0.452358566	0.006072452	248702	6	9	ActiveESC	ActiveNPC	TRUE	FALSE	noChange	1	5	BT_Act2Act	CT_Act2Act
CLRN1	0	0	NA	NA	481807	1	1	NA	NA	TRUE	TRUE	noChange	3	8	NA	CT_Any2Bg
CLSTN2	0.079311057	2.74691735	5.01493576	1.03E-37	478241	13	31	PoisedESC	PoisedNPC	FALSE	FALSE	upreg	7	6	BT_PoiRep2PoiRep	CT_PoiRep2PoiRep
CLU	25.118413	30.95603	0.41850707	0.017462666	715238	7	12	NA	NA	FALSE	FALSE	noChange	7	5	NA	CT_PoiRep2Act
CLUL1	0.27718795	0.202800815	-0.277002808	0.786427019	297832	4	6	NA	NA	TRUE	TRUE	noChange	8	1	NA	CT_Bg2Act
CLVS1	0.57893365	0.42863483	-0.305002586	0.515857554	724747	8	8	ActiveESC	NA	FALSE	FALSE	noChange	7	5	NA	CT_PoiRep2Act
CLVS2	0.199189295	0.514734995	1.344848532	0.046213163	647172	2	6	PoisedESC	NA	TRUE	TRUE	noChange	3	8	NA	CT_Any2Bg
CMA1	0.016006	0.094889175	0.818614127	0.552769038	211754	3	4	BackgroundESC	BackgroundNPC	TRUE	FALSE	noChange	8	5	BT_Bg2Bg	CT_Bg2Act
CMAHP	0	0	NA	NA	617998	25	20	NA	ActiveNPC	TRUE	TRUE	noChange	1	3	NA	CT_Act2PoiRep
CMBL	5.8762368	5.59728215	0.046150423	0.861218925	558248	5	4	NA	NA	TRUE	TRUE	noChange	1	3	NA	CT_Act2PoiRep
CMC1	2.2920514	1.68560635	-0.320072299	0.142306077	445460	20	14	ActiveESC	ActiveNPC	FALSE	TRUE	noChange	4	4	BT_Act2Act	CT_PoiRep2PoiRep
CMIP	9.68884475	8.4085607	-0.087318485	0.697242498	276823	16	17	NA	NA	TRUE	FALSE	noChange	1	6	NA	CT_Act2PoiRep
CMTM4	5.21034775	5.12408785	0.089983255	0.697242498	272973	9	4	NA	ActiveNPC	TRUE	TRUE	noChange	8	1	NA	CT_Bg2Act
CMTM5	0.012128846	0.63911815	4.331368953	9.37E-08	211441	3	3	NA	NA	TRUE	TRUE	upreg	8	1	NA	CT_Bg2Act
CMTM6	15.124827	11.851964	-0.234903946	0.12328899	446850	7	5	ActiveESC	ActiveNPC	TRUE	TRUE	noChange	8	1	BT_Act2Act	CT_Bg2Act
CMYA5	0.10686016	0.085055842	-0.198676631	0.77907413	579428	1	1	PoisedESC	PoisedNPC	TRUE	TRUE	noChange	8	8	BT_PoiRep2PoiRep	CT_Bg2Bg
CNBD1	0	0.005304178	0.315229198	0.697242498	732946	11	5	BackgroundESC	BackgroundNPC	TRUE	TRUE	noChange	8	8	BT_Bg2Bg	CT_Bg2Bg
CNBP	153.80322	112.464955	-0.334225563	0.009938659	475088	3	2	ActiveESC	ActiveNPC	TRUE	TRUE	noChange	1	1	BT_Act2Act	CT_Act2Act
CNDP1	0	0	NA	NA	318877	3	2	BackgroundESC	NA	TRUE	TRUE	noChange	1	3	NA	CT_Act2PoiRep
CNFN	4.8957495	6.36264675	0.483965918	0.361821657	328928	9	12	NA	NA	TRUE	TRUE	noChange	1	3	NA	CT_Act2PoiRep
CNGA2	0	0	NA	NA	829109	2	4	BackgroundESC	NA	TRUE	TRUE	noChange	8	3	NA	CT_Bg2PoiRep
CNGA3	0.015929845	0.013539085	-0.048943756	0.977971156	359648	8	12	PoisedESC	PoisedNPC	FALSE	FALSE	noChange	6	6	BT_PoiRep2PoiRep	CT_Act2PoiRep
CNGB1	0.016873717	0.002890234	-0.679145172	0.628486426	270336	33	22	NA	NA	FALSE	TRUE	noChange	6	4	NA	CT_Act2PoiRep
CNGB3	0.017833564	0	-1.02168219	0.38349394	732909	5	4	BackgroundESC	BackgroundNPC	TRUE	TRUE	noChange	8	1	BT_Bg2Bg	CT_Bg2Act
CNIH	13.7112855	11.320415	-0.155604015	0.534164041	221132	11	7	ActiveESC	NA	TRUE	TRUE	noChange	1	1	NA	CT_Act2Act
CNIH3	0.64174542	0.24097223	-1.248555798	0.003081727	57403	4	4	ActiveESC	ActiveNPC	TRUE	TRUE	noChange	8	1	BT_Act2Act	CT_Bg2Act
CNIH4	9.054625	6.672117	-0.31941257	0.061369447	57376	5	3	ActiveESC	ActiveNPC	TRUE	TRUE	noChange	1	1	BT_Act2Act	CT_Act2Act
CNKSR2	3.42544565	3.95557925	0.322357613	0.163930839	791027	2	6	NA	ActiveNPC	TRUE	TRUE	noChange	8	1	NA	CT_Bg2Act
CNN3	70.076305	98.855068	0.612453545	6.14E-08	25555	3	8	NA	ActiveNPC	TRUE	TRUE	noChange	8	1	NA	CT_Bg2Act
CNNM2	2.57945735	2.8269841	0.25037637	0.417882386	93636	32	26	NA	NA	FALSE	FALSE	noChange	1	5	NA	CT_Act2Act
CNNM3	6.318269	5.5564488	-0.069703382	0.751562531	359261	17	19	NA	NA	TRUE	FALSE	noChange	1	6	NA	CT_Act2PoiRep
CNNM4	2.7887529	3.956939	0.617420955	0.000965469	359251	31	29	NA	NA	FALSE	FALSE	noChange	1	6	NA	CT_Act2PoiRep
CNO	10.4951985	7.6032173	-0.343635661	0.127706676	497878	3	9	NA	NA	TRUE	FALSE	noChange	8	1	NA	CT_Bg2Act
CNOT1	47.0872	33.5041335	-0.371964239	0.001899863	270484	12	5	ActiveESC	ActiveNPC	TRUE	TRUE	noChange	8	8	BT_Act2Act	CT_Bg2Bg
CNOT2	4.8949313	4.2255295	-0.095412178	0.618290033	162507	8	3	ActiveESC	ActiveNPC	TRUE	TRUE	noChange	3	1	BT_Act2Act	CT_PoiRep2Act
CNOT4	2.1084283	2.5175767	0.370062217	0.101382871	700733	2	2	NA	NA	TRUE	TRUE	noChange	8	8	NA	CT_Bg2Bg
CNOT6	7.0839531	7.8428687	0.261008358	0.129972131	610233	2	2	NA	NA	TRUE	TRUE	noChange	8	8	NA	CT_Bg2Bg
CNP	15.364739	25.877633	0.866089127	1.76E-11	287570	25	17	NA	NA	TRUE	FALSE	noChange	1	5	NA	CT_Act2Act
CNPY1	0	0.240597423	3.101450439	0.002914209	706369	6	6	PoisedESC	PoisedNPC	TRUE	TRUE	upreg	2	2	BT_PoiRep2PoiRep	CT_PoiRep2PoiRep
CNPY3	26.4440745	32.223338	0.40056527	0.003542942	622536	1	2	ActiveESC	NA	TRUE	TRUE	noChange	1	8	NA	CT_Any2Bg
CNR1	0.15677135	0.30334307	0.964725063	0.130479992	636280	3	4	PoisedESC	PoisedNPC	TRUE	TRUE	noChange	8	3	BT_PoiRep2PoiRep	CT_Bg2PoiRep
CNTD2	0	0.034661834	0.869663497	0.458543614	328555	9	4	NA	NA	TRUE	TRUE	noChange	3	3	NA	CT_PoiRep2PoiRep
CNTFR	0.53037552	57.427591	6.797343703	2.77E-187	761375	5	5	PoisedESC	NA	TRUE	TRUE	upreg	1	3	NA	CT_Act2PoiRep
CNTLN	2.2594343	1.6430735	-0.3382715	0.117526442	755912	5	4	NA	NA	TRUE	TRUE	noChange	4	8	NA	CT_Any2Bg
CNTN5	0.006050313	0.022172215	1.055997011	0.430838374	130913	11	12	PoisedESC	PoisedNPC	TRUE	TRUE	noChange	8	8	BT_PoiRep2PoiRep	CT_Bg2Bg
CNTNAP2	30.7282315	18.846672	-0.585814291	0.004464501	703816	1	1	PoisedESC	NA	TRUE	TRUE	noChange	8	8	NA	CT_Bg2Bg
CNTNAP4	0.012086021	0.022088357	0.482680274	0.721020607	275346	1	1	PoisedESC	PoisedNPC	TRUE	TRUE	noChange	8	8	BT_PoiRep2PoiRep	CT_Bg2Bg
COA5	4.92203045	7.49765965	0.717755409	0.000123381	359732	2	3	ActiveESC	ActiveNPC	TRUE	TRUE	noChange	2	1	BT_Act2Act	CT_PoiRep2Act
COG1	5.0587647	6.16614915	0.399253883	0.038599749	295767	2	4	ActiveESC	ActiveNPC	TRUE	TRUE	noChange	1	4	BT_Act2Act	CT_Act2PoiRep
COG2	2.9163931	2.3568995	-0.190199513	0.331391622	59012	5	7	ActiveESC	NA	FALSE	FALSE	noChange	5	1	NA	CT_PoiRep2Act
COG4	15.12538675	16.7000315	0.258869921	0.076728811	273769	20	14	ActiveESC	ActiveNPC	TRUE	FALSE	noChange	1	5	BT_Act2Act	CT_Act2Act
COG7	4.68443085	5.765651	0.408556079	0.089756496	264299	1	2	ActiveESC	ActiveNPC	TRUE	TRUE	noChange	2	3	BT_Act2Act	CT_PoiRep2PoiRep
COL11A1	9.1961962	21.7211255	1.349550377	1.42E-14	28262	9	14	NA	NA	TRUE	TRUE	noChange	1	1	NA	CT_Act2Act
COL12A1	2.6991321	1.0925966	-1.157764156	7.07E-05	632164	12	25	PoisedESC	PoisedNPC	TRUE	TRUE	noChange	8	8	BT_PoiRep2PoiRep	CT_Bg2Bg
COL13A1	1.103776625	1.065010225	0.06703093	0.874690748	84234	7	12	NA	NA	TRUE	FALSE	noChange	8	4	NA	CT_Bg2PoiRep
COL14A1	1.65142725	0.54866426	-1.441268094	6.94E-07	743494	1	1	BackgroundESC	BackgroundNPC	TRUE	TRUE	noChange	8	3	BT_Bg2Bg	CT_Bg2PoiRep
COL1A1	7.410079	10.603445	0.633107892	8.67E-06	289360	10	12	NA	PoisedNPC	TRUE	TRUE	noChange	1	4	NA	CT_Act2PoiRep
COL1A2	15.121232	21.4669875	0.615603856	0.000285784	688553	3	4	NA	NA	TRUE	TRUE	noChange	8	1	NA	CT_Bg2Act
COL22A1	0.62328655	1.0979485	0.898593634	0.015156923	749279	2	5	NA	NA	TRUE	TRUE	noChange	3	4	NA	CT_PoiRep2PoiRep
COL23A1	1.27916635	1.81940625	0.469427055	0.697242498	609823	36	35	NA	NA	FALSE	FALSE	noChange	1	4	NA	CT_Act2PoiRep
COL25A1	0.331787585	0.449359685	0.527306068	0.298827803	529500	10	8	NA	NA	TRUE	TRUE	noChange	1	1	NA	CT_Act2Act
COL27A1	3.4022181	3.56039295	0.183030537	0.295027581	779471	14	20	NA	NA	TRUE	TRUE	noChange	1	6	NA	CT_Act2PoiRep
COL2A1	0.30527361	58.322218	7.615483078	0	156109	1	3	PoisedESC	NA	TRUE	TRUE	upreg	2	2	NA	CT_PoiRep2PoiRep
COL4A2	21.356967	32.945565	0.741113966	6.16E-10	209271	6	5	NA	NA	TRUE	TRUE	noChange	1	8	NA	CT_Any2Bg
COL4A5	8.9523815	22.767697	1.454109652	6.24E-20	816110	1	1	ActiveESC	ActiveNPC	TRUE	TRUE	noChange	8	1	BT_Act2Act	CT_Bg2Act
COL4A6	9.53529	20.975702	1.238641325	2.23E-08	816109	5	10	NA	ActiveNPC	TRUE	TRUE	noChange	1	1	NA	CT_Act2Act
COL5A2	15.6502765	14.705808	0.020938503	0.97956945	387870	3	8	ActiveESC	ActiveNPC	TRUE	TRUE	noChange	8	1	BT_Act2Act	CT_Bg2Act
COL5A3	0.22457991	1.26148965	2.507628403	9.73E-13	321880	8	10	NA	NA	TRUE	FALSE	upreg	1	6	NA	CT_Act2PoiRep
COL6A3	0.24423699	0.166422977	-0.424013642	0.505106204	402457	11	11	NA	NA	FALSE	TRUE	noChange	6	3	NA	CT_Act2PoiRep
COL8A2	0.436451105	0.017575345	-3.636879648	1.36E-06	7937	8	8	NA	NA	TRUE	TRUE	downreg	1	3	NA	CT_Act2PoiRep
COLEC12	1.17449185	7.38836985	2.371535505	0.001061738	297804	14	17	PoisedESC	PoisedNPC	TRUE	TRUE	upreg	3	1	BT_PoiRep2PoiRep	CT_PoiRep2Act
COLQ	0.240490915	0.566671385	1.268153696	0.011666857	441274	7	5	NA	NA	TRUE	TRUE	noChange	1	3	NA	CT_Act2PoiRep
COMMD1	4.5228868	4.8284808	0.212079409	0.459635272	350303	6	7	ActiveESC	ActiveNPC	TRUE	TRUE	noChange	1	1	BT_Act2Act	CT_Act2Act
COMMD2	8.9493605	6.67468135	-0.30562473	0.062411416	481422	15	9	ActiveESC	ActiveNPC	FALSE	TRUE	noChange	6	1	BT_Act2Act	CT_Act2Act
COMMD3	0.68980705	3.2086548	2.273084483	2.08E-12	70854	4	6	NA	NA	TRUE	TRUE	upreg	2	1	NA	CT_PoiRep2Act
COMMD6	10.6049195	13.54118925	0.465628101	0.002965045	198579	2	1	NA	NA	TRUE	TRUE	noChange	1	8	NA	CT_Any2Bg
COMMD7	16.4124895	14.795156	-0.035223715	0.897849633	411382	13	8	ActiveESC	ActiveNPC	TRUE	TRUE	noChange	1	1	BT_Act2Act	CT_Act2Act
COMMD9	8.4184745	6.27084165	-0.302987067	0.177710921	113139	4	11	ActiveESC	ActiveNPC	TRUE	FALSE	noChange	1	5	BT_Act2Act	CT_Act2Act
COPB1	22.291628	21.0178975	0.031604854	0.850093285	106233	2	2	ActiveESC	ActiveNPC	TRUE	TRUE	noChange	8	8	BT_Act2Act	CT_Bg2Bg
COPS3	32.7910135	22.415314	-0.428366528	0.006018326	282776	3	6	ActiveESC	ActiveNPC	TRUE	TRUE	noChange	1	2	BT_Act2Act	CT_Act2PoiRep
COPS6	27.8054695	22.745803	-0.171717386	0.288320969	690173	3	3	NA	NA	TRUE	TRUE	noChange	1	1	NA	CT_Act2Act
COPS7A	12.6827375	9.073142	-0.364000514	0.019888871	143522	3	3	ActiveESC	ActiveNPC	TRUE	TRUE	noChange	8	1	BT_Act2Act	CT_Bg2Act
COPS7B	8.715661	8.77010675	0.125239819	0.491151698	400970	4	2	NA	ActiveNPC	TRUE	TRUE	noChange	1	1	NA	CT_Act2Act
COPS8	10.89479	10.0059475	-0.007607654	0.97586691	402355	4	3	ActiveESC	NA	FALSE	TRUE	noChange	6	3	NA	CT_Act2PoiRep
COQ3	10.559531	3.81527065	-1.33647802	1.33E-09	639740	7	2	ActiveESC	ActiveNPC	FALSE	TRUE	noChange	6	8	BT_Act2Act	CT_Any2Bg
COQ7	4.3954682	3.8761949	-0.063033927	0.844791163	263119	10	13	ActiveESC	ActiveNPC	TRUE	TRUE	noChange	1	4	BT_Act2Act	CT_Act2PoiRep
COQ9	16.1465025	9.3294735	-0.670013836	0.000157806	270254	2	4	ActiveESC	ActiveNPC	TRUE	TRUE	noChange	8	8	BT_Act2Act	CT_Bg2Bg
CORIN	0.014348069	0.023052383	0.469232381	0.72124188	510434	6	5	PoisedESC	PoisedNPC	TRUE	TRUE	noChange	3	1	BT_PoiRep2PoiRep	CT_PoiRep2Act
CORO1C	25.03633	25.8946355	0.165120764	0.208600225	174933	2	3	NA	NA	TRUE	TRUE	noChange	1	1	NA	CT_Act2Act
COTL1	69.434265	106.84741	0.735849535	1.22E-06	277673	16	11	NA	NA	FALSE	TRUE	noChange	1	2	NA	CT_Act2PoiRep
COX10	5.635584	3.9088226	-0.409033053	0.065807266	281948	2	7	ActiveESC	ActiveNPC	TRUE	FALSE	noChange	8	5	BT_Act2Act	CT_Bg2Act
COX16	28.104391	19.216634	-0.427690726	0.009036213	225945	8	5	NA	NA	TRUE	TRUE	noChange	8	4	NA	CT_Bg2PoiRep
COX4I2	0.05735297	0	-0.399419624	0.697242498	411171	3	6	ActiveESC	NA	TRUE	TRUE	noChange	1	1	NA	CT_Act2Act
COX4NB	18.272853	10.7860325	-0.640547092	0.000130686	277893	5	7	ActiveESC	NA	TRUE	TRUE	noChange	4	4	NA	CT_PoiRep2PoiRep
COX5A	85.357025	51.8326785	-0.599316918	1.65E-06	251363	1	1	ActiveESC	NA	TRUE	TRUE	noChange	8	2	NA	CT_Bg2PoiRep
COX6A1	66.3773015	55.856473	-0.130152534	0.445040975	177763	5	5	ActiveESC	ActiveNPC	FALSE	FALSE	noChange	7	5	BT_Act2Act	CT_PoiRep2Act
COX6A1P2	50.4928305	12.460971	-1.882521744	3.31E-25	620931	25	20	ActiveESC	PoisedNPC	TRUE	FALSE	downreg	1	1	BT_Act2PoiRep	CT_Act2Act
COX6A2	0	0	NA	NA	266098	1	3	PolycombESC	PolycombNPC	TRUE	TRUE	noChange	8	8	BT_PoiRep2PoiRep	CT_Bg2Bg
COX6C	26.953208	24.3737125	-0.027435329	0.887528523	737035	2	3	NA	NA	TRUE	FALSE	noChange	2	7	NA	CT_PoiRep2PoiRep
COX7A2	37.93665	30.4971925	-0.196001131	0.209034995	632171	5	5	BackgroundESC	BackgroundNPC	TRUE	TRUE	noChange	8	1	BT_Bg2Bg	CT_Bg2Act
COX7A2L	12.8628145	10.5364535	-0.170394421	0.373681478	344287	4	3	BackgroundESC	NA	TRUE	TRUE	noChange	1	3	NA	CT_Act2PoiRep
COX8C	0.02813813	0.13687351	0.673677575	0.635723179	232669	2	3	ActiveESC	ActiveNPC	TRUE	TRUE	noChange	1	8	BT_Act2Act	CT_Any2Bg
CPA1	0	0.005463053	0.325602119	0.697242498	699266	2	5	NA	NA	TRUE	TRUE	noChange	8	1	NA	CT_Bg2Act
CPA2	0.10352639	0.104703005	0.091777974	0.952841148	699242	7	8	PolycombESC	NA	TRUE	TRUE	noChange	3	1	NA	CT_PoiRep2Act
CPA4	0.066691718	0.051839635	-0.166734407	0.901922414	699247	2	7	BackgroundESC	PolycombNPC	TRUE	TRUE	noChange	8	1	BT_Bg2PoiRep	CT_Bg2Act
CPAMD8	0.524869775	2.78346835	2.487589407	5.37E-29	322994	18	13	NA	NA	FALSE	FALSE	upreg	6	6	NA	CT_Act2PoiRep
CPD	8.6939805	9.112866	0.183562259	0.250301966	284810	1	1	PoisedESC	NA	TRUE	TRUE	noChange	3	3	NA	CT_PoiRep2PoiRep
CPEB3	0.215950145	0.227672515	0.175726039	0.809292843	90804	3	1	NA	ActiveNPC	TRUE	TRUE	noChange	8	8	NA	CT_Bg2Bg
CPLX3	0.033480969	0.026268797	-0.071895033	0.965651511	251343	18	21	NA	PoisedNPC	FALSE	FALSE	noChange	1	1	NA	CT_Act2Act
CPN2	0.026252054	0.020327677	-0.07835417	0.961734292	495498	5	3	ActiveESC	PoisedNPC	TRUE	TRUE	noChange	1	2	BT_Act2PoiRep	CT_Act2PoiRep
CPNE9	0.27767603	0.230717835	-0.117445604	0.912065525	439873	6	3	NA	NA	TRUE	TRUE	noChange	3	8	NA	CT_Any2Bg
CPOX	10.4144155	7.0626	-0.441023144	0.004437513	465624	10	10	ActiveESC	ActiveNPC	TRUE	TRUE	noChange	1	8	BT_Act2Act	CT_Any2Bg
CPSF4L	0.52169152	0.643056155	0.382144018	0.689212172	295788	2	3	NA	NA	TRUE	TRUE	noChange	3	3	NA	CT_PoiRep2PoiRep
CPSF6	20.190953	15.9017825	-0.226152152	0.137920547	162210	1	1	NA	ActiveNPC	TRUE	TRUE	noChange	8	8	NA	CT_Bg2Bg
CPT2	10.5264855	8.8456255	-0.133302385	0.519277494	12331	1	3	NA	NA	TRUE	TRUE	noChange	1	8	NA	CT_Any2Bg
CPXM1	38.563124	59.143145	0.72398736	0.000340373	404092	2	1	NA	ActiveNPC	TRUE	TRUE	noChange	8	8	NA	CT_Bg2Bg
CPXM2	1.36409465	0.055818024	-4.20428006	4.11E-20	99956	5	4	BackgroundESC	NA	FALSE	TRUE	downreg	6	4	NA	CT_Act2PoiRep
CPZ	3.21618415	0.598848435	-2.258431543	4.98E-16	498257	3	2	NA	NA	TRUE	TRUE	downreg	1	8	NA	CT_Any2Bg
CR1	0.022530888	0.003748018	-1.444060119	0.228138357	52185	3	3	PoisedESC	PoisedNPC	TRUE	TRUE	noChange	8	1	BT_PoiRep2PoiRep	CT_Bg2Act
CRABP1	89.30884	756.68856	2.950861097	2.54E-08	252211	23	17	NA	NA	FALSE	FALSE	upreg	6	4	NA	CT_Act2PoiRep
CRBN	3.0271828	3.57006155	0.352796734	0.049763121	437854	2	3	NA	NA	TRUE	TRUE	noChange	8	8	NA	CT_Bg2Bg
CRCT1	0	0	NA	NA	35974	4	4	BackgroundESC	BackgroundNPC	TRUE	TRUE	noChange	8	8	BT_Bg2Bg	CT_Bg2Bg
CREB1	5.8855885	4.74541025	-0.191830077	0.259105328	393533	7	3	NA	NA	TRUE	TRUE	noChange	1	1	NA	CT_Act2Act
CREB3	13.19692075	12.088974	-0.009817225	0.97189792	761684	12	7	ActiveESC	ActiveNPC	FALSE	FALSE	noChange	6	5	BT_Act2Act	CT_Act2Act
CREB3L2	6.6422491	6.08520425	-0.011194627	0.963222374	701544	2	6	ActiveESC	ActiveNPC	TRUE	FALSE	noChange	8	5	BT_Act2Act	CT_Bg2Act
CREB5	0.3705494	0.49114908	0.512867397	0.137906937	669991	1	1	BackgroundESC	BackgroundNPC	TRUE	TRUE	noChange	3	3	BT_Bg2Bg	CT_PoiRep2PoiRep
CREBBP	10.6140065	9.306442	-0.072033454	0.697242498	259427	32	15	NA	NA	FALSE	FALSE	noChange	6	5	NA	CT_Act2Act
CREBL2	6.5378125	4.29739485	-0.486176608	0.008971829	145260	4	5	NA	ActiveNPC	TRUE	TRUE	noChange	1	1	NA	CT_Act2Act
CREG1	8.20300745	11.42432175	0.591291067	0.000597828	40095	4	7	NA	NA	TRUE	FALSE	noChange	8	5	NA	CT_Bg2Act
CREM	4.251472	3.28102995	-0.256596805	0.218004132	74529	1	2	ActiveESC	ActiveNPC	TRUE	TRUE	noChange	8	1	BT_Act2Act	CT_Bg2Act
CRH	0	0	NA	NA	726403	5	8	NA	NA	TRUE	FALSE	noChange	1	5	NA	CT_Act2Act
CRHBP	0.069424552	0.026026965	-0.750970227	0.612261532	578595	2	1	PoisedESC	PoisedNPC	TRUE	TRUE	noChange	8	8	BT_PoiRep2PoiRep	CT_Bg2Bg
CRIM1	3.55465665	1.5966775	-1.027023792	3.79E-08	342389	9	10	NA	NA	TRUE	FALSE	noChange	1	6	NA	CT_Act2PoiRep
CRKL	27.606787	22.2253885	-0.1928938	0.30187192	430319	6	3	ActiveESC	ActiveNPC	TRUE	TRUE	noChange	1	1	BT_Act2Act	CT_Act2Act
CRLS1	7.6480445	4.28296285	-0.712940668	9.47E-06	404849	2	1	ActiveESC	ActiveNPC	TRUE	TRUE	noChange	8	8	BT_Act2Act	CT_Bg2Bg
CRMP1	15.996116	22.047387	0.578209908	2.03E-05	497714	2	3	NA	NA	TRUE	TRUE	noChange	8	4	NA	CT_Bg2PoiRep
CRNN	0	0	NA	NA	35947	2	2	BackgroundESC	BackgroundNPC	TRUE	TRUE	noChange	8	8	BT_Bg2Bg	CT_Bg2Bg
CRTAC1	0.14537131	1.41074365	3.222142415	4.93E-14	92372	22	22	NA	NA	FALSE	TRUE	upreg	6	4	NA	CT_Act2PoiRep
CRTAM	0.068962465	0	-1.781146087	0.120320019	138050	3	3	ActiveESC	PolycombNPC	TRUE	TRUE	noChange	1	8	BT_Act2PoiRep	CT_Any2Bg
CRTAP	42.626169	28.9910815	-0.435829466	0.001689498	447002	2	5	NA	NA	TRUE	TRUE	noChange	1	8	NA	CT_Any2Bg
CRTC2	4.76866745	5.13140845	0.220200307	0.332804708	36354	16	11	ActiveESC	NA	TRUE	FALSE	noChange	1	5	NA	CT_Act2Act
CRTC3	0.8892843	1.36102825	0.720086434	0.00487616	255503	14	6	PoisedESC	NA	TRUE	TRUE	noChange	1	1	NA	CT_Act2Act
CRY1	7.0038984	4.43392675	-0.538161837	0.001348825	174447	3	8	ActiveESC	ActiveNPC	TRUE	TRUE	noChange	1	6	BT_Act2Act	CT_Act2PoiRep
CRYBG3	2.4159975	1.63271855	-0.443070838	0.093711931	465399	2	2	BackgroundESC	BackgroundNPC	TRUE	TRUE	noChange	1	8	BT_Bg2Bg	CT_Any2Bg
CRYGA	0	0	NA	NA	393721	2	1	ActiveESC	NA	TRUE	TRUE	noChange	1	1	NA	CT_Act2Act
CRYGB	0.187177835	0	-0.911641254	0.432028133	393715	8	4	ActiveESC	NA	FALSE	TRUE	noChange	6	1	NA	CT_Act2Act
CRYGN	0.121208965	0.011750793	-1.754122542	0.130021016	705273	9	10	NA	PoisedNPC	TRUE	TRUE	noChange	1	4	NA	CT_Act2PoiRep
CRYL1	0.178213435	0.851832735	2.087252	0.002349252	181330	14	17	PoisedESC	PoisedNPC	TRUE	TRUE	upreg	4	4	BT_PoiRep2PoiRep	CT_PoiRep2PoiRep
CSDA	20.5432295	8.5205625	-1.147933712	5.59E-22	144663	1	2	NA	ActiveNPC	TRUE	TRUE	noChange	8	3	NA	CT_Bg2PoiRep
CSDC2	1.3719372	1.31267915	0.053036449	0.908146469	434992	4	2	ActiveESC	NA	TRUE	TRUE	noChange	1	8	NA	CT_Any2Bg
CSF1	0.90892987	1.89602945	1.155247222	5.19E-06	30295	20	14	NA	NA	FALSE	TRUE	noChange	6	8	NA	CT_Any2Bg
CSF1R	0.034653389	0.021157182	-0.335895762	0.811821154	601445	7	5	NA	NA	FALSE	TRUE	noChange	6	8	NA	CT_Any2Bg
CSGALNACT1	0.240013945	0.060634049	-1.618721095	0.024616702	713047	17	12	PoisedESC	PoisedNPC	FALSE	TRUE	noChange	6	3	BT_PoiRep2PoiRep	CT_Act2PoiRep
CSGALNACT2	3.0301833	2.86613165	0.039632404	0.90469935	76003	10	13	NA	NA	TRUE	FALSE	noChange	1	7	NA	CT_Act2PoiRep
CSK	13.11357	14.9056515	0.300688224	0.057384644	251337	18	17	NA	NA	FALSE	FALSE	noChange	6	1	NA	CT_Act2Act
CSMD3	0.012123318	0.010197767	-0.105096242	0.942748339	741283	15	15	PoisedESC	PoisedNPC	FALSE	TRUE	noChange	6	8	BT_PoiRep2PoiRep	CT_Any2Bg
CSNK1A1	24.941164	19.2381985	-0.256960293	0.033488107	601295	14	7	ActiveESC	ActiveNPC	TRUE	FALSE	noChange	1	7	BT_Act2Act	CT_Act2PoiRep
CSNK1A1L	0.184512595	0.017056702	-1.951662851	0.076308186	186309	5	6	ActiveESC	ActiveNPC	TRUE	TRUE	noChange	1	1	BT_Act2Act	CT_Act2Act
CSNK1D	30.7431715	29.239958	0.045884731	0.801665433	297463	10	7	NA	NA	TRUE	TRUE	noChange	1	1	NA	CT_Act2Act
CSNK2A1	37.123846	36.05686	0.074650472	0.694575488	403548	13	7	NA	NA	FALSE	TRUE	noChange	1	2	NA	CT_Act2PoiRep
CSNK2A2	19.595711	17.492035	-0.046140583	0.837082977	270383	6	13	NA	NA	TRUE	FALSE	noChange	1	1	NA	CT_Act2Act
CSNK2B	21.828349	17.293409	-0.21683037	0.148720839	619761	14	5	ActiveESC	NA	TRUE	TRUE	noChange	1	8	NA	CT_Any2Bg
CSPP1	2.71721555	2.7782583	0.149777426	0.603093296	726657	4	5	ActiveESC	NA	TRUE	TRUE	noChange	2	1	NA	CT_PoiRep2Act
CSRP1	0.067663577	0.004198152	-2.705817808	0.004185173	50680	14	16	ActiveESC	NA	TRUE	FALSE	downreg	1	1	NA	CT_Act2Act
CST11	0	0	NA	NA	410227	2	3	NA	NA	TRUE	TRUE	noChange	1	6	NA	CT_Act2PoiRep
CST9	0	0	NA	NA	410263	9	6	NA	PoisedNPC	FALSE	TRUE	noChange	6	8	NA	CT_Any2Bg
CST9LP1	0	0	NA	NA	410249	1	1	BackgroundESC	NA	TRUE	TRUE	noChange	8	3	NA	CT_Bg2PoiRep
CSTF2T	16.3257685	13.710326	-0.134801292	0.426807191	78729	2	2	ActiveESC	ActiveNPC	FALSE	TRUE	noChange	6	1	BT_Act2Act	CT_Act2Act
CSTL1	0.03249807	0	-0.455291738	0.673391315	410225	7	7	NA	NA	FALSE	TRUE	noChange	6	6	NA	CT_Act2PoiRep
CT62	0.073757002	0.007495603	-1.124280589	0.382747072	250317	10	18	NA	NA	FALSE	FALSE	noChange	1	5	NA	CT_Act2Act
CTAGE5	1.8952964	2.4517363	0.480398299	0.03226713	216304	4	3	BackgroundESC	BackgroundNPC	TRUE	TRUE	noChange	1	1	BT_Bg2Bg	CT_Act2Act
CTC-203F4.1	3.0687581	5.5169253	0.954402128	6.73E-08	597030	4	4	PoisedESC	PoisedNPC	TRUE	TRUE	noChange	4	3	BT_PoiRep2PoiRep	CT_PoiRep2PoiRep
CTC-236F12.4	0.01747975	0.037197155	0.177825657	0.868636401	572099	14	17	NA	PoisedNPC	FALSE	FALSE	noChange	6	6	NA	CT_Act2PoiRep
CTC-493P15.3	0	0	NA	NA	710468	2	1	BackgroundESC	PolycombNPC	TRUE	TRUE	noChange	8	3	BT_Bg2PoiRep	CT_Bg2PoiRep
CTC1	2.8140118	3.26894185	0.333555551	0.130026479	280363	11	6	ActiveESC	ActiveNPC	FALSE	FALSE	noChange	6	5	BT_Act2Act	CT_Act2Act
CTCFL	0.034004431	0.017564987	-0.557916107	0.697242498	417659	13	8	NA	NA	FALSE	TRUE	noChange	6	6	NA	CT_Act2PoiRep
CTD-2006C1.2	1.7903223	0.93901825	-0.764867544	0.121795684	322174	2	3	ActiveESC	ActiveNPC	TRUE	TRUE	noChange	8	8	BT_Act2Act	CT_Bg2Bg
CTD-2203A3.1	0	0	NA	NA	570713	11	9	BackgroundESC	ActiveNPC	TRUE	TRUE	noChange	2	2	BT_Bg2Act	CT_PoiRep2PoiRep
CTD-2210P24.4	0	0	NA	NA	116073	11	19	PoisedESC	NA	TRUE	FALSE	noChange	3	4	NA	CT_PoiRep2PoiRep
CTD-2215E18.1	1.2875128	1.0057981	-0.210136588	0.795331024	585068	1	3	BackgroundESC	ActiveNPC	TRUE	FALSE	noChange	1	7	BT_Bg2Act	CT_Act2PoiRep
CTD-2523D13.1	0	0	NA	NA	137174	2	1	NA	NA	TRUE	TRUE	noChange	2	2	NA	CT_PoiRep2PoiRep
CTD-3025N20.2	0.071886775	0	-1.815217956	0.112755881	726241	2	6	PolycombESC	PolycombNPC	TRUE	FALSE	noChange	2	7	BT_PoiRep2PoiRep	CT_PoiRep2PoiRep
CTDNEP1	31.96569	42.231005	0.516521415	0.000543794	280196	2	2	ActiveESC	NA	TRUE	TRUE	noChange	1	8	NA	CT_Any2Bg
CTDSP1	3.9773881	10.0696835	1.447846415	4.52E-20	397070	5	7	NA	NA	TRUE	TRUE	noChange	1	1	NA	CT_Act2Act
CTDSP2	22.154998	25.71176	0.330888313	0.032999072	158502	10	11	NA	ActiveNPC	TRUE	FALSE	noChange	3	6	NA	CT_PoiRep2PoiRep
CTDSPL	6.4460935	6.8220297	0.199671211	0.334247805	448456	5	7	NA	NA	TRUE	TRUE	noChange	1	1	NA	CT_Act2Act
CTLA4	0	0	NA	NA	392406	1	2	BackgroundESC	BackgroundNPC	TRUE	TRUE	noChange	8	8	BT_Bg2Bg	CT_Bg2Bg
CTNNA1	41.8271335	34.744856	-0.150411271	0.227959366	598053	7	3	NA	ActiveNPC	FALSE	TRUE	noChange	6	8	NA	CT_Any2Bg
CTNNA2	0.101057623	2.46956995	4.526622237	5.21E-34	355369	5	2	PolycombESC	ActiveNPC	TRUE	TRUE	upreg	8	1	BT_PoiRep2Act	CT_Bg2Act
CTNNB1	69.48726	63.6241465	-0.009395473	0.958262126	449446	4	2	BackgroundESC	BackgroundNPC	TRUE	TRUE	noChange	1	1	BT_Bg2Bg	CT_Act2Act
CTNND1	31.027681	33.064485	0.208129703	0.077656803	119515	10	10	ActiveESC	BackgroundNPC	TRUE	TRUE	noChange	1	1	BT_Any2Bg	CT_Act2Act
CTR9	14.2834765	9.4503305	-0.476887295	0.000218106	105082	6	6	ActiveESC	ActiveNPC	TRUE	FALSE	noChange	8	7	BT_Act2Act	CT_Bg2PoiRep
CTRB2	0.023915786	0	-0.668174909	0.560468015	275078	5	5	NA	NA	TRUE	TRUE	noChange	8	3	NA	CT_Bg2PoiRep
CTRC	0	0.004577618	0.325602119	0.697242498	3329	1	3	PolycombESC	NA	TRUE	TRUE	noChange	3	8	NA	CT_Any2Bg
CTSA	9.125736	5.80886865	-0.530079053	0.00166584	414682	12	10	NA	NA	TRUE	TRUE	noChange	1	4	NA	CT_Act2PoiRep
CTSC	27.1954035	6.5386422	-1.924407501	9.16E-33	127466	2	1	ActiveESC	ActiveNPC	TRUE	TRUE	downreg	8	8	BT_Act2Act	CT_Bg2Bg
CTSE	0	0.39382374	4.372200871	2.24E-06	51834	8	6	NA	PolycombNPC	TRUE	TRUE	upreg	1	3	NA	CT_Act2PoiRep
CTSH	1.11450085	0.9475255	-0.116755227	0.749027481	252336	5	5	ActiveESC	PolycombNPC	FALSE	TRUE	noChange	6	6	BT_Act2PoiRep	CT_Act2PoiRep
CTSK	2.27194705	1.5609158	-0.416785828	0.402458258	35548	21	13	NA	NA	TRUE	TRUE	noChange	1	1	NA	CT_Act2Act
CTSO	0.18722128	0.371215645	0.985512191	0.190036909	544547	8	2	NA	NA	TRUE	TRUE	noChange	1	8	NA	CT_Any2Bg
CTTN	22.0001605	14.492297	-0.484690907	0.000292472	122357	1	2	NA	NA	TRUE	TRUE	noChange	8	3	NA	CT_Bg2PoiRep
CTTNBP2	2.42579715	2.5118254	0.169231542	0.568662564	695427	6	5	NA	ActiveNPC	TRUE	TRUE	noChange	2	1	NA	CT_PoiRep2Act
CTTNBP2NL	5.11167285	5.62799115	0.254472054	0.169687949	31074	7	7	NA	NA	FALSE	FALSE	noChange	1	4	NA	CT_Act2PoiRep
CTU1	2.54243405	1.7193105	-0.433809366	0.258037035	330494	3	5	NA	NA	TRUE	TRUE	noChange	2	4	NA	CT_PoiRep2PoiRep
CTXN3	0.009440763	0	-0.342322122	0.697242498	594864	1	1	ActiveESC	ActiveNPC	TRUE	TRUE	noChange	8	8	BT_Act2Act	CT_Bg2Bg
CUBN	0.030146912	0.2019238	2.646412197	7.28E-07	69153	2	10	BackgroundESC	BackgroundNPC	TRUE	FALSE	upreg	8	5	BT_Bg2Bg	CT_Bg2Act
CUEDC1	2.5986341	12.346793	2.338008885	1.60E-34	291666	9	10	NA	NA	FALSE	FALSE	upreg	7	7	NA	CT_PoiRep2PoiRep
CUEDC2	15.7062205	36.729816	1.333535197	6.72E-15	93527	2	4	NA	NA	TRUE	TRUE	noChange	1	3	NA	CT_Act2PoiRep
CUL1	32.171438	25.963887	-0.192538142	0.206808911	704624	3	2	NA	ActiveNPC	TRUE	TRUE	noChange	1	3	NA	CT_Act2PoiRep
CUL2	10.8444755	7.9669897	-0.326779295	0.028564187	74522	1	1	ActiveESC	ActiveNPC	TRUE	TRUE	noChange	1	8	BT_Act2Act	CT_Any2Bg
CUL7	4.4728782	12.933227	1.630100562	5.09E-17	622560	19	11	ActiveESC	NA	TRUE	FALSE	upreg	1	5	NA	CT_Act2Act
CUTA	40.417521	48.27772	0.373862637	0.027590483	620147	4	1	ActiveESC	ActiveNPC	TRUE	TRUE	noChange	1	1	BT_Act2Act	CT_Act2Act
CUTC	11.5007445	6.81153585	-0.633590844	0.003238485	92859	3	2	BackgroundESC	BackgroundNPC	TRUE	TRUE	noChange	8	8	BT_Bg2Bg	CT_Bg2Bg
CUX1	3.7651162	3.6542174	0.072449718	0.697242498	690432	33	24	NA	NA	FALSE	FALSE	noChange	1	7	NA	CT_Act2PoiRep
CUX2	1.0766756	1.0878941	0.129915453	0.697242498	175403	3	9	NA	NA	TRUE	TRUE	noChange	8	3	NA	CT_Bg2PoiRep
CWC25	5.74840385	5.63795085	0.086790332	0.749182986	286886	5	6	ActiveESC	ActiveNPC	TRUE	FALSE	noChange	1	1	BT_Act2Act	CT_Act2Act
CWF19L1	5.7686745	4.2024758	-0.336817322	0.126907714	92999	6	11	NA	NA	FALSE	FALSE	noChange	7	4	NA	CT_PoiRep2PoiRep
CX3CR1	0.019002959	0.027333116	0.322451379	0.821893653	448866	18	13	ActiveESC	NA	FALSE	FALSE	noChange	6	5	NA	CT_Act2Act
CXCL10	0	0	NA	NA	518543	2	1	BackgroundESC	BackgroundNPC	TRUE	TRUE	noChange	8	8	BT_Bg2Bg	CT_Bg2Bg
CXCL12	3.3407371	0.70325036	-1.821207016	0.01688213	76319	15	21	NA	NA	FALSE	TRUE	noChange	6	6	NA	CT_Act2PoiRep
CXCL14	2.7026452	0.307671515	-2.881152292	1.77E-12	597153	2	3	NA	NA	TRUE	TRUE	downreg	2	2	NA	CT_PoiRep2PoiRep
CXCL16	0.3749521	0.297240265	-0.171946202	0.863062827	279613	15	11	PoisedESC	PoisedNPC	FALSE	FALSE	noChange	1	6	BT_PoiRep2PoiRep	CT_Act2PoiRep
CXCL3	0.429187965	0.083221036	-1.806937005	0.036749529	517894	1	2	NA	NA	TRUE	TRUE	noChange	8	8	NA	CT_Bg2Bg
CXCL9	0	0	NA	NA	518541	5	6	BackgroundESC	BackgroundNPC	FALSE	TRUE	noChange	6	3	BT_Bg2Bg	CT_Act2PoiRep
CXCR1	0.013976125	0	-0.455291738	0.673391315	397018	1	1	BackgroundESC	PolycombNPC	TRUE	TRUE	noChange	8	3	BT_Bg2PoiRep	CT_Bg2PoiRep
CXCR4	2.67894255	10.280404	2.012649872	7.43E-12	370652	3	7	PoisedESC	PoisedNPC	TRUE	TRUE	upreg	1	1	BT_PoiRep2PoiRep	CT_Act2Act
CXCR5	3.19887445	2.9079902	-0.022071729	0.944618022	137008	15	9	NA	PoisedNPC	FALSE	FALSE	noChange	6	7	NA	CT_Act2PoiRep
CXXC4	0.384486485	4.8851235	3.73769807	2.83E-66	527862	4	5	NA	ActiveNPC	TRUE	TRUE	upreg	3	8	NA	CT_Any2Bg
CXXC5	15.8178685	11.819709	-0.302456053	0.03347482	598328	19	16	NA	PoisedNPC	TRUE	TRUE	noChange	4	2	NA	CT_PoiRep2PoiRep
CXorf38	1.0953788	1.15838025	0.191496493	0.697242498	796945	15	5	ActiveESC	ActiveNPC	TRUE	TRUE	noChange	1	1	BT_Act2Act	CT_Act2Act
CXorf58	0.5486937	0.41331606	-0.262833015	0.755806615	791786	10	9	ActiveESC	ActiveNPC	TRUE	TRUE	noChange	1	1	BT_Act2Act	CT_Act2Act
CYB561	6.21816445	2.7502096	-1.047632491	2.97E-06	293065	4	5	NA	NA	TRUE	FALSE	noChange	1	5	NA	CT_Act2Act
CYB561D1	1.18098975	1.8642973	0.75951626	0.00375746	30202	15	10	NA	NA	TRUE	FALSE	noChange	1	7	NA	CT_Act2PoiRep
CYB5A	23.999274	15.0382045	-0.552873287	0.036627404	318811	4	3	ActiveESC	NA	TRUE	TRUE	noChange	1	1	NA	CT_Act2Act
CYB5B	19.114726	16.170572	-0.121635503	0.579199017	273557	9	3	ActiveESC	ActiveNPC	TRUE	TRUE	noChange	8	1	BT_Act2Act	CT_Bg2Act
CYB5R3	13.610698	14.601922	0.217849722	0.22166115	435224	2	4	NA	NA	TRUE	TRUE	noChange	1	8	NA	CT_Any2Bg
CYB5RL	1.51475175	1.75693965	0.328581534	0.214233821	12576	34	27	NA	NA	FALSE	FALSE	noChange	1	1	NA	CT_Act2Act
CYFIP1	9.9022335	11.3624875	0.313112386	0.018330573	236431	8	7	NA	NA	FALSE	TRUE	noChange	1	8	NA	CT_Any2Bg
CYP11B2	0	0	NA	NA	750160	1	1	BackgroundESC	BackgroundNPC	TRUE	TRUE	noChange	8	8	BT_Bg2Bg	CT_Bg2Bg
CYP17A1	0.054481568	0.004040011	-1.4504567	0.235753884	93619	27	18	NA	PoisedNPC	FALSE	FALSE	noChange	1	6	NA	CT_Act2PoiRep
CYP19A1	0.012993323	0.009167332	-0.204059597	0.89108141	244548	9	7	PolycombESC	PolycombNPC	TRUE	TRUE	noChange	3	4	BT_PoiRep2PoiRep	CT_PoiRep2PoiRep
CYP1A1	0.053764208	0.23605259	1.649752289	0.10849867	251322	4	2	NA	PoisedNPC	TRUE	TRUE	noChange	1	2	NA	CT_Act2PoiRep
CYP1B1	0.6411734	0.5112493	-0.210783397	0.697242498	342954	8	6	NA	NA	TRUE	TRUE	noChange	4	6	NA	CT_PoiRep2PoiRep
CYP20A1	2.8068459	2.54326215	-0.026915086	0.947672692	392230	5	6	NA	ActiveNPC	TRUE	FALSE	noChange	1	5	NA	CT_Act2Act
CYP24A1	0.02010657	0.007461494	-0.502065215	0.698834787	416751	1	1	PoisedESC	PoisedNPC	TRUE	TRUE	noChange	8	8	BT_PoiRep2PoiRep	CT_Bg2Bg
CYP26A1	46.786005	74.680225	0.788022633	1.73E-06	90985	16	14	NA	NA	FALSE	FALSE	noChange	6	5	NA	CT_Act2Act
CYP26B1	0.12807444	1.273757	3.276256242	3.81E-14	353310	1	2	PoisedESC	PoisedNPC	TRUE	TRUE	upreg	8	2	BT_PoiRep2PoiRep	CT_Bg2PoiRep
CYP27B1	0.25705464	0.174429117	-0.32438944	0.783909087	158483	3	9	PoisedESC	PoisedNPC	FALSE	FALSE	noChange	7	6	BT_PoiRep2PoiRep	CT_PoiRep2PoiRep
CYP2D6	0.64285482	1.02169048	0.732878898	0.187436568	435117	6	3	PolycombESC	NA	TRUE	TRUE	noChange	3	2	NA	CT_PoiRep2PoiRep
CYP2R1	1.71665705	2.23763205	0.486812708	0.093729249	106362	4	2	NA	PoisedNPC	TRUE	TRUE	noChange	3	1	NA	CT_PoiRep2Act
CYP46A1	0.126787115	0.37825875	1.620514737	0.000140628	234434	2	3	NA	NA	TRUE	TRUE	upreg	1	8	NA	CT_Any2Bg
CYP7B1	0.16808708	0.39860883	1.175373329	0.152032819	726017	3	4	PoisedESC	PoisedNPC	TRUE	TRUE	noChange	2	2	BT_PoiRep2PoiRep	CT_PoiRep2PoiRep
CYR61	30.546838	7.9203448	-1.800115415	1.90E-15	22565	15	13	NA	ActiveNPC	TRUE	TRUE	downreg	1	6	NA	CT_Act2PoiRep
CYTH1	2.23831845	3.546823	0.773884448	6.78E-05	296888	1	2	NA	NA	TRUE	TRUE	noChange	1	3	NA	CT_Act2PoiRep
CYTH4	0.022628441	0.002588835	-1.116988807	0.388232426	434154	8	9	NA	PoisedNPC	TRUE	TRUE	noChange	8	4	NA	CT_Bg2PoiRep
CYYR1	8.1075775	9.138414	0.28898734	0.141562109	423749	1	5	ActiveESC	ActiveNPC	TRUE	TRUE	noChange	8	1	BT_Act2Act	CT_Bg2Act
DAAM1	2.58131245	3.1987462	0.421203812	0.022799192	222623	7	11	NA	NA	TRUE	TRUE	noChange	8	1	NA	CT_Bg2Act
DAAM2	0.708759765	1.63570845	1.302485897	6.58E-08	621685	4	4	NA	NA	TRUE	TRUE	noChange	2	3	NA	CT_PoiRep2PoiRep
DAB1	4.68884875	3.3329693	-0.372177827	0.059945784	13950	2	15	NA	NA	TRUE	FALSE	noChange	8	6	NA	CT_Bg2PoiRep
DAB2	1.85759335	2.2827338	0.412769161	0.059041155	567286	2	1	BackgroundESC	BackgroundNPC	TRUE	TRUE	noChange	8	8	BT_Bg2Bg	CT_Bg2Bg
DACH2	0.144224375	0.31953978	1.141792394	0.097713427	809261	1	1	NA	PoisedNPC	TRUE	TRUE	noChange	1	8	NA	CT_Any2Bg
DACT1	12.358996	2.5398217	-1.930686581	0.003626468	222433	7	6	NA	NA	TRUE	TRUE	downreg	8	1	NA	CT_Bg2Act
DAD1	64.171125	53.21225	-0.152385207	0.365226648	211269	2	5	ActiveESC	ActiveNPC	TRUE	TRUE	noChange	1	8	BT_Act2Act	CT_Any2Bg
DAGLA	2.42893445	2.4156156	0.109092453	0.697242498	120606	10	14	PoisedESC	NA	FALSE	TRUE	noChange	6	4	NA	CT_Act2PoiRep
DAK	4.0873875	5.2209814	0.465878464	0.004050631	120537	17	12	ActiveESC	ActiveNPC	TRUE	TRUE	noChange	8	4	BT_Act2Act	CT_Bg2PoiRep
DAPK1	14.297371	7.9053848	-0.735722343	3.16E-09	771943	6	7	NA	NA	TRUE	FALSE	noChange	1	5	NA	CT_Act2Act
DAPK2	0.30151471	0.67768605	1.246177047	0.000486547	248450	21	14	NA	NA	TRUE	TRUE	noChange	1	1	NA	CT_Act2Act
DAPP1	0.018632033	0.003508702	-0.701776994	0.620291716	526376	1	1	BackgroundESC	BackgroundNPC	TRUE	TRUE	noChange	8	1	BT_Bg2Bg	CT_Bg2Act
DARS2	20.756187	12.7690945	-0.578589243	0.000763142	42094	4	4	ActiveESC	ActiveNPC	TRUE	TRUE	noChange	1	1	BT_Act2Act	CT_Act2Act
DAZAP2	3.0914725	7.686004	1.412547807	6.51E-12	156921	1	2	ActiveESC	ActiveNPC	TRUE	TRUE	noChange	8	8	BT_Act2Act	CT_Bg2Bg
DBC1	9.75088175	0.255318165	-4.995751177	8.21E-69	781062	22	39	NA	PoisedNPC	TRUE	FALSE	downreg	1	5	NA	CT_Act2Act
DBH	0.084649264	0.28373082	1.512899084	0.09468546	784361	2	4	NA	PoisedNPC	TRUE	TRUE	noChange	3	2	NA	CT_PoiRep2PoiRep
DBP	2.3756766	2.9859308	0.433736009	0.323966635	330120	11	3	ActiveESC	NA	TRUE	TRUE	noChange	1	8	NA	CT_Any2Bg
DBX1	0.315842545	3.3640395	3.290533914	2.80E-10	108005	13	25	PoisedESC	PoisedNPC	TRUE	FALSE	upreg	4	5	BT_PoiRep2PoiRep	CT_PoiRep2Act
DCAF11	7.14683265	8.1734525	0.308131838	0.043055698	211651	3	5	ActiveESC	NA	TRUE	TRUE	noChange	8	2	NA	CT_Bg2PoiRep
DCAF12	8.661743	13.4856875	0.749635623	2.67E-07	761277	7	4	NA	ActiveNPC	TRUE	TRUE	noChange	1	1	NA	CT_Act2Act
DCAF13	15.37829875	7.98459275	-0.824311651	2.66E-09	738062	3	2	ActiveESC	ActiveNPC	TRUE	TRUE	noChange	1	1	BT_Act2Act	CT_Act2Act
DCAF16	9.2113385	9.9432265	0.225001694	0.254341358	501057	5	7	ActiveESC	ActiveNPC	TRUE	FALSE	noChange	1	5	BT_Act2Act	CT_Act2Act
DCAF4	2.350271	1.1768564	-0.871048545	0.000172921	226753	12	7	NA	PoisedNPC	FALSE	TRUE	noChange	6	1	NA	CT_Act2Act
DCAF7	15.1496505	24.0477	0.780399997	7.69E-12	293078	7	4	ActiveESC	NA	TRUE	TRUE	noChange	1	2	NA	CT_Act2PoiRep
DCAKD	8.8788495	17.9426595	1.126137432	2.70E-13	288164	4	2	ActiveESC	ActiveNPC	TRUE	TRUE	noChange	1	2	BT_Act2Act	CT_Act2PoiRep
DCD	0	0.018216415	0.325602119	0.697242498	157717	14	9	PolycombESC	PolycombNPC	TRUE	TRUE	noChange	4	3	BT_PoiRep2PoiRep	CT_PoiRep2PoiRep
DCDC1	0.047500598	0.25052784	2.164138764	0.003482902	111663	4	2	ActiveESC	ActiveNPC	TRUE	TRUE	upreg	2	2	BT_Act2Act	CT_PoiRep2PoiRep
DCDC5	0.044603435	0.32478999	2.78650255	4.22E-08	111579	1	1	BackgroundESC	BackgroundNPC	TRUE	TRUE	upreg	8	8	BT_Bg2Bg	CT_Bg2Bg
DCHS1	4.1211713	5.834045	0.615792533	2.20E-06	103879	4	6	PoisedESC	NA	TRUE	TRUE	noChange	1	1	NA	CT_Act2Act
DCLK1	5.81535375	0.918361625	-2.52179162	1.59E-47	185981	2	1	PoisedESC	PoisedNPC	TRUE	TRUE	downreg	8	1	BT_PoiRep2PoiRep	CT_Bg2Act
DCLK3	0.440563005	0.04765465	-2.74768239	7.62E-06	448143	11	9	BackgroundESC	PolycombNPC	TRUE	TRUE	downreg	1	8	BT_Bg2PoiRep	CT_Any2Bg
DCN	0.004314045	0.054715676	2.291119608	0.029088016	169502	1	5	BackgroundESC	BackgroundNPC	TRUE	TRUE	noChange	8	8	BT_Bg2Bg	CT_Bg2Bg
DCTD	13.2866775	17.134496	0.478800715	0.002381959	553183	1	3	NA	NA	TRUE	TRUE	noChange	8	1	NA	CT_Bg2Act
DCTN1	19.6040915	17.57092	-0.040697906	0.794164412	353911	36	30	ActiveESC	ActiveNPC	FALSE	FALSE	noChange	6	6	BT_Act2Act	CT_Act2PoiRep
DCTN2	18.3994705	26.698901	0.650499082	3.15E-05	158431	12	9	NA	NA	FALSE	FALSE	noChange	7	5	NA	CT_PoiRep2Act
DCTN3	2.33087515	5.9006925	1.447339265	1.31E-16	761380	6	5	PoisedESC	NA	FALSE	TRUE	noChange	6	3	NA	CT_Act2PoiRep
DCTN4	8.451759	8.7474955	0.164568642	0.348851285	601596	4	3	NA	NA	TRUE	FALSE	noChange	1	7	NA	CT_Act2PoiRep
DCTPP1	47.644797	31.045533	-0.496688533	0.007434079	265913	27	33	NA	NA	FALSE	FALSE	noChange	5	6	NA	CT_PoiRep2PoiRep
DCUN1D4	5.09724485	4.2372785	-0.148281249	0.542168763	510932	1	1	NA	NA	TRUE	TRUE	noChange	8	1	NA	CT_Bg2Act
DDB1	27.05051	22.557227	-0.144816505	0.273181955	120539	28	32	BackgroundESC	NA	TRUE	FALSE	noChange	8	6	NA	CT_Bg2PoiRep
DDOST	95.70195	61.3647285	-0.52195092	2.23E-06	4455	5	5	ActiveESC	NA	FALSE	FALSE	noChange	1	6	NA	CT_Act2PoiRep
DDR2	0.047452297	0.193146445	1.676051075	0.073591925	38550	1	2	NA	ActiveNPC	TRUE	TRUE	noChange	1	8	NA	CT_Any2Bg
DDX10	4.77010895	3.4583423	-0.346469463	0.048086009	134048	2	1	ActiveESC	ActiveNPC	TRUE	TRUE	noChange	8	8	BT_Act2Act	CT_Bg2Bg
DDX19B	12.638932	9.09089075	-0.356746574	0.01966179	273744	8	3	BackgroundESC	BackgroundNPC	TRUE	TRUE	noChange	1	1	BT_Bg2Bg	CT_Act2Act
DDX20	7.2781018	4.66525765	-0.519558949	0.001394418	30860	3	4	NA	ActiveNPC	TRUE	TRUE	noChange	1	3	NA	CT_Act2PoiRep
DDX21	88.0117625	21.3666945	-1.91069165	4.96E-32	84035	9	7	ActiveESC	ActiveNPC	TRUE	TRUE	downreg	8	8	BT_Act2Act	CT_Bg2Bg
DDX26B	2.4286226	3.3400967	0.565112944	0.012609889	824261	1	1	NA	ActiveNPC	TRUE	TRUE	noChange	8	3	NA	CT_Bg2PoiRep
DDX41	15.6404695	10.269041	-0.484533846	0.007659161	609577	5	6	ActiveESC	ActiveNPC	FALSE	FALSE	noChange	6	6	BT_Act2Act	CT_Act2PoiRep
DDX46	18.0549385	10.730019	-0.6291519	6.79E-06	596962	17	8	NA	NA	TRUE	TRUE	noChange	3	1	NA	CT_PoiRep2Act
DDX50	14.107186	20.402766	0.647179297	5.25E-06	84011	6	5	NA	NA	TRUE	TRUE	noChange	8	1	NA	CT_Bg2Act
DDX51	4.42616675	3.48646365	-0.228479293	0.30100506	180531	9	9	NA	NA	TRUE	TRUE	noChange	4	2	NA	CT_PoiRep2PoiRep
DDX52	7.52019765	5.5155895	-0.328218393	0.092472177	286707	8	8	NA	ActiveNPC	FALSE	TRUE	noChange	7	6	NA	CT_PoiRep2PoiRep
DDX54	18.464423	11.087826	-0.616364116	3.07E-07	175863	1	4	NA	NA	TRUE	TRUE	noChange	1	4	NA	CT_Act2PoiRep
DDX55	6.49789095	4.0004251	-0.578100556	0.002634628	178364	11	6	ActiveESC	ActiveNPC	TRUE	TRUE	noChange	1	8	BT_Act2Act	CT_Any2Bg
DDX58	0.8792178	1.06126535	0.383020698	0.297146154	760895	2	3	NA	NA	TRUE	FALSE	noChange	3	5	NA	CT_PoiRep2Act
DDX60	0.21325007	0.700139025	1.75466903	4.37E-05	548523	4	1	NA	ActiveNPC	TRUE	TRUE	upreg	1	8	NA	CT_Any2Bg
DECR1	4.8220712	4.45551645	0.002442101	0.994952661	733942	26	19	NA	NA	FALSE	TRUE	noChange	6	1	NA	CT_Act2Act
DEDD	12.3848015	9.9965975	-0.190985353	0.309339998	38183	12	8	ActiveESC	ActiveNPC	TRUE	TRUE	noChange	1	3	BT_Act2Act	CT_Act2PoiRep
DEDD2	12.182587	9.999916	-0.164803175	0.517036776	328905	23	29	ActiveESC	NA	FALSE	FALSE	noChange	1	4	NA	CT_Act2PoiRep
DEFA4	0	0	NA	NA	709263	7	8	BackgroundESC	PolycombNPC	FALSE	TRUE	noChange	6	3	BT_Bg2PoiRep	CT_Act2PoiRep
DEFA5	0	0.03594049	0.325602119	0.697242498	709303	7	5	BackgroundESC	PolycombNPC	TRUE	TRUE	noChange	8	3	BT_Bg2PoiRep	CT_Bg2PoiRep
DEFB1	0.041574905	0.057236303	0.102814926	0.927164218	709250	7	4	NA	NA	TRUE	TRUE	noChange	8	3	NA	CT_Bg2PoiRep
DEFB112	0	0	NA	NA	624642	2	1	BackgroundESC	BackgroundNPC	TRUE	TRUE	noChange	8	8	BT_Bg2Bg	CT_Bg2Bg
DEFB116	0	0	NA	NA	411100	14	23	BackgroundESC	BackgroundNPC	TRUE	FALSE	noChange	8	6	BT_Bg2Bg	CT_Bg2PoiRep
DEFB118	0	0	NA	NA	411124	5	7	BackgroundESC	BackgroundNPC	TRUE	TRUE	noChange	8	3	BT_Bg2Bg	CT_Bg2PoiRep
DEFB119	0	0	NA	NA	411128	9	15	BackgroundESC	BackgroundNPC	TRUE	TRUE	noChange	1	3	BT_Bg2Bg	CT_Act2PoiRep
DEFB121	0	0	NA	NA	411130	3	3	BackgroundESC	BackgroundNPC	TRUE	TRUE	noChange	8	3	BT_Bg2Bg	CT_Bg2PoiRep
DEFB123	0	0	NA	NA	411135	2	2	BackgroundESC	BackgroundNPC	TRUE	TRUE	noChange	8	8	BT_Bg2Bg	CT_Bg2Bg
DEFB134	0	0	NA	NA	710654	4	7	BackgroundESC	BackgroundNPC	TRUE	TRUE	noChange	4	2	BT_Bg2Bg	CT_PoiRep2PoiRep
DEFB136	0	0	NA	NA	710648	15	26	NA	PoisedNPC	TRUE	FALSE	noChange	4	4	NA	CT_PoiRep2PoiRep
DEGS2	0.126482684	0.045503621	-0.7213127	0.635723179	234548	4	2	NA	NA	TRUE	TRUE	noChange	1	8	NA	CT_Any2Bg
DENND1B	0.151993005	0.21245487	0.555497844	0.349745504	49590	3	3	NA	NA	TRUE	TRUE	noChange	8	8	NA	CT_Bg2Bg
DENND2D	0.005438848	0.005786973	0.027242819	0.984360904	30655	4	4	ActiveESC	PolycombNPC	TRUE	TRUE	noChange	1	3	BT_Act2PoiRep	CT_Act2PoiRep
DENND4A	0.902292695	1.19389885	0.509736964	0.107912023	248859	4	5	NA	ActiveNPC	FALSE	FALSE	noChange	6	7	NA	CT_Act2PoiRep
DENND4B	8.962305	4.2135545	-0.967814074	7.83E-12	36352	22	23	NA	NA	TRUE	TRUE	noChange	1	1	NA	CT_Act2Act
DENND5A	12.511391	14.338764	0.312373028	0.017091749	104665	34	11	NA	NA	FALSE	TRUE	noChange	1	1	NA	CT_Act2Act
DENR	35.49238	17.9839215	-0.860599016	1.09E-12	178180	1	2	ActiveESC	ActiveNPC	TRUE	TRUE	noChange	8	1	BT_Act2Act	CT_Bg2Act
DEPTOR	0.81124945	0.32257631	-1.125308908	0.049178562	743447	13	14	NA	NA	TRUE	TRUE	noChange	1	8	NA	CT_Any2Bg
DES	0.360489705	0.14526526	-0.978755807	0.32156211	397294	6	4	NA	NA	TRUE	TRUE	noChange	1	3	NA	CT_Act2PoiRep
DFNA5	0.362249865	1.26456035	1.877644432	4.21E-12	668869	5	5	BackgroundESC	PolycombNPC	TRUE	TRUE	upreg	8	8	BT_Bg2PoiRep	CT_Bg2Bg
DFNB31	0.622165575	3.1247077	2.408651147	2.63E-23	779540	1	5	NA	NA	TRUE	FALSE	upreg	8	5	NA	CT_Bg2Act
DFNB59	0.3267068	0.38150826	0.301847918	0.713393953	384383	5	7	ActiveESC	ActiveNPC	TRUE	TRUE	noChange	1	8	BT_Act2Act	CT_Any2Bg
DGKA	0.60599172	0.728928875	0.371687942	0.27517023	158072	8	5	ActiveESC	ActiveNPC	TRUE	TRUE	noChange	1	1	BT_Act2Act	CT_Act2Act
DGKI	0.033918324	0.52294335	3.722173071	3.54E-12	701493	1	4	PoisedESC	NA	TRUE	FALSE	upreg	8	5	NA	CT_Bg2Act
DGUOK	31.4463675	26.5255	-0.123979196	0.646993143	353788	8	6	ActiveESC	NA	FALSE	TRUE	noChange	6	1	NA	CT_Act2Act
DHDDS	5.98216605	3.9321704	-0.487420656	0.006203149	5755	3	4	ActiveESC	ActiveNPC	TRUE	TRUE	noChange	1	2	BT_Act2Act	CT_Act2PoiRep
DHRS1	1.7891458	2.66581075	0.683777554	0.004116251	211697	2	3	ActiveESC	ActiveNPC	TRUE	TRUE	noChange	1	8	BT_Act2Act	CT_Any2Bg
DHRS12	0.781598825	1.95769255	1.408128994	1.20E-05	190940	33	20	NA	NA	FALSE	FALSE	noChange	1	5	NA	CT_Act2Act
DHRS13	8.369459	10.396112	0.426344197	0.023335414	284448	23	26	NA	NA	TRUE	FALSE	noChange	1	1	NA	CT_Act2Act
DHRS3	3.311851	0.53823015	-2.40452434	9.69E-11	2515	1	6	NA	NA	TRUE	TRUE	downreg	8	8	NA	CT_Bg2Bg
DHRS7B	3.7578316	3.7816378	0.122270498	0.767840881	283611	7	14	ActiveESC	NA	TRUE	FALSE	noChange	1	7	NA	CT_Act2PoiRep
DHRS7C	0	0	NA	NA	280714	1	1	ActiveESC	NA	TRUE	TRUE	noChange	8	3	NA	CT_Bg2PoiRep
DHX15	34.735145	20.609461	-0.633307702	7.50E-07	503330	2	4	ActiveESC	ActiveNPC	TRUE	FALSE	noChange	8	5	BT_Act2Act	CT_Bg2Act
DHX29	15.448177	7.27672465	-0.963029794	3.20E-10	571767	6	6	ActiveESC	ActiveNPC	TRUE	TRUE	noChange	1	4	BT_Act2Act	CT_Act2PoiRep
DHX30	14.270576	13.038212	-0.013762678	0.94176443	451223	3	2	ActiveESC	ActiveNPC	TRUE	TRUE	noChange	8	1	BT_Act2Act	CT_Bg2Act
DHX32	6.8161458	8.81478125	0.484293727	0.004189647	100441	1	1	NA	ActiveNPC	TRUE	TRUE	noChange	1	1	NA	CT_Act2Act
DHX33	24.9646225	9.666845	-1.244301422	9.46E-19	279750	1	2	ActiveESC	ActiveNPC	TRUE	TRUE	noChange	8	2	BT_Act2Act	CT_Bg2PoiRep
DHX57	6.061539	4.74300955	-0.236063367	0.190074638	343145	2	3	ActiveESC	ActiveNPC	TRUE	TRUE	noChange	8	1	BT_Act2Act	CT_Bg2Act
DHX8	13.414589	11.495812	-0.105011775	0.572861566	287871	10	6	ActiveESC	ActiveNPC	TRUE	TRUE	noChange	3	3	BT_Act2Act	CT_PoiRep2PoiRep
DHX9	72.026305	52.6286355	-0.333646516	0.045510417	44821	5	3	ActiveESC	ActiveNPC	TRUE	TRUE	noChange	1	1	BT_Act2Act	CT_Act2Act
DIAPH3	6.85384265	3.7794114	-0.737359182	1.69E-06	193647	2	4	ActiveESC	ActiveNPC	TRUE	TRUE	noChange	8	1	BT_Act2Act	CT_Bg2Act
DIP2C	1.62421765	2.9504893	0.967084768	3.74E-08	64576	16	8	NA	NA	FALSE	TRUE	noChange	1	2	NA	CT_Act2PoiRep
DIRAS2	0.053357022	0.43152493	2.778645994	2.55E-05	772709	6	9	PoisedESC	NA	FALSE	TRUE	upreg	6	8	NA	CT_Any2Bg
DIRAS3	0.032876674	0.29580773	2.29951721	0.017250086	16822	3	2	BackgroundESC	BackgroundNPC	TRUE	TRUE	noChange	8	8	BT_Bg2Bg	CT_Bg2Bg
DIS3L	9.1104185	8.4527975	0.009251417	0.970806498	248986	11	23	NA	NA	FALSE	FALSE	noChange	6	4	NA	CT_Act2PoiRep
DIS3L2	1.3225318	2.08630855	0.76362068	0.000141162	400997	4	9	NA	NA	TRUE	TRUE	noChange	8	3	NA	CT_Bg2PoiRep
DISC1	0.341935315	0.391768455	0.300886738	0.496792096	59316	1	1	PoisedESC	NA	TRUE	TRUE	noChange	8	8	NA	CT_Bg2Bg
DISP1	0.996669165	3.7637372	2.010189173	9.13E-20	56985	23	23	NA	NA	FALSE	FALSE	upreg	6	6	NA	CT_Act2PoiRep
DISP2	0.257266215	0.150780635	-0.592763789	0.437851664	241488	12	8	NA	PoisedNPC	FALSE	TRUE	noChange	6	8	NA	CT_Any2Bg
DIXDC1	1.39100635	4.148264	1.673640037	1.58E-13	135055	2	2	ActiveESC	ActiveNPC	TRUE	TRUE	upreg	8	1	BT_Act2Act	CT_Bg2Act
DKK1	1.06330857	2.06787895	0.967812847	0.138854861	78929	2	3	PoisedESC	PoisedNPC	TRUE	TRUE	noChange	3	8	BT_PoiRep2PoiRep	CT_Any2Bg
DKK2	0.023092408	0.220112025	2.649645451	0.001405693	528815	1	2	BackgroundESC	BackgroundNPC	TRUE	TRUE	upreg	2	8	BT_Bg2Bg	CT_Any2Bg
DKK4	0.47880621	0.024075592	-2.478984326	0.017670724	719552	4	3	NA	NA	TRUE	TRUE	noChange	1	1	NA	CT_Act2Act
DLC1	0.36991288	1.18167505	1.718017935	4.36E-06	711067	1	2	BackgroundESC	ActiveNPC	TRUE	TRUE	upreg	8	8	BT_Bg2Act	CT_Bg2Bg
DLEU7	0.9511194	0.143423015	-2.433220816	7.21E-07	190629	12	6	NA	PoisedNPC	TRUE	TRUE	downreg	2	6	NA	CT_PoiRep2PoiRep
DLG5	16.4575395	12.819994	-0.242652652	0.107449405	86431	13	6	NA	NA	TRUE	TRUE	noChange	1	1	NA	CT_Act2Act
DLGAP1	0.9566688	0.468496965	-0.888175531	0.017897955	298899	2	1	ActiveESC	ActiveNPC	TRUE	TRUE	noChange	8	8	BT_Act2Act	CT_Bg2Bg
DLGAP2	0.064191154	0.091352667	0.526036826	0.608059861	707702	3	4	NA	PolycombNPC	TRUE	TRUE	noChange	8	2	NA	CT_Bg2PoiRep
DLGAP5	36.984735	34.3274175	0.010024574	0.963242506	221332	2	3	ActiveESC	ActiveNPC	TRUE	TRUE	noChange	8	8	BT_Act2Act	CT_Bg2Bg
DLK2	0.260588025	0.46595959	0.834357729	0.359155612	622629	16	15	PoisedESC	PoisedNPC	TRUE	FALSE	noChange	1	6	BT_PoiRep2PoiRep	CT_Act2PoiRep
DLL1	0.2183067	15.5762875	6.121356812	4.92E-111	661652	14	22	PoisedESC	NA	FALSE	TRUE	upreg	7	6	NA	CT_PoiRep2PoiRep
DLL4	0.007387803	0.07341555	2.013086036	0.065554654	241596	11	9	NA	PoisedNPC	TRUE	TRUE	noChange	1	8	NA	CT_Any2Bg
DLST	22.8081365	16.657945	-0.335538432	0.007518106	227235	2	4	NA	NA	TRUE	TRUE	noChange	8	2	NA	CT_Bg2PoiRep
DLX1	0	0.051130942	1.715888168	0.136203021	382424	2	1	PoisedESC	PoisedNPC	FALSE	TRUE	noChange	7	2	BT_PoiRep2PoiRep	CT_PoiRep2PoiRep
DLX2	0.051887965	0.029936416	-0.332498463	0.815201532	382429	2	1	PoisedESC	PoisedNPC	TRUE	TRUE	noChange	2	8	BT_PoiRep2PoiRep	CT_Any2Bg
DLX3	0.1742867	0.3258031	0.895189737	0.29135054	289320	35	38	PoisedESC	PoisedNPC	FALSE	FALSE	noChange	7	4	BT_PoiRep2PoiRep	CT_PoiRep2PoiRep
DLX5	0.020973935	0.069777147	0.795004386	0.585561767	689377	4	10	PoisedESC	PoisedNPC	TRUE	FALSE	noChange	2	5	BT_PoiRep2PoiRep	CT_PoiRep2Act
DMAP1	5.22364175	5.24444125	0.120765442	0.602595142	9971	19	22	NA	NA	TRUE	FALSE	noChange	1	2	NA	CT_Act2PoiRep
DMBX1	0.14617415	0.933631	2.572548356	3.67E-06	10500	1	1	ActiveESC	NA	TRUE	TRUE	upreg	2	2	NA	CT_PoiRep2PoiRep
DMKN	10.657407	1.3438318	-2.818877326	2.89E-30	327658	17	16	NA	NA	FALSE	TRUE	downreg	1	4	NA	CT_Act2PoiRep
DMRT1	0.030948169	0.030258639	0.054740597	0.97466218	750741	6	4	PoisedESC	PoisedNPC	FALSE	TRUE	noChange	7	3	BT_PoiRep2PoiRep	CT_PoiRep2PoiRep
DMRT2	0.006794122	0	-0.342322122	0.697242498	750799	4	6	ActiveESC	PolycombNPC	TRUE	TRUE	noChange	8	8	BT_Act2PoiRep	CT_Bg2Bg
DMRTA1	3.1354337	4.22480385	0.53313013	0.064881587	757578	1	3	NA	NA	TRUE	TRUE	noChange	8	8	NA	CT_Bg2Bg
DMRTA2	0.004650426	0.477162405	4.528203668	6.58E-08	11612	8	5	PoisedESC	PoisedNPC	TRUE	FALSE	upreg	4	4	BT_PoiRep2PoiRep	CT_PoiRep2PoiRep
DMWD	5.870584	12.68324625	1.223037893	7.69E-18	329654	3	4	NA	NA	TRUE	TRUE	noChange	1	1	NA	CT_Act2Act
DMXL1	5.425432	1.8160716	-1.455195044	2.44E-28	592035	9	6	BackgroundESC	BackgroundNPC	FALSE	TRUE	noChange	1	4	BT_Bg2Bg	CT_Act2PoiRep
DNAAF2	12.804587	7.6087798	-0.630588715	0.000109378	219670	2	4	ActiveESC	ActiveNPC	TRUE	TRUE	noChange	1	1	BT_Act2Act	CT_Act2Act
DNAH17	0.304298365	0.17006971	-0.697473073	0.091428353	296841	5	5	NA	NA	TRUE	TRUE	noChange	3	3	NA	CT_PoiRep2PoiRep
DNAH2	0.015398941	0.057395077	1.656754866	0.058794735	280265	20	10	NA	NA	TRUE	FALSE	noChange	3	4	NA	CT_PoiRep2PoiRep
DNAH5	0.076492295	0.09990934	0.476611318	0.50034768	559345	2	2	NA	NA	TRUE	TRUE	noChange	8	8	NA	CT_Bg2Bg
DNAI1	0.08063563	0.294044695	1.660340765	0.042079591	761346	4	7	NA	NA	TRUE	TRUE	noChange	1	3	NA	CT_Act2PoiRep
DNAJB8	0	0	NA	NA	474939	5	6	PoisedESC	PoisedNPC	TRUE	TRUE	noChange	1	4	BT_PoiRep2PoiRep	CT_Act2PoiRep
DNAJC1	6.078361	8.1874953	0.542775907	0.00894359	70726	3	8	NA	ActiveNPC	TRUE	TRUE	noChange	2	3	NA	CT_PoiRep2PoiRep
DNAJC10	20.39865	16.9826565	-0.147191384	0.313069351	385756	2	1	ActiveESC	ActiveNPC	TRUE	TRUE	noChange	8	8	BT_Act2Act	CT_Bg2Bg
DNAJC11	22.661168	11.13673325	-0.903552605	2.96E-12	1253	2	3	NA	NA	TRUE	TRUE	noChange	1	8	NA	CT_Any2Bg
DNAJC21	5.88593185	4.666858	-0.217110544	0.169852331	565748	13	13	ActiveESC	ActiveNPC	TRUE	TRUE	noChange	1	6	BT_Act2Act	CT_Act2PoiRep
DNAJC5G	0.103869368	0.019401971	-1.303284259	0.29501353	339769	13	7	NA	NA	FALSE	TRUE	noChange	7	4	NA	CT_PoiRep2PoiRep
DNAJC8	49.2916205	42.695137	-0.089907403	0.613392728	6118	5	1	ActiveESC	NA	TRUE	TRUE	noChange	1	8	NA	CT_Any2Bg
DNALI1	1.0265686	4.922759	2.332268244	2.55E-18	8273	1	2	NA	NA	TRUE	TRUE	upreg	1	1	NA	CT_Act2Act
DNASE1L3	0.016331514	0	-0.668174909	0.560468015	453811	6	5	NA	NA	FALSE	TRUE	noChange	6	3	NA	CT_Act2PoiRep
DNASE2B	0	0	NA	NA	22189	3	2	BackgroundESC	NA	TRUE	TRUE	noChange	8	8	NA	CT_Bg2Bg
DNMBP	3.4246459	4.67708515	0.564593801	0.000125314	92933	7	15	NA	NA	TRUE	FALSE	noChange	1	1	NA	CT_Act2Act
DNPEP	6.1658699	6.076251	0.097331419	0.697242498	397342	2	2	BackgroundESC	BackgroundNPC	FALSE	TRUE	noChange	6	8	BT_Bg2Bg	CT_Any2Bg
DNTT	0.039148676	0.006705625	-0.679145172	0.628486426	91955	10	5	BackgroundESC	NA	TRUE	TRUE	noChange	3	3	NA	CT_PoiRep2PoiRep
DOC2A	4.6810707	4.02880985	-0.09383604	0.78131252	265830	22	20	NA	NA	FALSE	FALSE	noChange	1	1	NA	CT_Act2Act
DOC2B	0.09650487	0.54678905	1.775079533	0.094069448	278729	3	3	PoisedESC	PoisedNPC	TRUE	TRUE	noChange	8	1	BT_PoiRep2PoiRep	CT_Bg2Act
DOCK10	0.23730846	0.608854035	1.444670859	7.04E-06	398985	1	1	PoisedESC	PoisedNPC	TRUE	TRUE	noChange	8	8	BT_PoiRep2PoiRep	CT_Bg2Bg
DOCK11	2.22458265	6.12773015	1.568919079	1.27E-15	819159	14	20	NA	NA	FALSE	TRUE	upreg	7	1	NA	CT_PoiRep2Act
DOCK3	2.1439405	1.48493905	-0.406904547	0.056648698	451733	5	4	NA	NA	TRUE	TRUE	noChange	1	8	NA	CT_Any2Bg
DOK1	4.452785	4.04440115	-0.021881689	0.947653408	353950	13	14	NA	PoisedNPC	FALSE	TRUE	noChange	6	6	NA	CT_Act2PoiRep
DOK4	5.7590795	7.35744545	0.465910864	0.013567651	270261	4	5	NA	NA	TRUE	TRUE	noChange	8	8	NA	CT_Bg2Bg
DOK6	0.047032159	0.15604728	1.586888202	0.038919129	317279	3	5	PoisedESC	NA	TRUE	TRUE	noChange	3	8	NA	CT_Any2Bg
DPAGT1	6.6695635	4.97062535	-0.303790454	0.080813406	137038	3	3	NA	NA	TRUE	TRUE	noChange	8	8	NA	CT_Bg2Bg
DPCD	7.2038285	6.579764	-0.010142944	0.977971156	93306	3	6	NA	NA	TRUE	TRUE	noChange	2	2	NA	CT_PoiRep2PoiRep
DPCR1	0.079731347	0.005577165	-2.262992267	0.031443961	619621	21	14	NA	PoisedNPC	FALSE	FALSE	noChange	6	6	NA	CT_Act2PoiRep
DPEP3	0.052517943	0	-0.824282841	0.475831214	273235	2	2	ActiveESC	PolycombNPC	TRUE	TRUE	noChange	3	8	BT_Act2PoiRep	CT_Any2Bg
DPF1	1.5192248	1.77170095	0.334519119	0.266903455	328224	2	3	NA	NA	TRUE	TRUE	noChange	8	3	NA	CT_Bg2PoiRep
DPF2	7.74393525	9.1480625	0.354866655	0.014187617	121363	4	3	NA	NA	FALSE	TRUE	noChange	6	8	NA	CT_Any2Bg
DPF3	0.015192537	0.034340817	0.935555336	0.439914755	226747	17	16	PoisedESC	PoisedNPC	FALSE	TRUE	noChange	6	2	BT_PoiRep2PoiRep	CT_Act2PoiRep
DPH1	15.907669	12.297724	-0.253707934	0.148921601	279064	21	17	NA	NA	TRUE	FALSE	noChange	4	7	NA	CT_PoiRep2PoiRep
DPH2	22.1712685	7.6719507	-1.40148397	2.59E-15	9904	12	11	NA	NA	FALSE	FALSE	noChange	6	1	NA	CT_Act2Act
DPH3	11.5485815	7.3187565	-0.537742838	0.001905136	441513	7	15	ActiveESC	ActiveNPC	TRUE	FALSE	noChange	1	5	BT_Act2Act	CT_Act2Act
DPH5	10.784785	9.1920145	-0.114491576	0.656962554	27567	1	4	ActiveESC	ActiveNPC	TRUE	TRUE	noChange	8	8	BT_Act2Act	CT_Bg2Bg
DPP10	0.947130265	0.498227035	-0.794797361	0.02082408	364306	1	5	BackgroundESC	BackgroundNPC	TRUE	TRUE	noChange	8	8	BT_Bg2Bg	CT_Bg2Bg
DPPA3	0.36000915	0	-2.781387016	0.00908227	143787	11	9	ActiveESC	BackgroundNPC	FALSE	FALSE	downreg	1	6	BT_Any2Bg	CT_Act2PoiRep
DPRX	0.023144482	0	-0.324142841	0.697242498	331059	9	3	NA	BackgroundNPC	TRUE	TRUE	noChange	1	3	NA	CT_Act2PoiRep
DPY19L1	3.7667843	6.78827965	0.959895323	3.22E-09	672056	5	7	NA	ActiveNPC	TRUE	TRUE	noChange	1	4	NA	CT_Act2PoiRep
DPYSL3	106.251245	82.3208045	-0.249831434	0.028234479	600621	20	16	NA	ActiveNPC	FALSE	FALSE	noChange	1	1	NA	CT_Act2Act
DPYSL5	3.80926485	27.335869	2.930489472	3.11E-44	339670	29	30	PoisedESC	NA	FALSE	FALSE	upreg	6	5	NA	CT_Act2Act
DQX1	0.167581323	0.16594666	0.103728509	0.934265165	353939	5	5	NA	PolycombNPC	TRUE	TRUE	noChange	3	4	NA	CT_PoiRep2PoiRep
DR1	12.3000755	7.7962505	-0.538229148	0.000153281	25098	10	1	ActiveESC	ActiveNPC	TRUE	TRUE	noChange	1	1	BT_Act2Act	CT_Act2Act
DRD1	0.133170633	0.004730975	-2.488880686	0.01959743	609127	10	6	PoisedESC	PoisedNPC	TRUE	TRUE	noChange	3	3	BT_PoiRep2PoiRep	CT_PoiRep2PoiRep
DRD2	0.07149214	0.27908141	1.682360646	0.048919093	135503	2	2	NA	NA	TRUE	TRUE	noChange	8	8	NA	CT_Bg2Bg
DRG1	29.6020925	20.178153	-0.433333524	0.00471556	432658	3	1	ActiveESC	ActiveNPC	TRUE	TRUE	noChange	1	1	BT_Act2Act	CT_Act2Act
DRG2	7.98396225	6.8717961	-0.099507063	0.690143509	282954	4	7	ActiveESC	ActiveNPC	TRUE	TRUE	noChange	1	3	BT_Act2Act	CT_Act2PoiRep
DRGX	0.006086617	0.02443733	0.49447047	0.697242498	77816	3	5	NA	NA	TRUE	TRUE	noChange	8	3	NA	CT_Bg2PoiRep
DSC2	9.9513655	3.4081329	-1.418625005	4.10E-20	305401	3	5	NA	ActiveNPC	TRUE	TRUE	noChange	8	8	NA	CT_Bg2Bg
DSCAML1	0.025397097	0.028427689	0.178759607	0.901706678	136740	40	46	NA	NA	FALSE	TRUE	noChange	6	4	NA	CT_Act2PoiRep
DSCC1	15.658853	7.8308105	-0.876929244	5.08E-08	743444	5	7	ActiveESC	ActiveNPC	TRUE	TRUE	noChange	8	8	BT_Act2Act	CT_Bg2Bg
DSCR3	4.246832	3.86597075	-0.018943499	0.928691092	426998	6	5	NA	ActiveNPC	TRUE	TRUE	noChange	1	1	NA	CT_Act2Act
DSEL	3.8628165	0.890773585	-1.968578931	2.71E-15	316719	14	16	ActiveESC	ActiveNPC	TRUE	TRUE	downreg	8	1	BT_Act2Act	CT_Bg2Act
DSG4	0	0	NA	NA	305492	1	2	BackgroundESC	BackgroundNPC	TRUE	TRUE	noChange	8	8	BT_Bg2Bg	CT_Bg2Bg
DST	6.16080315	2.4640874	-1.194780034	1.53E-14	626912	46	17	NA	PoisedNPC	FALSE	TRUE	noChange	6	1	NA	CT_Act2Act
DTNB	2.092718	2.71432245	0.48713595	0.014194054	339375	3	2	NA	NA	TRUE	TRUE	noChange	1	3	NA	CT_Act2PoiRep
DTWD2	8.5292075	0.5431647	-3.782805392	3.34E-52	592020	10	7	ActiveESC	ActiveNPC	FALSE	TRUE	downreg	1	3	BT_Act2Act	CT_Act2PoiRep
DTX3	7.72762	12.70079	0.828451697	2.01E-07	158443	15	15	NA	NA	FALSE	TRUE	noChange	7	4	NA	CT_PoiRep2PoiRep
DUOXA1	0.056187921	0.027600386	-0.505665697	0.701760915	242638	4	5	PoisedESC	PoisedNPC	FALSE	FALSE	noChange	5	7	BT_PoiRep2PoiRep	CT_PoiRep2PoiRep
DUPD1	0	0	NA	NA	85588	5	5	ActiveESC	BackgroundNPC	TRUE	TRUE	noChange	1	1	BT_Any2Bg	CT_Act2Act
DUS1L	25.604242	18.814896	-0.326887728	0.035061298	297444	6	2	NA	NA	TRUE	TRUE	noChange	1	8	NA	CT_Any2Bg
DUS2L	6.7464405	4.82357165	-0.366188272	0.165060441	273250	3	1	ActiveESC	ActiveNPC	TRUE	TRUE	noChange	8	8	BT_Act2Act	CT_Bg2Bg
DUS4L	1.6925828	1.59450155	0.02746049	0.94176443	692059	4	3	ActiveESC	ActiveNPC	TRUE	FALSE	noChange	8	5	BT_Act2Act	CT_Bg2Act
DUSP1	2.75928985	3.2790538	0.35405491	0.405898444	608355	5	6	NA	NA	TRUE	TRUE	noChange	1	2	NA	CT_Act2PoiRep
DUSP12	8.8721795	10.9861925	0.422997618	0.032523711	38324	6	3	ActiveESC	ActiveNPC	TRUE	TRUE	noChange	3	6	BT_Act2Act	CT_PoiRep2PoiRep
DUSP16	9.3648305	6.6654973	-0.371522809	0.018975949	145246	5	9	NA	ActiveNPC	TRUE	TRUE	noChange	1	1	NA	CT_Act2Act
DUSP2	1.83495585	0.221841725	-2.733817319	6.06E-08	359099	21	20	NA	NA	TRUE	FALSE	downreg	1	6	NA	CT_Act2PoiRep
DUSP22	6.16186045	9.0899345	0.670739714	0.000254022	610557	1	2	NA	NA	TRUE	TRUE	noChange	8	3	NA	CT_Bg2PoiRep
DUSP23	9.082889	5.05422275	-0.709170816	0.022550089	37823	18	24	NA	NA	FALSE	FALSE	noChange	5	6	NA	CT_PoiRep2PoiRep
DUSP27	0.039376618	0.104350105	1.142107431	0.293260238	39956	3	3	ActiveESC	NA	TRUE	TRUE	noChange	2	8	NA	CT_Any2Bg
DUSP4	1.35988215	5.28280855	2.04016085	7.37E-16	715716	27	29	NA	NA	FALSE	FALSE	upreg	6	1	NA	CT_Act2Act
DUSP6	8.4822078	33.656805	2.082847381	2.25E-26	168895	8	15	NA	NA	TRUE	TRUE	upreg	1	1	NA	CT_Act2Act
DUSP7	3.98291125	2.78190025	-0.398728891	0.068662584	452136	16	19	ActiveESC	NA	FALSE	FALSE	noChange	1	5	NA	CT_Act2Act
DVL1	13.0097725	11.70962	-0.036051032	0.876731012	259	1	2	NA	NA	TRUE	TRUE	noChange	8	3	NA	CT_Bg2PoiRep
DVL2	13.757643	25.7662565	1.016974728	1.77E-11	280195	12	14	ActiveESC	NA	TRUE	FALSE	noChange	1	5	NA	CT_Act2Act
DYDC1	0.20672876	0.021585618	-1.718340003	0.137633181	87090	3	8	NA	NA	TRUE	TRUE	noChange	1	3	NA	CT_Act2PoiRep
DYNC1I2	19.121154	26.2259005	0.569717183	1.61E-05	382302	6	2	ActiveESC	ActiveNPC	TRUE	FALSE	noChange	2	7	BT_Act2Act	CT_PoiRep2PoiRep
DYNC1LI1	9.573448	7.27581865	-0.277636279	0.05669889	446869	5	4	NA	ActiveNPC	TRUE	TRUE	noChange	1	1	NA	CT_Act2Act
DYNC1LI2	21.077568	14.5609915	-0.415409474	0.002101077	272986	15	6	NA	NA	TRUE	TRUE	noChange	1	1	NA	CT_Act2Act
DYNC2LI1	1.3959763	3.04033785	1.216047764	8.22E-06	344652	1	1	ActiveESC	ActiveNPC	TRUE	TRUE	noChange	8	8	BT_Act2Act	CT_Bg2Bg
DYNLL2	33.973625	79.059965	1.331851406	2.89E-29	291710	5	5	NA	NA	TRUE	TRUE	noChange	8	1	NA	CT_Bg2Act
DYNLRB1	14.207397	15.0667025	0.200799775	0.276350503	411760	1	1	ActiveESC	ActiveNPC	TRUE	TRUE	noChange	8	8	BT_Act2Act	CT_Bg2Bg
DYNLT1	12.3802185	12.1526385	0.090819344	0.697242498	658314	9	5	NA	NA	TRUE	TRUE	noChange	1	3	NA	CT_Act2PoiRep
DYTN	0	0	NA	NA	393294	1	2	BackgroundESC	PolycombNPC	TRUE	TRUE	noChange	8	1	BT_Bg2PoiRep	CT_Bg2Act
DZIP1	5.86433915	7.815136	0.527874702	0.000367273	204848	3	2	NA	ActiveNPC	TRUE	TRUE	noChange	8	8	NA	CT_Bg2Bg
E2F2	1.30857985	2.9762107	1.289573883	4.05E-10	5105	13	6	NA	NA	TRUE	TRUE	noChange	3	4	NA	CT_PoiRep2PoiRep
E2F3	12.5323375	9.358981	-0.301524067	0.136714157	616519	4	6	NA	NA	TRUE	TRUE	noChange	1	1	NA	CT_Act2Act
EAPP	9.935991	10.794578	0.23673807	0.266986369	214976	3	2	ActiveESC	NA	TRUE	TRUE	noChange	8	1	NA	CT_Bg2Act
EBF1	0.015305086	0.18096996	2.878323907	0.000396877	604162	10	11	PoisedESC	NA	FALSE	FALSE	upreg	5	6	NA	CT_PoiRep2PoiRep
EBF2	0.27110607	0.280899815	0.149531945	0.84418225	714809	9	4	PoisedESC	PoisedNPC	TRUE	TRUE	noChange	3	4	BT_PoiRep2PoiRep	CT_PoiRep2PoiRep
EBF3	0.043333438	0.2932112	2.460728032	0.000635766	101592	3	7	PoisedESC	NA	TRUE	FALSE	upreg	1	5	NA	CT_Act2Act
EBF4	0.12121625	3.1352766	4.547302745	1.20E-24	404069	10	4	NA	NA	TRUE	TRUE	upreg	4	2	NA	CT_PoiRep2PoiRep
EBPL	15.3213695	11.512004	-0.291723145	0.148494446	190292	4	5	NA	NA	TRUE	TRUE	noChange	2	1	NA	CT_PoiRep2Act
ECE1	11.4392115	12.2311165	0.214376637	0.192372603	4614	5	7	NA	NA	TRUE	TRUE	noChange	1	4	NA	CT_Act2PoiRep
ECEL1	1.33087355	1.5034569	0.275687761	0.697242498	401133	2	7	NA	NA	TRUE	TRUE	noChange	1	6	NA	CT_Act2PoiRep
ECHDC3	0.063836024	0.00626063	-1.154393477	0.368092772	67717	4	1	NA	NA	TRUE	TRUE	noChange	1	1	NA	CT_Act2Act
EDAR	0.010165584	0.03605417	0.621770272	0.675434422	362746	13	4	NA	PoisedNPC	TRUE	TRUE	noChange	1	2	NA	CT_Act2PoiRep
EDC4	15.752673	12.874945	-0.174154403	0.302300376	273210	1	1	ActiveESC	NA	TRUE	TRUE	noChange	2	8	NA	CT_Any2Bg
EDDM3A	0	0	NA	NA	210791	3	2	BackgroundESC	BackgroundNPC	TRUE	TRUE	noChange	1	4	BT_Bg2Bg	CT_Act2PoiRep
EDEM2	5.3336508	3.3971193	-0.529477251	0.009450157	411925	16	6	ActiveESC	NA	TRUE	FALSE	noChange	1	5	NA	CT_Act2Act
EDEM3	2.57705235	3.1978194	0.422785481	0.037845094	45387	1	1	NA	NA	TRUE	TRUE	noChange	8	1	NA	CT_Bg2Act
EDN1	1.29121125	0.15138805	-2.700728601	2.13E-06	614106	11	14	NA	NA	TRUE	TRUE	downreg	1	1	NA	CT_Act2Act
EDN3	0.078214048	0.127837445	0.616240833	0.648689367	418110	3	5	PoisedESC	PoisedNPC	TRUE	TRUE	noChange	3	2	BT_PoiRep2PoiRep	CT_PoiRep2PoiRep
EDNRA	0.473560735	1.158893125	1.286503305	0.034657199	541880	2	2	PoisedESC	PoisedNPC	TRUE	TRUE	noChange	8	8	BT_PoiRep2PoiRep	CT_Bg2Bg
EDNRB	13.8445335	7.7177208	-0.64851206	0.417008578	199406	12	17	NA	NA	FALSE	FALSE	noChange	1	1	NA	CT_Act2Act
EED	3.5551071	3.95070355	0.267000393	0.14503055	126766	6	12	ActiveESC	ActiveNPC	TRUE	TRUE	noChange	8	1	BT_Act2Act	CT_Bg2Act
EEF1B2	119.469107	147.89283	0.423274847	0.000111806	393109	5	4	ActiveESC	ActiveNPC	TRUE	TRUE	noChange	1	1	BT_Act2Act	CT_Act2Act
EEF1G	439.847985	562.76796	0.469849022	0.001907111	120804	11	12	ActiveESC	NA	FALSE	FALSE	noChange	6	1	NA	CT_Act2Act
EFCAB1	0	0.162587195	4.181746763	8.83E-06	720833	3	2	PoisedESC	PoisedNPC	TRUE	TRUE	upreg	3	4	BT_PoiRep2PoiRep	CT_PoiRep2PoiRep
EFCAB11	0.870474605	1.29716485	0.685325089	0.004973092	231813	6	5	ActiveESC	ActiveNPC	TRUE	TRUE	noChange	8	4	BT_Act2Act	CT_Bg2PoiRep
EFCAB5	0.049047251	0.047364095	0.061962947	0.966927753	284686	4	8	ActiveESC	ActiveNPC	TRUE	TRUE	noChange	1	1	BT_Act2Act	CT_Act2Act
EFCAB8	0.140927495	0.020932632	-0.881405611	0.530625978	411416	1	4	NA	ActiveNPC	TRUE	FALSE	noChange	1	7	NA	CT_Act2PoiRep
EFCAB9	0.021364135	0.019486433	-0.004838176	0.994952661	608210	2	1	BackgroundESC	BackgroundNPC	TRUE	TRUE	noChange	8	8	BT_Bg2Bg	CT_Bg2Bg
EFEMP1	0.813064575	4.75569765	2.587959213	9.84E-17	348440	5	6	PoisedESC	PoisedNPC	TRUE	TRUE	upreg	8	1	BT_PoiRep2PoiRep	CT_Bg2Act
EFHA1	10.385666	7.626184	-0.327185951	0.070134106	181593	3	6	NA	NA	TRUE	TRUE	noChange	8	1	NA	CT_Bg2Act
EFHC1	1.61126745	4.1356754	1.468964993	1.39E-17	625422	14	15	ActiveESC	ActiveNPC	TRUE	FALSE	noChange	1	5	BT_Act2Act	CT_Act2Act
EFNA1	0.258584765	0.478590355	0.869269504	0.362997138	36599	6	4	PoisedESC	PoisedNPC	FALSE	TRUE	noChange	6	4	BT_PoiRep2PoiRep	CT_Act2PoiRep
EFNA5	2.2537132	7.6031799	1.858802566	7.62E-28	588414	8	1	NA	ActiveNPC	TRUE	TRUE	upreg	1	8	NA	CT_Any2Bg
EFNB2	8.6930635	38.535778	2.25599274	7.65E-83	208164	2	4	NA	ActiveNPC	TRUE	TRUE	upreg	8	8	NA	CT_Bg2Bg
EFNB3	4.3450963	31.83398	2.968965273	4.54E-68	280264	3	3	NA	NA	TRUE	TRUE	upreg	8	1	NA	CT_Bg2Act
EFR3A	7.85184175	4.03857685	-0.835696639	3.96E-07	747147	1	2	ActiveESC	ActiveNPC	TRUE	TRUE	noChange	8	2	BT_Act2Act	CT_Bg2PoiRep
EFR3B	0.83051297	2.795978	1.849665733	1.96E-19	339240	2	2	NA	NA	TRUE	TRUE	upreg	8	1	NA	CT_Bg2Act
EFS	10.83310875	27.3642845	1.443069321	2.94E-21	211437	2	4	NA	NA	TRUE	TRUE	noChange	1	1	NA	CT_Act2Act
EFTUD2	42.7140255	27.544602	-0.513248762	6.54E-05	288143	9	9	ActiveESC	NA	TRUE	TRUE	noChange	1	2	NA	CT_Act2PoiRep
EGFL6	0.13548423	0.146035525	0.177938685	0.892859178	788638	1	1	PoisedESC	PoisedNPC	TRUE	TRUE	noChange	8	8	BT_PoiRep2PoiRep	CT_Bg2Bg
EGFLAM	0.084288595	0.77727105	3.039192687	3.51E-08	566862	4	1	PoisedESC	PoisedNPC	TRUE	TRUE	upreg	1	2	BT_PoiRep2PoiRep	CT_Act2PoiRep
EGFR	0.491905495	1.7702409	1.930324762	9.22E-17	677827	6	11	PoisedESC	NA	FALSE	TRUE	upreg	7	3	NA	CT_PoiRep2PoiRep
EGLN1	4.5563384	1.85583425	-0.932682078	0.374193914	59270	7	6	NA	NA	FALSE	TRUE	noChange	5	3	NA	CT_PoiRep2PoiRep
EHBP1	4.98848565	6.37781985	0.469493505	0.004550663	350525	4	4	ActiveESC	BackgroundNPC	TRUE	FALSE	noChange	1	7	BT_Any2Bg	CT_Act2PoiRep
EHMT2	18.282409	21.564262	0.354148155	0.001873847	619801	2	2	NA	NA	TRUE	TRUE	noChange	1	1	NA	CT_Act2Act
EI24	42.8557015	30.6035	-0.365621756	0.008963828	138875	2	2	ActiveESC	ActiveNPC	TRUE	TRUE	noChange	8	8	BT_Act2Act	CT_Bg2Bg
EID2	11.667917	9.259539	-0.215006144	0.312925535	328398	6	4	NA	ActiveNPC	FALSE	TRUE	noChange	7	2	NA	CT_PoiRep2PoiRep
EID2B	1.15360435	2.36534875	1.119683327	0.006332291	328397	6	3	NA	NA	TRUE	TRUE	noChange	1	2	NA	CT_Act2PoiRep
EID3	0.088614312	0.009343904	-1.07547732	0.405799372	173606	1	2	ActiveESC	NA	TRUE	TRUE	noChange	8	3	NA	CT_Bg2PoiRep
EIF1B	23.625181	18.654358	-0.222226539	0.200813454	449166	4	7	ActiveESC	ActiveNPC	TRUE	TRUE	noChange	1	1	BT_Act2Act	CT_Act2Act
EIF2AK2	5.25656065	3.6494788	-0.40832307	0.010955663	342649	9	3	NA	NA	TRUE	FALSE	noChange	1	6	NA	CT_Act2PoiRep
EIF2AK4	8.6891105	6.0224686	-0.409754381	0.009631515	241386	4	4	ActiveESC	NA	TRUE	TRUE	noChange	1	1	NA	CT_Act2Act
EIF2B4	7.8022668	6.4347018	-0.159936663	0.382428915	339786	7	8	ActiveESC	ActiveNPC	FALSE	FALSE	noChange	7	5	BT_Act2Act	CT_PoiRep2Act
EIF2B5	8.5897565	6.93128735	-0.193479075	0.297453098	492360	18	16	ActiveESC	ActiveNPC	FALSE	TRUE	noChange	6	4	BT_Act2Act	CT_Act2PoiRep
EIF2C1	12.742749	5.95000075	-0.977821357	6.52E-16	7879	2	1	ActiveESC	BackgroundNPC	TRUE	TRUE	noChange	1	8	BT_Any2Bg	CT_Any2Bg
EIF2C2	8.1433515	2.85682365	-1.381664053	4.36E-17	749747	4	8	NA	NA	TRUE	TRUE	noChange	1	3	NA	CT_Act2PoiRep
EIF2C3	1.80207615	1.5390509	-0.11291186	0.746535042	7894	4	1	ActiveESC	ActiveNPC	TRUE	TRUE	noChange	1	8	BT_Act2Act	CT_Any2Bg
EIF2D	11.5144965	11.2328255	0.079502096	0.758034969	51920	2	5	ActiveESC	NA	FALSE	FALSE	noChange	6	5	NA	CT_Act2Act
EIF3A	72.037755	39.379125	-0.751623497	5.55E-11	98577	2	3	ActiveESC	ActiveNPC	TRUE	TRUE	noChange	8	3	BT_Act2Act	CT_Bg2PoiRep
EIF3D	47.5196015	36.837157	-0.249357924	0.064238466	433984	9	3	ActiveESC	NA	FALSE	TRUE	noChange	1	8	NA	CT_Any2Bg
EIF3E	64.487193	54.4044075	-0.128591028	0.432564231	739687	1	1	BackgroundESC	BackgroundNPC	TRUE	TRUE	noChange	8	8	BT_Bg2Bg	CT_Bg2Bg
EIF3G	97.18249	75.250805	-0.251695595	0.081598589	321890	16	10	ActiveESC	NA	TRUE	FALSE	noChange	1	5	NA	CT_Act2Act
EIF3L	73.1443275	81.13657	0.264909576	0.142055043	434227	4	3	NA	NA	TRUE	TRUE	noChange	8	8	NA	CT_Bg2Bg
EIF3M	24.8496345	13.375185	-0.773909672	1.03E-10	112045	2	1	ActiveESC	ActiveNPC	TRUE	TRUE	noChange	3	2	BT_Act2Act	CT_PoiRep2PoiRep
EIF4G1	81.41988	38.035078	-0.97553649	1.87E-11	492401	35	30	ActiveESC	ActiveNPC	FALSE	FALSE	noChange	1	4	BT_Act2Act	CT_Act2PoiRep
EIF5	28.8035635	26.640688	0.004233659	0.984360904	235234	6	4	ActiveESC	ActiveNPC	TRUE	TRUE	noChange	1	4	BT_Act2Act	CT_Act2PoiRep
EIF5A	259.77649	105.475995	-1.174977509	4.76E-15	280199	10	8	NA	NA	TRUE	TRUE	noChange	1	4	NA	CT_Act2PoiRep
ELAVL1	17.586275	18.423693	0.183359281	0.176558405	321508	6	10	ActiveESC	ActiveNPC	TRUE	TRUE	noChange	1	1	BT_Act2Act	CT_Act2Act
ELAVL4	0.019406939	0.5916243	4.346576796	2.26E-11	11506	1	1	NA	PoisedNPC	TRUE	TRUE	upreg	8	2	NA	CT_Bg2PoiRep
ELF2	4.32173035	3.39033035	-0.23139729	0.199075093	539203	14	6	NA	ActiveNPC	TRUE	TRUE	noChange	1	1	NA	CT_Act2Act
ELF3	0.359046035	0.113497153	-1.453282259	0.004550055	50821	7	5	NA	NA	TRUE	TRUE	noChange	1	1	NA	CT_Act2Act
ELF4	0.995233125	0.61113905	-0.568062137	0.225054491	822683	6	5	NA	PoisedNPC	TRUE	TRUE	noChange	3	2	NA	CT_PoiRep2PoiRep
ELK4	1.5672871	1.74455	0.264587449	0.330773197	51678	6	5	ActiveESC	ActiveNPC	TRUE	TRUE	noChange	1	2	BT_Act2Act	CT_Act2PoiRep
ELL2	3.3510063	2.46856335	-0.319189974	0.112729526	584689	29	25	NA	PoisedNPC	FALSE	TRUE	noChange	6	1	NA	CT_Act2Act
ELMO1	0.70511955	1.0338939	0.655167625	0.029710712	672737	2	6	NA	NA	TRUE	TRUE	noChange	1	8	NA	CT_Any2Bg
ELMO2	3.83471585	7.3401997	1.047823049	5.50E-14	414793	1	5	BackgroundESC	PolycombNPC	TRUE	TRUE	noChange	8	2	BT_Bg2PoiRep	CT_Bg2PoiRep
ELMO3	1.49630185	0.9181087	-0.571143375	0.190349337	273076	11	8	ActiveESC	NA	FALSE	FALSE	noChange	5	4	NA	CT_PoiRep2PoiRep
ELMOD1	0.1964399	0.15222004	-0.213744257	0.800034862	133712	10	8	PoisedESC	PoisedNPC	TRUE	TRUE	noChange	3	8	BT_PoiRep2PoiRep	CT_Any2Bg
ELMOD3	1.0191582	1.96647565	1.051167027	1.05E-06	357307	14	9	NA	NA	FALSE	TRUE	noChange	6	1	NA	CT_Act2Act
ELOVL2	0.521754325	3.1262333	2.586533444	6.24E-13	613737	3	4	PoisedESC	PoisedNPC	TRUE	TRUE	upreg	3	3	BT_PoiRep2PoiRep	CT_PoiRep2PoiRep
ELOVL3	0.010939185	0.133025905	1.472404456	0.227295762	93470	21	22	PoisedESC	PoisedNPC	FALSE	FALSE	noChange	5	5	BT_PoiRep2PoiRep	CT_PoiRep2Act
ELOVL5	33.174682	27.2975235	-0.162495547	0.283038589	625710	2	2	NA	NA	TRUE	TRUE	noChange	8	8	NA	CT_Bg2Bg
ELOVL6	14.251425	15.2424425	0.213680603	0.148303573	529794	2	6	ActiveESC	NA	TRUE	FALSE	noChange	2	7	NA	CT_PoiRep2PoiRep
ELP3	5.23343265	5.6351557	0.221233582	0.242070076	715368	1	1	PolycombESC	PolycombNPC	TRUE	TRUE	noChange	8	3	BT_PoiRep2PoiRep	CT_Bg2PoiRep
ELTD1	0.015521189	0.580440335	4.270717194	1.89E-08	20323	1	1	NA	ActiveNPC	TRUE	TRUE	upreg	8	8	NA	CT_Bg2Bg
EMILIN1	1.2513852	2.5980976	1.139456517	0.000997131	339727	3	3	NA	NA	TRUE	TRUE	noChange	3	1	NA	CT_PoiRep2Act
EMILIN2	4.4627425	0.730739295	-2.44763717	8.74E-24	298511	14	12	NA	NA	TRUE	TRUE	downreg	1	8	NA	CT_Any2Bg
EMILIN3	2.25641725	3.13437685	0.581577659	0.035373625	413490	12	12	NA	NA	FALSE	FALSE	noChange	1	1	NA	CT_Act2Act
EML1	4.1602645	5.9132663	0.622861525	9.91E-05	234442	26	22	NA	NA	FALSE	FALSE	noChange	7	5	NA	CT_PoiRep2Act
EML4	14.4712425	13.096281	-0.027397861	0.87396562	344220	13	9	ActiveESC	NA	TRUE	TRUE	noChange	3	4	NA	CT_PoiRep2PoiRep
EML6	0.081920923	0.115554778	0.567592822	0.397909438	348055	3	1	NA	PoisedNPC	TRUE	TRUE	noChange	8	1	NA	CT_Bg2Act
EMP1	0.029928052	0.990841825	4.538063167	3.16E-15	145401	4	3	NA	NA	TRUE	TRUE	upreg	1	1	NA	CT_Act2Act
EMX1	0.12304397	0.063743022	-0.600274267	0.676477672	353513	14	10	NA	PoisedNPC	FALSE	TRUE	noChange	5	6	NA	CT_PoiRep2PoiRep
EMX2	0	1.52503215	6.546732228	8.38E-17	98134	9	20	PoisedESC	PoisedNPC	TRUE	FALSE	upreg	4	6	BT_PoiRep2PoiRep	CT_PoiRep2PoiRep
EN1	0.005231121	0.74187563	4.590690526	1.54E-07	365734	24	29	PoisedESC	PoisedNPC	FALSE	FALSE	upreg	5	6	BT_PoiRep2PoiRep	CT_PoiRep2PoiRep
ENAH	35.2398645	18.570241	-0.804030906	2.07E-11	57764	11	9	NA	ActiveNPC	TRUE	FALSE	noChange	1	5	NA	CT_Act2Act
ENDOD1	0.51886575	1.6309091	1.724226428	2.38E-08	129636	4	7	PoisedESC	PoisedNPC	TRUE	TRUE	upreg	8	8	BT_PoiRep2PoiRep	CT_Bg2Bg
ENG	0.78029433	0.37310351	-0.905656225	0.073230376	783229	4	3	ActiveESC	NA	TRUE	TRUE	noChange	1	1	NA	CT_Act2Act
ENHO	7.77899485	10.2569235	0.510494544	0.036049488	761363	2	2	NA	NA	TRUE	TRUE	noChange	8	3	NA	CT_Bg2PoiRep
ENKUR	0.005347903	0.37178444	4.338608516	3.39E-07	71614	2	4	ActiveESC	ActiveNPC	TRUE	TRUE	upreg	8	8	BT_Act2Act	CT_Bg2Bg
ENO2	26.465169	18.6908575	-0.361112879	0.595356913	143556	1	1	NA	NA	TRUE	TRUE	noChange	3	3	NA	CT_PoiRep2PoiRep
ENO3	41.7703075	21.014756	-0.870031497	5.78E-14	279639	12	5	ActiveESC	NA	FALSE	FALSE	noChange	7	1	NA	CT_PoiRep2Act
ENO4	0.187231775	0.29825994	0.690820782	0.424742152	97952	6	10	NA	NA	TRUE	FALSE	noChange	4	4	NA	CT_PoiRep2PoiRep
ENOX2	4.5358305	4.76478	0.186289673	0.437788798	822919	25	30	ActiveESC	ActiveNPC	TRUE	FALSE	noChange	3	6	BT_Act2Act	CT_PoiRep2PoiRep
ENSA	34.1409145	24.955556	-0.33431596	0.005716008	35500	5	2	ActiveESC	ActiveNPC	TRUE	TRUE	noChange	1	1	BT_Act2Act	CT_Act2Act
ENTHD1	0	0	NA	NA	434622	8	7	NA	NA	FALSE	TRUE	noChange	7	2	NA	CT_PoiRep2PoiRep
ENTPD4	6.583704	10.7986145	0.827983783	1.03E-10	714025	2	4	NA	NA	TRUE	TRUE	noChange	3	4	NA	CT_PoiRep2PoiRep
ENY2	12.8126325	8.658396	-0.443866924	0.012885439	739976	15	13	ActiveESC	ActiveNPC	TRUE	TRUE	noChange	8	8	BT_Act2Act	CT_Bg2Bg
EOMES	6.21189835	0.07723799	-5.105540236	3.76E-12	445289	18	14	PoisedESC	PoisedNPC	TRUE	TRUE	downreg	4	2	BT_PoiRep2PoiRep	CT_PoiRep2PoiRep
EP300	21.0653965	11.546912	-0.746141282	5.00E-08	434924	8	10	ActiveESC	ActiveNPC	TRUE	TRUE	noChange	1	1	BT_Act2Act	CT_Act2Act
EPAS1	0.27448082	0.24372726	-0.044986566	0.951984606	345381	5	10	NA	PoisedNPC	TRUE	FALSE	noChange	1	5	NA	CT_Act2Act
EPB41L2	12.237768	10.33100925	-0.126600699	0.403413896	649918	4	4	NA	NA	TRUE	TRUE	noChange	8	1	NA	CT_Bg2Act
EPB41L4A	1.12777525	1.16658525	0.157097956	0.697242498	589923	13	24	PoisedESC	NA	TRUE	TRUE	noChange	1	1	NA	CT_Act2Act
EPB41L4B	2.5099653	0.380302775	-2.555477429	1.92E-25	778144	19	28	NA	NA	FALSE	FALSE	downreg	1	6	NA	CT_Act2PoiRep
EPC2	4.02800165	4.41440325	0.247876887	0.208974093	374833	3	4	NA	NA	TRUE	FALSE	noChange	1	5	NA	CT_Act2Act
EPGN	0.02191048	0	-0.399419624	0.697242498	518002	6	3	BackgroundESC	BackgroundNPC	TRUE	TRUE	noChange	1	8	BT_Bg2Bg	CT_Any2Bg
EPHA1	15.6654405	1.8352365	-2.675635207	1.12E-05	702958	3	1	ActiveESC	NA	TRUE	TRUE	downreg	3	8	NA	CT_Any2Bg
EPHA3	0.62282963	1.26627455	0.832064465	0.506985402	463641	4	9	PoisedESC	PoisedNPC	TRUE	TRUE	noChange	1	8	BT_PoiRep2PoiRep	CT_Any2Bg
EPHA6	0.112967495	0.028212332	-1.487406071	0.111002209	465070	2	6	PoisedESC	NA	TRUE	TRUE	noChange	8	1	NA	CT_Bg2Act
EPHA7	1.67370045	11.369453	2.849718863	1.06E-42	637933	10	21	NA	NA	TRUE	TRUE	upreg	3	1	NA	CT_PoiRep2Act
EPHB3	0.34640631	7.6966115	4.495554931	2.08E-62	492452	26	31	PoisedESC	NA	FALSE	TRUE	upreg	7	2	NA	CT_PoiRep2PoiRep
EPHX3	7.25365435	0.77052415	-3.030617053	3.86E-23	322682	1	7	NA	NA	TRUE	TRUE	downreg	8	3	NA	CT_Bg2PoiRep
EPM2AIP1	2.54848745	6.01954475	1.347808279	1.24E-19	448208	2	5	ActiveESC	ActiveNPC	TRUE	TRUE	noChange	1	1	BT_Act2Act	CT_Act2Act
EPN2	7.0114737	7.01570335	0.117046052	0.555114242	283188	21	16	ActiveESC	ActiveNPC	FALSE	TRUE	noChange	6	3	BT_Act2Act	CT_Act2PoiRep
EPN3	0.06768762	0.26275015	1.786342467	0.013499297	289424	16	19	NA	NA	FALSE	FALSE	noChange	1	7	NA	CT_Act2PoiRep
EPO	0.217078045	0.044566997	-1.304594662	0.284662431	690267	4	3	NA	NA	TRUE	TRUE	noChange	1	1	NA	CT_Act2Act
EPS8	0.5361777	2.349632	2.205374514	6.56E-18	146222	4	11	NA	ActiveNPC	TRUE	TRUE	upreg	1	8	NA	CT_Any2Bg
EPS8L2	3.9720613	0.640465665	-2.465873808	2.41E-23	102517	5	1	NA	NA	TRUE	TRUE	downreg	1	8	NA	CT_Any2Bg
EPS8L3	0	0.025748959	1.082483192	0.35882049	30262	3	2	NA	PolycombNPC	TRUE	TRUE	noChange	1	8	NA	CT_Any2Bg
ERAP2	0.0154586	0.022115715	0.366443044	0.789567993	584993	5	5	BackgroundESC	BackgroundNPC	TRUE	TRUE	noChange	1	1	BT_Bg2Bg	CT_Act2Act
ERBB3	4.19850635	1.76268065	-1.113994853	0.000291961	158103	3	1	ActiveESC	NA	TRUE	TRUE	noChange	8	8	NA	CT_Bg2Bg
ERBB4	0.067051033	0.192095968	1.495246662	0.011335315	395231	10	9	PoisedESC	PoisedNPC	TRUE	TRUE	noChange	8	1	BT_PoiRep2PoiRep	CT_Bg2Act
ERC1	4.6310137	3.12922145	-0.44638877	0.001162909	141992	6	7	NA	ActiveNPC	FALSE	FALSE	noChange	7	6	NA	CT_PoiRep2PoiRep
ERC2	0.59662168	0.57274988	0.062293031	0.894584042	453376	2	5	NA	NA	TRUE	TRUE	noChange	1	4	NA	CT_Act2PoiRep
ERCC3	8.4543695	7.7409625	-0.011521431	0.959449278	368157	35	17	ActiveESC	NA	FALSE	FALSE	noChange	1	1	NA	CT_Act2Act
ERCC4	1.27591555	1.2688163	0.1073521	0.736576901	261884	5	3	ActiveESC	ActiveNPC	TRUE	TRUE	noChange	1	1	BT_Act2Act	CT_Act2Act
EREG	0.033973229	0.015552067	-0.600116322	0.697242498	518012	5	1	PoisedESC	PoisedNPC	TRUE	TRUE	noChange	1	8	BT_PoiRep2PoiRep	CT_Any2Bg
ERGIC2	3.95852635	2.94814015	-0.307867141	0.136409232	150521	2	3	ActiveESC	ActiveNPC	TRUE	TRUE	noChange	8	8	BT_Act2Act	CT_Bg2Bg
ERH	104.3148	83.0045	-0.211202187	0.109402097	225667	1	1	ActiveESC	ActiveNPC	TRUE	TRUE	noChange	8	1	BT_Act2Act	CT_Bg2Act
ERI1	5.2637985	2.4640843	-0.971733855	6.69E-09	709785	2	1	NA	NA	TRUE	TRUE	noChange	1	1	NA	CT_Act2Act
ERI3	18.5810095	20.62413	0.267622313	0.079866258	10009	16	8	NA	NA	TRUE	TRUE	noChange	1	2	NA	CT_Act2PoiRep
ERLIN1	7.67474585	9.282071	0.388204106	0.007768709	92976	1	2	ActiveESC	ActiveNPC	TRUE	TRUE	noChange	8	8	BT_Act2Act	CT_Bg2Bg
ERLIN2	8.779883	7.32922875	-0.143046852	0.402102275	718273	2	12	NA	NA	TRUE	TRUE	noChange	8	6	NA	CT_Bg2PoiRep
ERMN	0.106809884	0.0575777	-0.584785593	0.673391315	377696	1	1	PolycombESC	NA	TRUE	TRUE	noChange	3	8	NA	CT_Any2Bg
ERN1	0.632403535	0.7855445	0.40658217	0.437105164	293206	2	5	NA	NA	TRUE	TRUE	noChange	3	6	NA	CT_PoiRep2PoiRep
ERO1L	4.94893585	3.1345322	-0.529380411	0.062746963	220597	26	21	NA	NA	TRUE	FALSE	noChange	1	5	NA	CT_Act2Act
ERO1LB	0.4409986	0.44528958	0.111494577	0.867887255	60625	2	4	NA	NA	TRUE	TRUE	noChange	1	2	NA	CT_Act2PoiRep
ERP44	7.972889	6.5378249	-0.169012008	0.374486377	775273	4	2	ActiveESC	ActiveNPC	TRUE	TRUE	noChange	8	8	BT_Act2Act	CT_Bg2Bg
ERRFI1	9.5204625	5.18856115	-0.753626582	0.000133058	1536	17	15	NA	NA	FALSE	FALSE	noChange	1	5	NA	CT_Act2Act
ERVW-1	0.338736955	0.013481744	-3.210728374	0.000316728	687934	4	3	NA	BackgroundNPC	TRUE	TRUE	downreg	1	3	NA	CT_Act2PoiRep
ESCO2	2.35400425	1.69333605	-0.352118353	0.164230145	715274	4	4	ActiveESC	ActiveNPC	TRUE	TRUE	noChange	1	8	BT_Act2Act	CT_Any2Bg
ESF1	13.141298	6.71965885	-0.842918942	2.14E-06	407382	1	1	ActiveESC	ActiveNPC	TRUE	TRUE	noChange	8	8	BT_Act2Act	CT_Bg2Bg
ESPL1	8.40531215	7.04171205	-0.138128086	0.527593852	157366	10	5	NA	NA	FALSE	TRUE	noChange	7	2	NA	CT_PoiRep2PoiRep
ESRP1	13.099469	0.304904385	-5.19407733	4.24E-74	735422	6	3	ActiveESC	ActiveNPC	TRUE	TRUE	downreg	1	1	BT_Act2Act	CT_Act2Act
ESX1	0	0	NA	NA	814853	4	3	PoisedESC	PoisedNPC	TRUE	TRUE	noChange	8	8	BT_PoiRep2PoiRep	CT_Bg2Bg
ETNK2	4.8156155	3.25339165	-0.446994543	0.021990251	51316	11	21	NA	NA	TRUE	FALSE	noChange	3	6	NA	CT_PoiRep2PoiRep
ETS1	12.835144	1.84530558	-1.983702912	0.040961875	139778	10	19	NA	NA	FALSE	TRUE	noChange	7	6	NA	CT_PoiRep2PoiRep
ETS2	14.5038035	2.9629736	-2.162772641	6.19E-50	427447	27	35	NA	NA	FALSE	FALSE	downreg	6	4	NA	CT_Act2PoiRep
ETV1	7.5052252	3.3836862	-1.023147184	1.03E-09	665360	3	9	ActiveESC	ActiveNPC	TRUE	TRUE	noChange	8	1	BT_Act2Act	CT_Bg2Act
ETV3L	0.365463855	0.188063315	-0.67461853	0.538981768	36973	3	1	ActiveESC	NA	TRUE	TRUE	noChange	8	2	NA	CT_Bg2PoiRep
ETV4	30.8714085	12.254589	-1.152782112	0.016346759	287881	4	5	NA	NA	FALSE	FALSE	noChange	7	7	NA	CT_PoiRep2PoiRep
ETV5	3.1767292	6.28888035	1.093264297	2.27E-10	492857	8	10	NA	PoisedNPC	TRUE	FALSE	noChange	4	4	NA	CT_PoiRep2PoiRep
EVI5	0.98838845	1.000689175	0.130381266	0.697242498	24928	1	2	BackgroundESC	ActiveNPC	TRUE	TRUE	noChange	1	3	BT_Bg2Act	CT_Act2PoiRep
EVPLL	0.017505235	0	-0.455291738	0.673391315	283005	6	5	NA	NA	TRUE	TRUE	noChange	1	8	NA	CT_Any2Bg
EVX1	0	0.033803745	1.048382665	0.37355302	669641	12	8	PoisedESC	PoisedNPC	TRUE	FALSE	noChange	4	5	BT_PoiRep2PoiRep	CT_PoiRep2Act
EXD1	0.05172078	0.007473081	-1.181544342	0.363337606	241648	14	4	NA	NA	TRUE	TRUE	noChange	1	8	NA	CT_Any2Bg
EXD2	5.1897563	4.54749265	-0.072488184	0.749106453	225620	1	1	NA	ActiveNPC	TRUE	TRUE	noChange	1	1	NA	CT_Act2Act
EXD3	0.339126225	1.4447269	2.130551656	1.04E-08	784979	9	11	NA	NA	FALSE	FALSE	upreg	6	5	NA	CT_Act2Act
EXOC3L2	0.978354775	0.256392865	-1.597906306	0.02040508	329590	3	2	PoisedESC	PoisedNPC	TRUE	TRUE	noChange	3	2	BT_PoiRep2PoiRep	CT_PoiRep2PoiRep
EXOC7	12.4059745	13.9107065	0.280090943	0.03784812	296325	24	15	NA	ActiveNPC	FALSE	FALSE	noChange	1	7	NA	CT_Act2PoiRep
EXOSC4	11.6948375	6.86690415	-0.645864741	0.00401375	750303	6	5	ActiveESC	ActiveNPC	FALSE	TRUE	noChange	6	4	BT_Act2Act	CT_Act2PoiRep
EXOSC6	14.370275	11.6254855	-0.188899086	0.456884193	273737	8	5	ActiveESC	ActiveNPC	TRUE	TRUE	noChange	1	1	BT_Act2Act	CT_Act2Act
EXPH5	0.169130235	0.055717277	-1.363915374	0.021765802	134023	3	3	NA	NA	TRUE	TRUE	noChange	8	1	NA	CT_Bg2Act
EXT1	4.000808	5.0070331	0.435907886	0.007724317	742867	12	15	NA	NA	TRUE	TRUE	noChange	1	1	NA	CT_Act2Act
EXT2	12.8424875	13.4824215	0.185753033	0.254379201	115641	2	6	NA	ActiveNPC	TRUE	FALSE	noChange	8	5	NA	CT_Bg2Act
EXTL1	0.122972635	0.47433783	1.857617307	0.003475323	5661	9	10	NA	NA	FALSE	FALSE	upreg	6	5	NA	CT_Act2Act
EXTL3	9.3637535	10.0274295	0.214790867	0.100166166	715520	10	8	ActiveESC	NA	TRUE	FALSE	noChange	1	5	NA	CT_Act2Act
EYA1	0.2671714	0.73301508	1.483482945	0.005832964	728022	2	2	NA	ActiveNPC	TRUE	FALSE	noChange	8	5	NA	CT_Bg2Act
EYA2	0.24233908	0.66845301	1.45870747	0.006703206	414907	7	11	PoisedESC	NA	FALSE	FALSE	noChange	6	6	NA	CT_Act2PoiRep
EYA3	5.36525315	5.50588035	0.153085215	0.442983439	6093	5	4	ActiveESC	ActiveNPC	TRUE	TRUE	noChange	1	8	BT_Act2Act	CT_Any2Bg
EYA4	0.0133373	0.149217226	2.719919123	0.002031748	650609	5	3	PoisedESC	PoisedNPC	TRUE	TRUE	upreg	3	1	BT_PoiRep2PoiRep	CT_PoiRep2Act
EZH2	15.4735015	19.7140485	0.463757859	0.007280057	704688	16	8	ActiveESC	ActiveNPC	TRUE	FALSE	noChange	1	1	BT_Act2Act	CT_Act2Act
F13A1	0.27005843	2.5607938	3.199845295	3.39E-15	612329	2	3	PoisedESC	PoisedNPC	TRUE	TRUE	upreg	8	1	BT_PoiRep2PoiRep	CT_Bg2Act
F13B	0	0	NA	NA	49343	2	3	BackgroundESC	BackgroundNPC	TRUE	TRUE	noChange	8	8	BT_Bg2Bg	CT_Bg2Bg
F2	0.056601085	0.160485935	1.143607824	0.315882668	116306	5	7	ActiveESC	NA	TRUE	TRUE	noChange	8	8	NA	CT_Bg2Bg
F3	1.8410989	1.71282895	0.014553326	0.980532867	25445	29	29	NA	PoisedNPC	FALSE	TRUE	noChange	1	3	NA	CT_Act2PoiRep
FA2H	0.72568422	0.100346195	-2.389675306	0.000354113	274979	4	5	PoisedESC	NA	TRUE	TRUE	downreg	8	3	NA	CT_Bg2PoiRep
FABP1	0	0.62345152	4.890735599	3.24E-08	357996	5	7	BackgroundESC	NA	TRUE	FALSE	upreg	8	6	NA	CT_Bg2PoiRep
FABP6	0.501640015	0.101150345	-1.663258536	0.086229582	604509	9	7	ActiveESC	PolycombNPC	TRUE	FALSE	noChange	1	5	BT_Act2PoiRep	CT_Act2Act
FABP7	0.57177092	16.201869	4.836758378	1.68E-68	647099	1	3	NA	ActiveNPC	TRUE	TRUE	upreg	8	8	NA	CT_Bg2Bg
FADD	26.562331	9.602109	-1.342421222	1.29E-17	122316	11	8	NA	NA	TRUE	TRUE	noChange	1	2	NA	CT_Act2PoiRep
FADS1	19.1443325	35.32923	0.998516386	2.92E-19	120638	15	10	ActiveESC	NA	FALSE	TRUE	noChange	6	6	NA	CT_Act2PoiRep
FADS2	31.5608265	51.453557	0.819451954	4.55E-08	120629	6	4	ActiveESC	ActiveNPC	FALSE	TRUE	noChange	6	2	BT_Act2Act	CT_Act2PoiRep
FADS3	2.7324307	1.8850083	-0.409270478	0.096608836	120641	7	8	NA	NA	FALSE	FALSE	noChange	5	5	NA	CT_PoiRep2Act
FADS6	0.535892405	0.026724123	-2.993960969	0.001058243	296122	1	1	NA	PoisedNPC	TRUE	TRUE	downreg	3	2	NA	CT_PoiRep2PoiRep
FAF1	7.0765945	6.62544515	0.020149849	0.933672329	11761	10	4	NA	ActiveNPC	TRUE	TRUE	noChange	4	2	NA	CT_PoiRep2PoiRep
FAF2	12.860634	8.8602935	-0.418864628	0.001137035	609391	2	1	NA	NA	TRUE	TRUE	noChange	8	1	NA	CT_Bg2Act
FAHD1	4.69734335	4.89704365	0.172573274	0.547408046	259066	3	1	NA	NA	TRUE	TRUE	noChange	3	8	NA	CT_Any2Bg
FAHD2A	3.24720145	5.293176	0.813368392	6.22E-06	358877	1	7	NA	NA	TRUE	TRUE	noChange	8	3	NA	CT_Bg2PoiRep
FAIM	2.0461011	0.616419165	-1.567886979	4.23E-06	477869	20	15	NA	NA	FALSE	TRUE	downreg	5	6	NA	CT_PoiRep2PoiRep
FAIM2	0.014795058	0.432085265	4.187004607	2.86E-09	156618	8	11	NA	NA	TRUE	TRUE	upreg	8	2	NA	CT_Bg2PoiRep
FAIM3	0.036089643	0	-0.989636726	0.397643901	52014	2	6	NA	NA	TRUE	TRUE	noChange	3	6	NA	CT_PoiRep2PoiRep
FAM100B	5.56923865	8.955461	0.796015118	0.000312793	296376	5	6	ActiveESC	NA	TRUE	TRUE	noChange	1	2	NA	CT_Act2PoiRep
FAM101A	0.6116636	1.33877135	1.19293749	0.010608815	178559	32	26	PolycombESC	NA	TRUE	FALSE	noChange	1	5	NA	CT_Act2Act
FAM101B	7.4188412	3.0120195	-1.172226105	2.23E-10	278770	5	5	NA	NA	TRUE	FALSE	noChange	1	5	NA	CT_Act2Act
FAM102A	5.77697315	4.906371	-0.120153964	0.612025572	783243	2	3	ActiveESC	ActiveNPC	TRUE	TRUE	noChange	1	1	BT_Act2Act	CT_Act2Act
FAM103A1	16.2959555	10.775154	-0.477613128	0.008341923	253516	6	6	NA	NA	TRUE	FALSE	noChange	1	6	NA	CT_Act2PoiRep
FAM105A	1.90823895	1.63280705	-0.097006739	0.853371444	559525	3	2	NA	NA	TRUE	TRUE	noChange	8	8	NA	CT_Bg2Bg
FAM107A	0.010288147	0.921149975	5.492005703	7.94E-16	453907	2	4	PolycombESC	NA	TRUE	FALSE	upreg	1	7	NA	CT_Act2PoiRep
FAM109A	2.6063107	3.9720829	0.712889301	0.001735536	175478	3	4	NA	NA	TRUE	TRUE	noChange	1	8	NA	CT_Any2Bg
FAM110B	0.87506003	1.63499085	0.994001702	0.001486481	723795	2	9	NA	NA	TRUE	TRUE	noChange	8	3	NA	CT_Bg2PoiRep
FAM113B	1.25542195	0.51504916	-1.101590914	0.022826419	155872	4	5	NA	PoisedNPC	TRUE	FALSE	noChange	1	5	NA	CT_Act2Act
FAM114A1	1.49664755	1.28945145	-0.094330323	0.797099796	507788	7	7	NA	PoisedNPC	TRUE	FALSE	noChange	1	5	NA	CT_Act2Act
FAM116A	2.44946235	3.20877695	0.49831696	0.02128625	453705	9	3	ActiveESC	NA	TRUE	TRUE	noChange	1	1	NA	CT_Act2Act
FAM122A	3.3581967	2.896935	-0.094796852	0.736330136	765998	13	22	ActiveESC	ActiveNPC	FALSE	FALSE	noChange	5	6	BT_Act2Act	CT_PoiRep2PoiRep
FAM123A	0.119821325	0.390170085	1.727756818	0.000101616	182633	1	1	PoisedESC	PoisedNPC	TRUE	TRUE	upreg	8	8	BT_PoiRep2PoiRep	CT_Bg2Bg
FAM123C	0.022119664	0.045992163	0.771248909	0.573137003	369034	18	18	NA	NA	FALSE	FALSE	noChange	6	6	NA	CT_Act2PoiRep
FAM124A	8.888795	3.62464655	-1.165261309	5.65E-12	190765	9	7	NA	NA	TRUE	TRUE	noChange	1	1	NA	CT_Act2Act
FAM125B	1.2605176	4.5199893	1.938004799	2.44E-25	782887	3	4	NA	ActiveNPC	TRUE	TRUE	upreg	1	1	NA	CT_Act2Act
FAM126A	18.4320725	8.4520333	-1.001010636	6.02E-11	668346	7	10	NA	NA	TRUE	FALSE	noChange	1	5	NA	CT_Act2Act
FAM129A	2.16531825	0.127714155	-3.879287018	1.34E-45	45459	6	6	NA	NA	FALSE	TRUE	downreg	6	3	NA	CT_Act2PoiRep
FAM129B	15.1871055	9.0767905	-0.623926368	4.15E-06	783170	9	4	NA	NA	TRUE	TRUE	noChange	1	3	NA	CT_Act2PoiRep
FAM131A	1.7175975	2.623616	0.719221716	0.00185912	492404	25	18	NA	NA	FALSE	TRUE	noChange	6	4	NA	CT_Act2PoiRep
FAM131B	4.19243095	6.362508	0.711626313	0.000143288	702946	9	12	NA	NA	TRUE	TRUE	noChange	1	4	NA	CT_Act2PoiRep
FAM131C	0.365914435	1.80800665	2.278066183	6.85E-06	3456	20	23	NA	NA	FALSE	FALSE	upreg	1	7	NA	CT_Act2PoiRep
FAM133B	8.368964	6.283493	-0.293663391	0.178392944	687970	5	6	NA	NA	TRUE	TRUE	noChange	3	8	NA	CT_Any2Bg
FAM134A	6.6289485	9.1920365	0.585713479	8.22E-05	397239	30	14	NA	ActiveNPC	FALSE	TRUE	noChange	5	4	NA	CT_PoiRep2PoiRep
FAM135A	2.6004614	2.4007816	0.001018785	0.995631373	630683	1	1	ActiveESC	ActiveNPC	TRUE	TRUE	noChange	8	1	BT_Act2Act	CT_Bg2Act
FAM135B	0.039490207	0.008366386	-1.53743631	0.135900427	749182	15	14	PoisedESC	PoisedNPC	TRUE	TRUE	noChange	1	3	BT_PoiRep2PoiRep	CT_Act2PoiRep
FAM13A	1.80141015	1.70530745	0.04166707	0.89100878	522851	2	3	NA	NA	TRUE	TRUE	noChange	8	1	NA	CT_Bg2Act
FAM13B	4.2295294	3.8205348	-0.027720498	0.919930535	597937	28	23	PolycombESC	ActiveNPC	FALSE	FALSE	noChange	7	1	BT_PoiRep2Act	CT_PoiRep2Act
FAM149A	0.94434595	0.591135	-0.540947672	0.163366445	554143	1	1	PoisedESC	PoisedNPC	TRUE	TRUE	noChange	8	1	BT_PoiRep2PoiRep	CT_Bg2Act
FAM150A	0.098281773	0.084297975	-0.057578266	0.973377278	722077	5	1	NA	NA	TRUE	TRUE	noChange	2	2	NA	CT_PoiRep2PoiRep
FAM154A	0.0275501	0.013695496	-0.238563181	0.856546312	756538	9	18	BackgroundESC	NA	FALSE	FALSE	noChange	7	1	NA	CT_PoiRep2Act
FAM155A	0.66841215	1.0879923	0.767528463	0.171057262	208588	4	9	NA	NA	TRUE	TRUE	noChange	8	8	NA	CT_Bg2Bg
FAM155B	2.91419245	2.2644584	-0.244049244	0.476590568	804369	1	3	NA	NA	TRUE	TRUE	noChange	8	8	NA	CT_Bg2Bg
FAM160A2	4.925412	5.131422	0.174650628	0.435254001	103756	1	1	ActiveESC	NA	TRUE	TRUE	noChange	8	8	NA	CT_Bg2Bg
FAM161A	3.3895457	4.37987955	0.48608284	0.025077392	350294	1	1	ActiveESC	NA	TRUE	TRUE	noChange	1	8	NA	CT_Any2Bg
FAM163B	0.079982342	0.075896683	0.001570217	0.998805104	784350	3	4	NA	NA	FALSE	TRUE	noChange	6	2	NA	CT_Act2PoiRep
FAM167A	0.40742727	2.65029635	2.699032763	3.96E-14	710539	45	46	NA	NA	FALSE	TRUE	upreg	4	4	NA	CT_PoiRep2PoiRep
FAM167B	0.521963775	1.6976491	1.632640062	0.0098646	6966	4	4	NA	NA	TRUE	TRUE	upreg	1	4	NA	CT_Act2PoiRep
FAM168A	4.9102067	7.28872325	0.685693685	1.10E-05	123054	14	17	ActiveESC	ActiveNPC	TRUE	TRUE	noChange	1	1	BT_Act2Act	CT_Act2Act
FAM168B	23.847771	22.102322	0.00727498	0.970138706	369112	9	8	NA	ActiveNPC	TRUE	TRUE	noChange	1	1	NA	CT_Act2Act
FAM169A	7.27203795	1.06279435	-2.6325978	2.60E-45	577957	1	1	ActiveESC	NA	TRUE	TRUE	downreg	8	8	NA	CT_Bg2Bg
FAM170A	0.021767233	0	-0.383887628	0.697242498	592234	2	2	ActiveESC	NA	TRUE	TRUE	noChange	8	8	NA	CT_Bg2Bg
FAM171A1	18.8692975	18.053751	0.051876097	0.779097209	68668	8	8	NA	NA	FALSE	FALSE	noChange	6	5	NA	CT_Act2Act
FAM172A	1.6734847	3.90225835	1.319168473	1.39E-08	584056	1	1	NA	ActiveNPC	TRUE	TRUE	noChange	8	8	NA	CT_Bg2Bg
FAM174B	10.133285	1.71030575	-2.407591901	1.66E-23	256110	9	10	ActiveESC	ActiveNPC	FALSE	TRUE	downreg	1	1	BT_Act2Act	CT_Act2Act
FAM177A1	2.54357315	1.86514885	-0.3303347	0.122988186	215058	6	4	ActiveESC	ActiveNPC	TRUE	TRUE	noChange	3	8	BT_Act2Act	CT_Any2Bg
FAM177B	0.065158384	0	-1.681776911	0.144715241	56956	10	15	ActiveESC	ActiveNPC	FALSE	TRUE	noChange	7	6	BT_Act2Act	CT_PoiRep2PoiRep
FAM178A	4.6525924	4.79796485	0.160462028	0.556138299	93151	4	7	NA	ActiveNPC	TRUE	TRUE	noChange	1	1	NA	CT_Act2Act
FAM179A	0.0714208	0.02349629	-1.228892407	0.17045874	340211	15	20	ActiveESC	NA	FALSE	TRUE	noChange	5	6	NA	CT_PoiRep2PoiRep
FAM180B	0.024299951	0.009532736	-0.243124081	0.836051511	116516	11	13	NA	NA	TRUE	TRUE	noChange	1	1	NA	CT_Act2Act
FAM183B	0.024918879	0	-0.399419624	0.697242498	673119	5	6	BackgroundESC	BackgroundNPC	TRUE	TRUE	noChange	8	1	BT_Bg2Bg	CT_Bg2Act
FAM184A	1.73467945	1.54089635	-0.057465147	0.868281048	645939	4	5	BackgroundESC	PolycombNPC	TRUE	TRUE	noChange	8	8	BT_Bg2PoiRep	CT_Bg2Bg
FAM184B	1.01755	1.48519915	0.652201405	0.010094004	501048	2	3	PoisedESC	PoisedNPC	TRUE	TRUE	noChange	8	1	BT_PoiRep2PoiRep	CT_Bg2Act
FAM187B	0.016784463	0	-0.342322122	0.697242498	327610	12	7	ActiveESC	NA	FALSE	TRUE	noChange	6	3	NA	CT_Act2PoiRep
FAM188A	3.32816915	2.6403809	-0.215570961	0.422710117	68791	14	17	NA	NA	FALSE	TRUE	noChange	7	4	NA	CT_PoiRep2PoiRep
FAM189A1	1.0560796	2.40394245	1.284845606	1.42E-08	238196	1	2	NA	NA	TRUE	TRUE	noChange	8	3	NA	CT_Bg2PoiRep
FAM189A2	4.4977095	0.145929465	-4.69014572	1.60E-51	766148	13	3	NA	NA	FALSE	TRUE	downreg	1	8	NA	CT_Any2Bg
FAM189B	8.08601835	12.285157	0.716646998	1.43E-05	36617	3	5	NA	NA	TRUE	TRUE	noChange	8	1	NA	CT_Bg2Act
FAM190A	0.020489783	0.015926973	-0.1583847	0.910973604	523196	5	1	PoisedESC	PoisedNPC	TRUE	TRUE	noChange	8	8	BT_PoiRep2PoiRep	CT_Bg2Bg
FAM192A	14.0412755	19.988445	0.623151026	2.79E-06	270198	6	9	ActiveESC	ActiveNPC	TRUE	TRUE	noChange	8	1	BT_Act2Act	CT_Bg2Act
FAM194B	0.35939026	0.336538805	0.018159647	0.985488724	189011	7	8	PoisedESC	PoisedNPC	TRUE	TRUE	noChange	1	6	BT_PoiRep2PoiRep	CT_Act2PoiRep
FAM196B	0.018253829	0.14367332	2.045556696	0.050182863	607658	4	13	PoisedESC	ActiveNPC	TRUE	TRUE	noChange	8	6	BT_PoiRep2Act	CT_Bg2PoiRep
FAM199X	6.4350308	5.422305	-0.13091342	0.517637495	814830	4	2	NA	NA	TRUE	FALSE	noChange	3	5	NA	CT_PoiRep2Act
FAM19A1	0.005144983	0.030501257	0.818614127	0.552769038	456889	7	2	NA	NA	TRUE	TRUE	noChange	8	8	NA	CT_Bg2Bg
FAM19A4	0.91757955	0.30437676	-1.317376414	0.047917124	457179	7	4	PoisedESC	PoisedNPC	TRUE	TRUE	noChange	8	1	BT_PoiRep2PoiRep	CT_Bg2Act
FAM19A5	4.55328	7.6253432	0.851489426	9.20E-06	436423	2	1	NA	NA	TRUE	TRUE	noChange	8	3	NA	CT_Bg2PoiRep
FAM200B	3.97694915	2.42555275	-0.587566345	0.005455298	500372	4	2	ActiveESC	ActiveNPC	TRUE	TRUE	noChange	1	1	BT_Act2Act	CT_Act2Act
FAM204A	2.3772459	2.64287635	0.265086692	0.268937233	98365	1	3	ActiveESC	ActiveNPC	TRUE	TRUE	noChange	2	8	BT_Act2Act	CT_Any2Bg
FAM20B	7.87523935	9.3991985	0.367896408	0.031898383	43744	2	1	NA	NA	TRUE	TRUE	noChange	8	8	NA	CT_Bg2Bg
FAM26D	0.105468101	0	-1.813717462	0.112799967	645098	25	20	PolycombESC	ActiveNPC	TRUE	TRUE	noChange	1	1	BT_PoiRep2Act	CT_Act2Act
FAM26E	0.207363885	0.390761665	0.988921564	0.016238892	645091	3	3	ActiveESC	ActiveNPC	TRUE	TRUE	noChange	8	8	BT_Act2Act	CT_Bg2Bg
FAM26F	1.268070475	0.136479545	-2.627726967	0.000287656	645073	7	5	PoisedESC	PoisedNPC	TRUE	TRUE	downreg	3	1	BT_PoiRep2PoiRep	CT_PoiRep2Act
FAM3C	12.9549655	7.15517015	-0.73558517	4.76E-07	696511	4	5	ActiveESC	ActiveNPC	TRUE	TRUE	noChange	1	1	BT_Act2Act	CT_Act2Act
FAM40A	8.6199985	11.1113895	0.480247289	0.000682676	30322	6	5	ActiveESC	ActiveNPC	TRUE	TRUE	noChange	8	2	BT_Act2Act	CT_Bg2PoiRep
FAM40B	1.91986095	2.19157625	0.301982613	0.266860535	699044	1	1	NA	ActiveNPC	TRUE	TRUE	noChange	2	8	NA	CT_Any2Bg
FAM46A	0.53743142	0.734064215	0.555646061	0.166681646	634230	1	6	NA	NA	TRUE	TRUE	noChange	8	1	NA	CT_Bg2Act
FAM49B	11.7792295	8.651803	-0.326644178	0.01194021	746572	1	1	NA	NA	TRUE	TRUE	noChange	8	1	NA	CT_Bg2Act
FAM53B	2.93130445	5.710086	1.068493446	1.08E-10	100122	22	22	NA	NA	TRUE	TRUE	noChange	1	1	NA	CT_Act2Act
FAM53C	11.442581	12.83652	0.281397595	0.032865567	597996	4	3	NA	ActiveNPC	TRUE	TRUE	noChange	8	8	NA	CT_Bg2Bg
FAM59A	1.11373295	1.1455765	0.157106276	0.683562601	305789	1	1	NA	ActiveNPC	TRUE	TRUE	noChange	8	8	NA	CT_Bg2Bg
FAM5B	0.009086788	0.090688663	1.972384832	0.076270621	43135	12	10	PoisedESC	PoisedNPC	TRUE	TRUE	noChange	3	6	BT_PoiRep2PoiRep	CT_PoiRep2PoiRep
FAM60A	48.3214475	31.2074185	-0.512551443	2.41E-06	151203	2	1	ActiveESC	ActiveNPC	TRUE	TRUE	noChange	1	1	BT_Act2Act	CT_Act2Act
FAM63A	1.6865431	2.51220325	0.681696939	0.009594985	35596	1	2	NA	NA	TRUE	TRUE	noChange	1	1	NA	CT_Act2Act
FAM63B	4.74192075	1.5621355	-1.475882805	1.86E-23	246876	8	8	NA	ActiveNPC	FALSE	TRUE	noChange	6	1	NA	CT_Act2Act
FAM64A	40.5524275	53.309325	0.50802546	0.000184334	280006	9	18	ActiveESC	ActiveNPC	FALSE	FALSE	noChange	6	6	BT_Act2Act	CT_Act2PoiRep
FAM65A	1.71542395	6.64492865	2.050592927	5.84E-24	273142	7	2	PoisedESC	NA	TRUE	TRUE	upreg	8	8	NA	CT_Bg2Bg
FAM69A	3.54291385	0.8094658	-1.950796004	1.48E-09	24968	5	4	NA	NA	TRUE	TRUE	downreg	8	1	NA	CT_Bg2Act
FAM71A	0.006431228	0.006842872	0.016529298	0.987440942	53681	1	3	NA	PoisedNPC	TRUE	TRUE	noChange	1	3	NA	CT_Act2PoiRep
FAM71C	0	0.007616634	0.315229198	0.697242498	172194	11	8	BackgroundESC	BackgroundNPC	TRUE	TRUE	noChange	1	8	BT_Bg2Bg	CT_Any2Bg
FAM71F1	2.07244535	0.131844235	-3.487019421	3.24E-10	698864	4	3	BackgroundESC	ActiveNPC	TRUE	FALSE	downreg	1	7	BT_Bg2Act	CT_Act2PoiRep
FAM71F2	0.111702417	0.06342459	-0.497280356	0.697242498	698857	10	9	PolycombESC	NA	FALSE	FALSE	noChange	6	5	NA	CT_Act2Act
FAM73A	0.93295	0.73669925	-0.222987952	0.549106957	19956	3	2	ActiveESC	ActiveNPC	TRUE	TRUE	noChange	1	8	BT_Act2Act	CT_Any2Bg
FAM78A	0.410542205	1.229244	1.650909414	1.28E-06	783831	6	8	NA	NA	TRUE	TRUE	upreg	1	1	NA	CT_Act2Act
FAM78B	0.423470335	0.14152805	-1.314871313	0.044018867	39657	10	6	PoisedESC	PoisedNPC	FALSE	TRUE	noChange	7	8	BT_PoiRep2PoiRep	CT_Any2Bg
FAM81A	0.18223192	0.33268982	0.922634727	0.109858927	247069	7	1	PoisedESC	PoisedNPC	TRUE	TRUE	noChange	1	2	BT_PoiRep2PoiRep	CT_Act2PoiRep
FAM82A1	0.290821405	0.26754106	-0.003572848	0.994952661	342887	4	5	PolycombESC	PolycombNPC	FALSE	TRUE	noChange	5	3	BT_PoiRep2PoiRep	CT_PoiRep2PoiRep
FAM83D	33.158536	18.9235185	-0.687662223	2.26E-05	412743	1	1	ActiveESC	NA	TRUE	TRUE	noChange	8	8	NA	CT_Bg2Bg
FAM83F	3.95643	0.11009772	-4.807385956	1.72E-34	434644	5	8	NA	NA	TRUE	TRUE	downreg	3	2	NA	CT_PoiRep2PoiRep
FAM8A1	2.8067481	3.6846555	0.498362879	0.041149397	615677	8	9	ActiveESC	ActiveNPC	TRUE	FALSE	noChange	8	5	BT_Act2Act	CT_Bg2Act
FAM91A1	2.8577101	2.34869645	-0.1632363	0.544041394	744655	2	4	NA	NA	TRUE	TRUE	noChange	8	3	NA	CT_Bg2PoiRep
FAM92A1	2.51512365	3.28756915	0.499109758	0.005491717	735134	4	1	NA	NA	TRUE	TRUE	noChange	1	8	NA	CT_Any2Bg
FAM96A	17.240268	11.094619	-0.514118316	0.002722571	248458	3	3	ActiveESC	ActiveNPC	TRUE	TRUE	noChange	8	8	BT_Act2Act	CT_Bg2Bg
FAM96B	42.9274135	41.8925085	0.080670298	0.707575558	273025	14	6	NA	NA	FALSE	FALSE	noChange	7	7	NA	CT_PoiRep2PoiRep
FAM98B	9.296186	8.2096583	-0.063160893	0.728761249	240916	9	10	NA	ActiveNPC	TRUE	TRUE	noChange	1	1	NA	CT_Act2Act
FAM9C	0.034883478	0	-1.912229542	0.092624438	788486	1	1	BackgroundESC	BackgroundNPC	TRUE	TRUE	noChange	8	1	BT_Bg2Bg	CT_Bg2Act
FAN1	10.946789	7.9965105	-0.334705414	0.028807564	238580	9	9	ActiveESC	ActiveNPC	TRUE	FALSE	noChange	1	6	BT_Act2Act	CT_Act2PoiRep
FANCB	2.57356265	1.9798437	-0.255846059	0.501199338	789079	2	1	ActiveESC	ActiveNPC	TRUE	TRUE	noChange	8	8	BT_Act2Act	CT_Bg2Bg
FANCI	23.8315555	28.017114	0.349320763	0.003121829	255214	7	15	NA	NA	TRUE	TRUE	noChange	1	1	NA	CT_Act2Act
FANCL	14.241729	14.087917	0.101299393	0.660132421	349172	8	5	NA	NA	TRUE	TRUE	noChange	1	1	NA	CT_Act2Act
FAP	0	0.013346761	1.048382665	0.37355302	379261	3	3	BackgroundESC	ActiveNPC	TRUE	TRUE	noChange	2	8	BT_Bg2Act	CT_Any2Bg
FARP1	14.1391415	16.8262365	0.363709678	0.030521539	205578	3	3	NA	NA	TRUE	TRUE	noChange	1	1	NA	CT_Act2Act
FAS	0.219604785	1.46780205	2.784174857	7.70E-22	89675	6	5	BackgroundESC	BackgroundNPC	FALSE	TRUE	upreg	7	2	BT_Bg2Bg	CT_PoiRep2PoiRep
FAT2	0.27306938	0.279941415	0.154515161	0.818488407	601805	8	2	PoisedESC	NA	FALSE	TRUE	noChange	6	3	NA	CT_Act2PoiRep
FAT4	2.38429365	1.1679757	-0.90513221	6.79E-09	534735	6	8	NA	NA	TRUE	TRUE	noChange	1	1	NA	CT_Act2Act
FATE1	0.018538065	0.012760705	-0.043954416	0.968288124	829098	2	1	ActiveESC	NA	FALSE	TRUE	noChange	6	3	NA	CT_Act2PoiRep
FBL	192.948165	129.07774	-0.46095402	0.000129521	328480	5	6	ActiveESC	NA	TRUE	FALSE	noChange	3	6	NA	CT_PoiRep2PoiRep
FBLIM1	11.4719555	3.621778	-1.526537335	1.66E-12	3398	8	2	NA	NA	TRUE	TRUE	downreg	1	2	NA	CT_Act2PoiRep
FBLN5	0.284698605	0.097188037	-1.286820104	0.059780194	232344	4	2	NA	PoisedNPC	TRUE	TRUE	noChange	8	1	NA	CT_Bg2Act
FBN1	1.39357005	2.97510085	1.205262597	1.19E-11	243751	3	3	PoisedESC	NA	TRUE	TRUE	noChange	8	1	NA	CT_Bg2Act
FBRS	1.57552055	5.78778265	1.969824854	1.09E-22	265952	9	10	NA	NA	FALSE	FALSE	upreg	4	5	NA	CT_PoiRep2Act
FBXL13	2.302477	0.430732275	-2.218718046	2.97E-10	690702	4	3	ActiveESC	ActiveNPC	TRUE	TRUE	downreg	1	8	BT_Act2Act	CT_Any2Bg
FBXL15	2.45778115	2.5373756	0.159726935	0.697242498	93524	11	7	NA	NA	FALSE	TRUE	noChange	7	3	NA	CT_PoiRep2PoiRep
FBXL18	2.4810976	1.57676855	-0.527390102	0.03605492	662834	11	9	NA	ActiveNPC	TRUE	TRUE	noChange	1	1	NA	CT_Act2Act
FBXL22	0.389036205	0.28990804	-0.269020684	0.797099796	248319	7	4	NA	NA	FALSE	FALSE	noChange	1	7	NA	CT_Act2PoiRep
FBXL7	2.9404429	5.8045294	1.089609005	5.00E-11	559806	2	4	NA	ActiveNPC	TRUE	TRUE	noChange	8	1	NA	CT_Bg2Act
FBXO21	9.607653	10.681895	0.269328078	0.059896335	176921	3	5	NA	NA	TRUE	FALSE	noChange	8	5	NA	CT_Bg2Act
FBXO32	0.038382502	0.175720408	1.981262342	0.008675488	744604	3	12	PoisedESC	PoisedNPC	TRUE	FALSE	upreg	1	6	BT_PoiRep2PoiRep	CT_Act2PoiRep
FBXO33	4.06127995	3.3081349	-0.180956347	0.556913262	216366	3	8	ActiveESC	ActiveNPC	TRUE	FALSE	noChange	8	1	BT_Act2Act	CT_Bg2Act
FBXO34	2.6918516	3.3202752	0.417220145	0.037287463	221357	3	4	ActiveESC	ActiveNPC	TRUE	TRUE	noChange	8	8	BT_Act2Act	CT_Bg2Bg
FBXO36	0.7047544	0.9962695	0.586479416	0.255801421	400526	1	1	ActiveESC	ActiveNPC	TRUE	TRUE	noChange	8	8	BT_Act2Act	CT_Bg2Bg
FBXO38	3.77356435	3.1433927	-0.147693008	0.517033118	600909	3	6	ActiveESC	ActiveNPC	TRUE	TRUE	noChange	8	8	BT_Act2Act	CT_Bg2Bg
FBXO4	0.104248818	0.04538645	-0.606245776	0.697242498	568164	2	1	PoisedESC	PoisedNPC	TRUE	TRUE	noChange	8	2	BT_PoiRep2PoiRep	CT_Bg2PoiRep
FBXO41	1.1919858	0.90584845	-0.26514648	0.558929313	353598	2	1	NA	NA	TRUE	TRUE	noChange	8	8	NA	CT_Bg2Bg
FBXO42	3.3112459	3.3503931	0.136426419	0.653668902	3506	2	1	ActiveESC	ActiveNPC	TRUE	TRUE	noChange	8	8	BT_Act2Act	CT_Bg2Bg
FBXO43	0.61947375	0.73933893	0.356135347	0.508183914	737100	1	4	NA	NA	TRUE	TRUE	noChange	8	8	NA	CT_Bg2Bg
FBXO46	6.3031707	5.81841815	0.003313436	0.99185266	329645	1	1	ActiveESC	ActiveNPC	TRUE	TRUE	noChange	1	1	BT_Act2Act	CT_Act2Act
FBXO47	0	0	NA	NA	286911	4	2	NA	NA	TRUE	TRUE	noChange	1	8	NA	CT_Any2Bg
FBXO48	0.48876845	0.64778465	0.494233406	0.477837679	352323	3	2	NA	ActiveNPC	FALSE	TRUE	noChange	7	8	NA	CT_Any2Bg
FBXW12	0.092984057	0.056209293	-0.449860879	0.713340524	451339	11	6	BackgroundESC	NA	FALSE	TRUE	noChange	1	1	NA	CT_Act2Act
FBXW4	3.87835025	4.1888238	0.223493725	0.354116519	93339	10	14	NA	ActiveNPC	TRUE	FALSE	noChange	1	1	NA	CT_Act2Act
FBXW5	13.6314695	12.589245	0.001292891	0.994952661	784919	10	5	ActiveESC	NA	FALSE	TRUE	noChange	1	3	NA	CT_Act2PoiRep
FCER1A	0	0	NA	NA	37650	4	3	BackgroundESC	BackgroundNPC	TRUE	TRUE	noChange	3	8	BT_Bg2Bg	CT_Any2Bg
FCER1G	0.144690585	0.075677992	-0.435839835	0.749063233	38195	3	1	ActiveESC	ActiveNPC	TRUE	TRUE	noChange	8	8	BT_Act2Act	CT_Bg2Bg
FCGR2A	0.009262269	0	-0.628107075	0.58019796	38252	1	3	BackgroundESC	PolycombNPC	TRUE	TRUE	noChange	3	3	BT_Bg2PoiRep	CT_PoiRep2PoiRep
FCHSD2	2.72321015	5.3398753	1.079552876	5.39E-11	122933	18	12	NA	NA	TRUE	TRUE	noChange	1	2	NA	CT_Act2PoiRep
FCRL2	0.011733599	0	-0.502006728	0.650345701	37185	2	1	BackgroundESC	BackgroundNPC	TRUE	TRUE	noChange	2	8	BT_Bg2Bg	CT_Any2Bg
FCRL5	0.048466219	0	-3.471297662	0.000545623	37120	6	3	NA	BackgroundNPC	TRUE	TRUE	downreg	1	8	NA	CT_Any2Bg
FCRL6	0	0	NA	NA	37831	12	14	PolycombESC	PolycombNPC	FALSE	TRUE	noChange	6	6	BT_PoiRep2PoiRep	CT_Act2PoiRep
FCRLA	0	0	NA	NA	38310	11	10	BackgroundESC	BackgroundNPC	TRUE	TRUE	noChange	3	6	BT_Bg2Bg	CT_PoiRep2PoiRep
FCRLB	0.049907126	0.023746996	-0.456161597	0.736830217	38315	4	4	PoisedESC	PoisedNPC	TRUE	TRUE	noChange	8	4	BT_PoiRep2PoiRep	CT_Bg2PoiRep
FDPS	42.2021685	60.65403	0.639358895	1.07E-07	36627	8	5	ActiveESC	NA	FALSE	FALSE	noChange	6	5	NA	CT_Act2Act
FDXACB1	0.8562272	0.92898487	0.221581495	0.697242498	135046	3	3	ActiveESC	ActiveNPC	TRUE	TRUE	noChange	1	1	BT_Act2Act	CT_Act2Act
FEM1B	12.149537	6.98179815	-0.679442423	2.72E-08	249499	5	6	ActiveESC	ActiveNPC	TRUE	FALSE	noChange	1	5	BT_Act2Act	CT_Act2Act
FEM1C	3.4840778	2.49392265	-0.358209067	0.113696525	590960	2	7	ActiveESC	ActiveNPC	TRUE	TRUE	noChange	8	8	BT_Act2Act	CT_Bg2Bg
FER	1.26163745	1.92120665	0.718152113	3.17E-05	588727	1	1	ActiveESC	ActiveNPC	TRUE	TRUE	noChange	8	8	BT_Act2Act	CT_Bg2Bg
FERD3L	0	0	NA	NA	667088	23	20	PoisedESC	PoisedNPC	FALSE	FALSE	noChange	1	7	BT_PoiRep2PoiRep	CT_Act2PoiRep
FEV	0	0.006676172	0.315229198	0.697242498	397198	22	20	PoisedESC	PoisedNPC	FALSE	TRUE	noChange	7	4	BT_PoiRep2PoiRep	CT_PoiRep2PoiRep
FEZF1	23.369194	8.7542555	-1.27197221	2.09E-06	696834	2	5	ActiveESC	ActiveNPC	TRUE	TRUE	noChange	8	1	BT_Act2Act	CT_Bg2Act
FFAR2	0	0	NA	NA	327650	4	2	NA	NA	TRUE	TRUE	noChange	1	3	NA	CT_Act2PoiRep
FGD2	0.016669319	0.004260503	-0.947938386	0.496792096	620927	23	17	ActiveESC	NA	TRUE	FALSE	noChange	1	1	NA	CT_Act2Act
FGD4	3.84145605	1.8132276	-0.959478865	1.06E-09	151470	2	2	ActiveESC	NA	TRUE	TRUE	noChange	1	8	NA	CT_Any2Bg
FGD6	4.2330768	3.46577025	-0.169435197	0.455071338	170770	5	6	ActiveESC	ActiveNPC	TRUE	TRUE	noChange	1	1	BT_Act2Act	CT_Act2Act
FGF1	0.20124523	0.099750698	-0.769533859	0.38349394	599104	6	2	NA	NA	TRUE	TRUE	noChange	3	1	NA	CT_PoiRep2Act
FGF10	0.049685874	0.97673765	3.868530574	4.88E-10	568941	6	3	PoisedESC	NA	TRUE	TRUE	upreg	8	8	NA	CT_Bg2Bg
FGF12	1.32571805	1.6597127	0.418057397	0.335699367	494996	4	4	BackgroundESC	BackgroundNPC	TRUE	TRUE	noChange	8	8	BT_Bg2Bg	CT_Bg2Bg
FGF14	0.022540677	0.191577575	1.837886883	0.102720973	206857	7	11	PoisedESC	NA	FALSE	FALSE	noChange	7	7	NA	CT_PoiRep2PoiRep
FGF16	1.46827535	0	-4.950751136	1.89E-08	806574	1	3	NA	NA	TRUE	TRUE	downreg	1	8	NA	CT_Any2Bg
FGF18	1.084443415	0.20318096	-2.100304727	0.00039512	608025	59	55	PoisedESC	NA	FALSE	FALSE	downreg	7	4	NA	CT_PoiRep2PoiRep
FGF4	1.45522705	0	-5.060929383	7.11E-09	122230	8	3	NA	NA	TRUE	TRUE	downreg	1	4	NA	CT_Act2PoiRep
FGF5	0.072264548	0.153559263	1.039280978	0.227180385	519996	8	3	PoisedESC	PoisedNPC	TRUE	TRUE	noChange	4	1	BT_PoiRep2PoiRep	CT_PoiRep2Act
FGF8	11.089387	1.59463385	-2.589443772	1.52E-13	93352	25	24	PoisedESC	NA	FALSE	FALSE	downreg	1	1	NA	CT_Act2Act
FGF9	0.041716184	0.3746914	2.870861204	1.58E-05	181612	2	6	PoisedESC	NA	TRUE	TRUE	upreg	8	8	NA	CT_Bg2Bg
FGFBP2	1.71486575	0.466894215	-1.62584004	0.005190779	500468	4	1	NA	BackgroundNPC	TRUE	TRUE	downreg	8	8	NA	CT_Bg2Bg
FGFR1	32.68773	41.8624135	0.473496806	0.00286726	718445	52	56	NA	ActiveNPC	FALSE	FALSE	noChange	6	5	NA	CT_Act2Act
FGFR2	12.3962765	11.258777	-0.019362052	0.953217552	99281	7	25	ActiveESC	ActiveNPC	FALSE	FALSE	noChange	7	6	BT_Act2Act	CT_PoiRep2PoiRep
FGG	0.005520224	2.3944627	6.742175975	6.46E-21	544099	2	1	BackgroundESC	BackgroundNPC	TRUE	TRUE	upreg	1	8	BT_Bg2Bg	CT_Any2Bg
FGGY	0.75089263	1.36457135	0.963058047	0.000665639	14164	32	37	NA	NA	FALSE	FALSE	noChange	6	1	NA	CT_Act2Act
FGL2	0.011703368	0	-0.628107075	0.58019796	683045	2	7	PoisedESC	ActiveNPC	TRUE	TRUE	noChange	8	8	BT_PoiRep2Act	CT_Bg2Bg
FH	30.483282	28.665428	0.027200691	0.885437221	62238	2	2	ActiveESC	ActiveNPC	TRUE	TRUE	noChange	1	8	BT_Act2Act	CT_Any2Bg
FHAD1	0.031211904	0.221846425	2.715430642	1.87E-07	3293	2	4	NA	NA	TRUE	TRUE	upreg	1	4	NA	CT_Act2PoiRep
FHDC1	3.96030935	1.02770475	-1.770772318	1.89E-07	543566	8	5	NA	NA	FALSE	FALSE	downreg	6	6	NA	CT_Act2PoiRep
FHL1	9.268664	16.9107965	0.980186948	4.06E-09	824433	1	2	NA	NA	TRUE	TRUE	noChange	8	3	NA	CT_Bg2PoiRep
FHL3	8.9757715	7.7915193	-0.088333865	0.723246861	8382	8	8	NA	ActiveNPC	TRUE	TRUE	noChange	4	4	NA	CT_PoiRep2PoiRep
FHOD3	2.50083565	17.7203105	2.921558362	8.05E-58	307028	4	28	NA	NA	TRUE	FALSE	upreg	1	1	NA	CT_Act2Act
FIBCD1	0.27530584	1.4002788	2.339708242	4.26E-08	783752	2	4	NA	NA	TRUE	TRUE	upreg	1	1	NA	CT_Act2Act
FICD	1.13310715	1.02850153	-0.021801206	0.968288124	174873	35	19	NA	NA	FALSE	TRUE	noChange	6	6	NA	CT_Act2PoiRep
FIGN	2.0544834	5.42816375	1.508763681	1.01E-18	379759	1	1	NA	ActiveNPC	TRUE	TRUE	upreg	8	1	NA	CT_Bg2Act
FILIP1	0.7908696	3.9399354	2.378453171	6.91E-13	632238	8	16	BackgroundESC	ActiveNPC	TRUE	TRUE	upreg	3	1	BT_Bg2Act	CT_PoiRep2Act
FIP1L1	7.00186465	6.50321145	0.009757247	0.966260493	511433	2	3	NA	NA	TRUE	TRUE	noChange	8	3	NA	CT_Bg2PoiRep
FITM1	0.025734633	0.042063473	0.299662447	0.828153163	211656	2	3	NA	NA	TRUE	TRUE	noChange	8	3	NA	CT_Bg2PoiRep
FITM2	0.6103433	0.87283323	0.613531858	0.123895606	414293	6	7	PoisedESC	NA	FALSE	TRUE	noChange	6	8	NA	CT_Any2Bg
FIZ1	3.9185727	5.3972092	0.572706266	0.011654664	331355	6	11	ActiveESC	NA	TRUE	TRUE	noChange	1	2	NA	CT_Act2PoiRep
FJX1	6.7972688	14.4132075	1.193153508	3.04E-13	112978	4	9	NA	ActiveNPC	TRUE	FALSE	noChange	1	1	NA	CT_Act2Act
FKBP11	4.0789171	1.37561215	-1.419823026	5.71E-08	156377	7	6	ActiveESC	BackgroundNPC	FALSE	TRUE	noChange	7	1	BT_Any2Bg	CT_PoiRep2Act
FKBP4	60.159224	28.9507505	-0.932824496	1.50E-09	142498	4	2	NA	NA	TRUE	TRUE	noChange	8	2	NA	CT_Bg2PoiRep
FKBP5	7.0810869	6.3908525	-0.03047708	0.867060181	620619	12	12	NA	NA	TRUE	TRUE	noChange	8	1	NA	CT_Bg2Act
FKBPL	5.27605895	4.58672065	-0.080008647	0.845776568	619831	2	2	NA	NA	TRUE	TRUE	noChange	1	1	NA	CT_Act2Act
FKRP	7.680317	6.16407845	-0.198658403	0.329776461	329830	1	1	ActiveESC	ActiveNPC	TRUE	TRUE	noChange	1	1	BT_Act2Act	CT_Act2Act
FLAD1	15.103017	8.0640725	-0.783808614	3.65E-07	36567	7	9	ActiveESC	ActiveNPC	FALSE	FALSE	noChange	6	1	BT_Act2Act	CT_Act2Act
FLCN	2.81853175	2.82450165	0.122367206	0.646333032	282766	25	8	ActiveESC	ActiveNPC	TRUE	FALSE	noChange	1	1	BT_Act2Act	CT_Act2Act
FLG	0	0	NA	NA	35918	2	3	BackgroundESC	BackgroundNPC	TRUE	TRUE	noChange	8	8	BT_Bg2Bg	CT_Bg2Bg
FLG2	0.008179789	0	-0.850671629	0.465663194	35927	2	2	BackgroundESC	BackgroundNPC	TRUE	TRUE	noChange	8	3	BT_Bg2Bg	CT_Bg2PoiRep
FLII	32.153547	20.963396	-0.498171721	1.21E-05	282986	13	12	NA	NA	TRUE	TRUE	noChange	1	1	NA	CT_Act2Act
FLNB	12.8111085	5.724629	-1.040074344	2.68E-18	453768	5	6	NA	NA	TRUE	TRUE	noChange	1	1	NA	CT_Act2Act
FLOT1	27.446553	23.7015655	-0.093304087	0.620291716	619590	18	11	NA	NA	FALSE	FALSE	noChange	6	5	NA	CT_Act2Act
FLOT2	33.338	44.9578025	0.547840305	6.95E-05	284447	27	24	NA	NA	FALSE	FALSE	noChange	1	1	NA	CT_Act2Act
FLRT1	0.16407004	0.65293083	1.965378789	0.000116203	121165	4	4	PoisedESC	NA	TRUE	TRUE	upreg	8	2	NA	CT_Bg2PoiRep
FLRT2	0.880008475	1.0118125	0.312640588	0.28447133	230464	2	7	NA	NA	TRUE	TRUE	noChange	8	8	NA	CT_Bg2Bg
FLRT3	0.95651785	6.779222	2.902519573	5.60E-41	407563	1	7	NA	ActiveNPC	TRUE	TRUE	upreg	8	1	NA	CT_Bg2Act
FLYWCH1	2.7615813	2.5247815	-0.013983711	0.967107289	259235	6	3	NA	NA	TRUE	TRUE	noChange	1	3	NA	CT_Act2PoiRep
FMN1	0.128241065	0.054760015	-1.028707124	0.118695875	239190	3	4	NA	NA	TRUE	TRUE	noChange	8	8	NA	CT_Bg2Bg
FMNL1	1.4262647	0.82422195	-0.64455035	0.123213353	288180	17	13	NA	NA	TRUE	FALSE	noChange	1	1	NA	CT_Act2Act
FMNL2	12.6387335	11.159013	-0.062571498	0.743467178	376035	15	17	NA	NA	TRUE	FALSE	noChange	1	5	NA	CT_Act2Act
FMNL3	3.93837585	4.0812365	0.166641676	0.347637357	156574	19	16	PolycombESC	PolycombNPC	TRUE	FALSE	noChange	1	5	BT_PoiRep2PoiRep	CT_Act2Act
FMO6P	0	0	NA	NA	41206	1	1	BackgroundESC	BackgroundNPC	TRUE	TRUE	noChange	8	8	BT_Bg2Bg	CT_Bg2Bg
FMOD	0.009053802	0.102528279	1.838223585	0.10917907	51142	15	19	PolycombESC	PoisedNPC	TRUE	FALSE	noChange	1	4	BT_PoiRep2PoiRep	CT_Act2PoiRep
FN1	15.402079	23.039634	0.695231303	5.05E-10	396192	16	11	NA	ActiveNPC	TRUE	TRUE	noChange	1	1	NA	CT_Act2Act
FNBP1	5.6100825	7.10976435	0.458220717	0.002279469	783578	1	3	NA	NA	TRUE	TRUE	noChange	1	1	NA	CT_Act2Act
FNBP4	8.23244625	7.09375	-0.099424491	0.67017893	116551	13	13	ActiveESC	ActiveNPC	TRUE	TRUE	noChange	8	1	BT_Act2Act	CT_Bg2Act
FNDC1	0.09748431	0.072844132	-0.264803614	0.790090558	658452	4	6	PoisedESC	PoisedNPC	TRUE	TRUE	noChange	1	1	BT_PoiRep2PoiRep	CT_Act2Act
FNDC3B	3.6854377	2.65779005	-0.351478952	0.060041891	488643	5	16	NA	ActiveNPC	TRUE	FALSE	noChange	1	1	NA	CT_Act2Act
FNDC4	3.0291146	6.1388243	1.121486836	6.38E-06	339818	2	3	PoisedESC	PoisedNPC	TRUE	TRUE	noChange	1	1	BT_PoiRep2PoiRep	CT_Act2Act
FNDC5	0.506344115	3.1048387	2.674264638	2.02E-19	7080	8	6	NA	NA	FALSE	TRUE	upreg	6	1	NA	CT_Act2Act
FNDC7	0.064384867	0.030834679	-0.570646662	0.697242498	29985	1	1	ActiveESC	NA	TRUE	TRUE	noChange	8	8	NA	CT_Bg2Bg
FNDC9	0.00869707	0	-0.342322122	0.697242498	603601	3	6	BackgroundESC	BackgroundNPC	TRUE	TRUE	noChange	8	1	BT_Bg2Bg	CT_Bg2Act
FNIP1	2.29940195	1.8096834	-0.226639458	0.233837817	596188	6	6	NA	NA	TRUE	TRUE	noChange	2	2	NA	CT_PoiRep2PoiRep
FNIP2	1.3051127	1.5275491	0.340699027	0.117937751	545479	8	7	NA	NA	FALSE	TRUE	noChange	7	1	NA	CT_PoiRep2Act
FOPNL	14.5499085	9.07007825	-0.558200251	0.001538644	262394	36	40	ActiveESC	ActiveNPC	FALSE	FALSE	noChange	1	5	BT_Act2Act	CT_Act2Act
FOS	1.5007161	2.43819525	0.765213818	0.133587053	227343	24	23	NA	NA	TRUE	FALSE	noChange	1	6	NA	CT_Act2PoiRep
FOSL1	5.5327228	0.81227888	-2.481356189	1.21E-07	121447	11	7	PoisedESC	PoisedNPC	TRUE	TRUE	downreg	1	3	BT_PoiRep2PoiRep	CT_Act2PoiRep
FOSL2	2.23159885	1.1540701	-0.705247544	0.465663194	340067	11	13	NA	NA	TRUE	FALSE	noChange	1	5	NA	CT_Act2Act
FOXA1	0.033928902	0.723675685	3.827781374	5.26E-08	215784	9	6	PoisedESC	PoisedNPC	TRUE	TRUE	upreg	2	2	BT_PoiRep2PoiRep	CT_PoiRep2PoiRep
FOXA2	2.64766635	0.559646935	-1.992666891	0.000126812	409969	28	23	PoisedESC	PoisedNPC	TRUE	TRUE	downreg	4	4	BT_PoiRep2PoiRep	CT_PoiRep2PoiRep
FOXB1	8.2160752	8.5555415	0.176081953	0.468031399	247219	12	15	NA	NA	FALSE	FALSE	noChange	5	6	NA	CT_PoiRep2PoiRep
FOXB2	4.26473835	0.7037914	-2.250622702	9.01E-05	768580	2	2	PoisedESC	PoisedNPC	TRUE	TRUE	downreg	3	3	BT_PoiRep2PoiRep	CT_PoiRep2PoiRep
FOXD2	0.020211518	0.09753094	1.668703455	0.118780272	10729	10	7	PoisedESC	PoisedNPC	TRUE	TRUE	noChange	3	6	BT_PoiRep2PoiRep	CT_PoiRep2PoiRep
FOXD3	5.6227892	1.4947895	-0.993561367	0.465663194	15375	3	3	NA	PoisedNPC	TRUE	TRUE	noChange	3	8	NA	CT_Any2Bg
FOXE1	0.010104442	0.017175922	0.324201337	0.813175841	774639	12	11	PoisedESC	PoisedNPC	TRUE	TRUE	noChange	4	6	BT_PoiRep2PoiRep	CT_PoiRep2PoiRep
FOXF1	0	0.006240743	0.325602119	0.697242498	278051	3	2	PoisedESC	PoisedNPC	FALSE	TRUE	noChange	7	3	BT_PoiRep2PoiRep	CT_PoiRep2PoiRep
FOXF2	0.043374908	0.159492605	1.289773793	0.273247573	610881	8	10	PoisedESC	NA	FALSE	FALSE	noChange	7	5	NA	CT_PoiRep2Act
FOXI1	0.038793793	0	-1.02168219	0.38349394	607690	1	5	PoisedESC	NA	TRUE	TRUE	noChange	8	8	NA	CT_Bg2Bg
FOXJ1	0.56613454	2.93418415	2.358181501	3.31E-07	296333	6	4	NA	NA	TRUE	TRUE	upreg	1	8	NA	CT_Any2Bg
FOXJ2	2.2359423	3.29691755	0.67234555	0.000282505	143845	3	4	NA	NA	TRUE	FALSE	noChange	1	5	NA	CT_Act2Act
FOXL2	0.104372833	0.082842858	-0.174781783	0.897849633	477941	2	4	NA	PoisedNPC	TRUE	TRUE	noChange	8	8	NA	CT_Bg2Bg
FOXN1	0	0	NA	NA	284368	5	4	NA	NA	TRUE	TRUE	noChange	1	2	NA	CT_Act2PoiRep
FOXN2	2.541337	2.0065571	-0.223980712	0.42124876	345976	5	9	NA	NA	TRUE	FALSE	noChange	3	7	NA	CT_PoiRep2PoiRep
FOXN3	13.210343	4.4314413	-1.45367384	4.90E-34	231723	4	5	NA	NA	FALSE	TRUE	noChange	6	4	NA	CT_Act2PoiRep
FOXO1	10.9417785	2.3777021	-2.066811746	3.57E-37	187470	10	14	NA	NA	TRUE	FALSE	downreg	1	6	NA	CT_Act2PoiRep
FOXO6	0.51489511	0.5418946	0.182446096	0.827377505	9249	5	3	NA	NA	TRUE	TRUE	noChange	1	8	NA	CT_Any2Bg
FOXP1	0.89304225	0.7331358	-0.164637579	0.602157181	458021	3	6	NA	ActiveNPC	TRUE	TRUE	noChange	8	6	NA	CT_Bg2PoiRep
FOXP2	0.015157637	0.07843816	2.136605932	0.003230933	694169	24	31	PoisedESC	PoisedNPC	FALSE	FALSE	upreg	5	5	BT_PoiRep2PoiRep	CT_PoiRep2Act
FOXP4	3.5733973	9.9153305	1.576452434	6.83E-16	622191	8	8	NA	NA	TRUE	TRUE	upreg	2	2	NA	CT_PoiRep2PoiRep
FOXR1	0	0.01105859	0.315229198	0.697242498	137021	24	15	PoisedESC	PoisedNPC	FALSE	FALSE	noChange	6	5	BT_PoiRep2PoiRep	CT_Act2Act
FPGS	9.716211	8.7551325	-0.033314047	0.877578616	783221	11	6	ActiveESC	NA	TRUE	TRUE	noChange	1	3	NA	CT_Act2PoiRep
FRAS1	12.996456	2.6679008	-2.153293914	1.51E-52	519239	8	9	ActiveESC	ActiveNPC	FALSE	TRUE	downreg	1	1	BT_Act2Act	CT_Act2Act
FREM2	2.97479795	2.25462895	-0.277098201	0.335851931	186807	1	2	NA	NA	TRUE	TRUE	noChange	8	8	NA	CT_Bg2Bg
FRMD3	0.241028545	1.16085415	2.302036174	1.47E-08	770736	1	1	PoisedESC	PoisedNPC	TRUE	TRUE	upreg	8	8	BT_PoiRep2PoiRep	CT_Bg2Bg
FRMD4A	2.146023	3.41491175	0.781686047	1.01E-06	68436	4	3	BackgroundESC	BackgroundNPC	TRUE	TRUE	noChange	1	3	BT_Bg2Bg	CT_Act2PoiRep
FRMD5	1.123984315	0.73990002	-0.480561782	0.228479592	242395	3	3	NA	NA	TRUE	TRUE	noChange	1	1	NA	CT_Act2Act
FRMD6	1.6029747	1.5703765	0.087825173	0.731099038	220218	1	2	BackgroundESC	BackgroundNPC	TRUE	TRUE	noChange	8	8	BT_Bg2Bg	CT_Bg2Bg
FRMD7	0.004511921	0.030178261	0.906712063	0.50034768	823255	5	4	BackgroundESC	NA	FALSE	TRUE	noChange	6	8	NA	CT_Any2Bg
FRMPD1	0.048179103	0.009492908	-1.257009515	0.31944622	762154	1	2	PoisedESC	PoisedNPC	TRUE	TRUE	noChange	8	3	BT_PoiRep2PoiRep	CT_Bg2PoiRep
FRMPD3	0.225305385	0.82871647	1.944591238	1.84E-10	815838	1	2	NA	NA	TRUE	TRUE	upreg	8	3	NA	CT_Bg2PoiRep
FRMPD4	0.59415938	0.010205331	-5.074780225	3.52E-18	788187	5	2	PoisedESC	NA	TRUE	TRUE	downreg	8	8	NA	CT_Bg2Bg
FRRS1	0.73967503	0.525518275	-0.357854915	0.524890583	27180	3	2	ActiveESC	ActiveNPC	TRUE	TRUE	noChange	8	8	BT_Act2Act	CT_Bg2Bg
FRS2	3.9122532	3.3989675	-0.085371394	0.697242498	162272	5	6	ActiveESC	ActiveNPC	TRUE	TRUE	noChange	1	8	BT_Act2Act	CT_Any2Bg
FRS3	1.04613395	2.15214395	1.128990561	0.000481036	622243	5	6	NA	NA	FALSE	TRUE	noChange	7	1	NA	CT_PoiRep2Act
FRY	0.7423777	1.27547235	0.889766027	0.001077007	184670	7	8	NA	ActiveNPC	TRUE	TRUE	noChange	8	1	NA	CT_Bg2Act
FRYL	2.43673645	2.50964585	0.15747408	0.407748934	510741	6	14	ActiveESC	ActiveNPC	TRUE	TRUE	noChange	8	1	BT_Act2Act	CT_Bg2Act
FRZB	1.27793765	13.47898325	3.49032078	1.42E-84	385816	6	9	PoisedESC	ActiveNPC	TRUE	TRUE	upreg	1	1	BT_PoiRep2Act	CT_Act2Act
FSCN1	124.641355	69.82394	-0.717174224	1.33E-09	662840	10	8	NA	NA	TRUE	TRUE	noChange	1	1	NA	CT_Act2Act
FSD2	0.182254275	0.18556487	0.132276071	0.866538608	253473	9	6	BackgroundESC	PolycombNPC	FALSE	TRUE	noChange	5	3	BT_Bg2PoiRep	CT_PoiRep2PoiRep
FSHB	0	0	NA	NA	111276	6	4	BackgroundESC	BackgroundNPC	TRUE	TRUE	noChange	1	8	BT_Bg2Bg	CT_Any2Bg
FSIP1	0.224513095	0.74628495	1.720406608	0.001939649	241332	7	4	ActiveESC	ActiveNPC	TRUE	TRUE	upreg	1	1	BT_Act2Act	CT_Act2Act
FSIP2	0.430302685	0.71168646	0.832050463	0.000186097	386764	16	8	ActiveESC	NA	TRUE	TRUE	noChange	1	1	NA	CT_Act2Act
FST	52.583005	53.405661	0.133025127	0.832850546	571198	29	30	NA	ActiveNPC	TRUE	FALSE	noChange	1	5	NA	CT_Act2Act
FSTL4	0.35902248	0.242773535	-0.429258889	0.477837679	596680	13	12	PoisedESC	NA	FALSE	TRUE	noChange	5	3	NA	CT_PoiRep2PoiRep
FTH1	102.10881	253.83321	1.426299519	7.47E-29	120657	9	9	ActiveESC	NA	FALSE	FALSE	noChange	6	7	NA	CT_Act2PoiRep
FTHL17	0	0	NA	NA	794021	5	6	BackgroundESC	PolycombNPC	TRUE	TRUE	noChange	8	8	BT_Bg2PoiRep	CT_Bg2Bg
FTL	825.11297	573.786625	-0.405100333	0.000888267	330168	23	15	ActiveESC	ActiveNPC	TRUE	TRUE	noChange	1	1	BT_Act2Act	CT_Act2Act
FTMT	0	0	NA	NA	592961	1	4	BackgroundESC	BackgroundNPC	TRUE	TRUE	noChange	8	3	BT_Bg2Bg	CT_Bg2PoiRep
FUBP3	16.3218065	10.61325425	-0.50222805	7.40E-05	783671	5	6	NA	NA	TRUE	TRUE	noChange	1	2	NA	CT_Act2PoiRep
FUCA1	1.92998175	3.1877531	0.821341862	0.006924043	5182	1	1	PoisedESC	PoisedNPC	TRUE	TRUE	noChange	1	8	BT_PoiRep2PoiRep	CT_Any2Bg
FUS	146.83974	105.82417	-0.354528709	0.000657246	266035	11	15	ActiveESC	ActiveNPC	TRUE	FALSE	noChange	1	5	BT_Act2Act	CT_Act2Act
FUT11	3.04757825	1.8761882	-0.550045771	0.264813773	85237	2	2	ActiveESC	NA	TRUE	TRUE	noChange	1	1	NA	CT_Act2Act
FUT5	19.628752	20.606268	0.186674913	0.295997615	321184	4	3	ActiveESC	NA	TRUE	TRUE	noChange	1	2	NA	CT_Act2PoiRep
FXN	7.204674	4.38580575	-0.594181625	0.001574863	766069	14	11	NA	NA	FALSE	FALSE	noChange	5	6	NA	CT_PoiRep2PoiRep
FXYD2	0.067463642	0.085047938	0.308299795	0.812928881	136742	12	15	NA	PoisedNPC	FALSE	TRUE	noChange	6	6	NA	CT_Act2PoiRep
FXYD3	0.055750477	0.011757178	-0.813278505	0.571629423	327592	7	6	NA	NA	TRUE	TRUE	noChange	1	8	NA	CT_Any2Bg
FXYD6	1.784808	23.344186	3.782687167	6.21E-64	136750	7	6	NA	NA	TRUE	TRUE	upreg	3	2	NA	CT_PoiRep2PoiRep
FYN	5.8174217	20.822005	1.950327397	1.30E-51	643601	4	5	NA	NA	TRUE	FALSE	upreg	3	5	NA	CT_PoiRep2Act
FZD1	1.368346825	8.01571785	2.627228231	1.41E-22	687542	6	16	PoisedESC	NA	TRUE	FALSE	upreg	8	5	NA	CT_Bg2Act
FZD10	0.8938627	7.135204	2.248715021	0.020611596	180107	2	4	PoisedESC	PoisedNPC	TRUE	TRUE	noChange	2	4	BT_PoiRep2PoiRep	CT_PoiRep2PoiRep
FZD3	2.8374995	7.2498997	1.460155544	1.98E-22	715489	4	24	ActiveESC	ActiveNPC	FALSE	FALSE	noChange	7	5	BT_Act2Act	CT_PoiRep2Act
FZD4	1.8760721	2.2306773	0.364705867	0.127380904	126995	13	14	NA	NA	TRUE	TRUE	noChange	8	1	NA	CT_Bg2Act
FZD5	15.3667085	1.95353105	-2.829092335	3.67E-57	393604	59	46	NA	NA	FALSE	TRUE	downreg	6	1	NA	CT_Act2Act
FZD7	66.78467	68.128019	0.146032266	0.416710472	391915	15	34	NA	NA	FALSE	FALSE	noChange	6	4	NA	CT_Act2PoiRep
FZD8	4.086206	2.22541975	-0.740361602	0.009060569	74660	23	21	NA	ActiveNPC	FALSE	TRUE	noChange	6	1	NA	CT_Act2Act
G3BP1	34.5288015	18.598854	-0.773037926	1.17E-11	601865	3	6	NA	NA	TRUE	TRUE	noChange	1	3	NA	CT_Act2PoiRep
G3BP2	48.06664	23.716737	-0.897145703	2.93E-13	518474	8	3	ActiveESC	ActiveNPC	TRUE	TRUE	noChange	1	1	BT_Act2Act	CT_Act2Act
GAB1	1.67788055	1.89588165	0.292077654	0.177597409	540553	3	2	NA	NA	TRUE	TRUE	noChange	8	1	NA	CT_Bg2Act
GAB2	1.4971948	3.97369635	1.508882634	2.30E-16	124255	14	11	NA	NA	TRUE	FALSE	upreg	1	5	NA	CT_Act2Act
GABARAPL1	13.264238	8.271712	-0.563159384	0.000850594	144514	11	6	ActiveESC	ActiveNPC	TRUE	TRUE	noChange	3	3	BT_Act2Act	CT_PoiRep2PoiRep
GABARAPL2	28.483863	35.1248465	0.416534134	0.031899276	275156	3	3	NA	NA	TRUE	TRUE	noChange	1	1	NA	CT_Act2Act
GABARAPL3	0.228899205	0.008621058	-2.493910473	0.018749432	255444	4	3	BackgroundESC	PolycombNPC	TRUE	TRUE	noChange	8	1	BT_Bg2PoiRep	CT_Bg2Act
GABBR2	0.43724335	0.119551405	-1.608888286	0.004369744	774852	19	14	PoisedESC	NA	FALSE	TRUE	downreg	1	6	NA	CT_Act2PoiRep
GABPA	7.3860097	5.9495255	-0.192850827	0.285730712	423498	3	2	ActiveESC	ActiveNPC	TRUE	TRUE	noChange	8	8	BT_Act2Act	CT_Bg2Bg
GABPB1	6.53578825	6.2469478	0.050490742	0.809153472	244283	1	1	ActiveESC	ActiveNPC	TRUE	TRUE	noChange	8	1	BT_Act2Act	CT_Bg2Act
GABPB2	0.455048075	0.718243515	0.755909634	0.016776297	35603	2	1	ActiveESC	ActiveNPC	TRUE	TRUE	noChange	8	3	BT_Act2Act	CT_Bg2PoiRep
GABRA2	0.12785153	0.034141412	-1.35842999	0.17773102	510028	1	1	BackgroundESC	BackgroundNPC	TRUE	TRUE	noChange	8	8	BT_Bg2Bg	CT_Bg2Bg
GABRA5	3.6231291	0.362774705	-3.091109057	2.94E-20	237510	10	14	NA	PoisedNPC	TRUE	FALSE	downreg	1	6	NA	CT_Act2PoiRep
GABRQ	2.27655735	0.6981346	-1.546038353	1.45E-07	829380	1	1	NA	PoisedNPC	TRUE	TRUE	downreg	2	2	NA	CT_PoiRep2PoiRep
GAD1	2.50945005	0.383372065	-2.547040807	8.30E-20	382025	18	26	NA	PoisedNPC	FALSE	FALSE	downreg	5	5	NA	CT_PoiRep2Act
GADD45A	5.4140317	5.59642195	0.164059046	0.600156688	16704	9	18	ActiveESC	ActiveNPC	TRUE	FALSE	noChange	8	1	BT_Act2Act	CT_Bg2Act
GADD45G	2.09797305	2.0762654	0.101888691	0.881574638	772460	43	45	NA	PoisedNPC	FALSE	TRUE	noChange	6	3	NA	CT_Act2PoiRep
GAK	4.0755069	2.79245045	-0.427229956	0.001850419	496672	1	6	ActiveESC	NA	TRUE	TRUE	noChange	1	2	NA	CT_Act2PoiRep
GALC	1.4802998	3.3012303	1.257396507	2.50E-07	231254	5	11	NA	NA	FALSE	FALSE	noChange	7	5	NA	CT_PoiRep2Act
GALK1	7.79158225	6.00292615	-0.257074498	0.343679329	296270	3	3	NA	NA	TRUE	TRUE	noChange	8	3	NA	CT_Bg2PoiRep
GALM	5.3056008	4.06929185	-0.264198739	0.292663155	343113	2	2	NA	NA	TRUE	TRUE	noChange	1	8	NA	CT_Any2Bg
GALNT1	30.4577735	20.0815565	-0.48305877	0.000198691	306828	1	2	NA	ActiveNPC	TRUE	TRUE	noChange	8	1	NA	CT_Bg2Act
GALNT10	2.67526245	3.3124921	0.422785026	0.006967281	602665	5	5	PoisedESC	NA	TRUE	TRUE	noChange	8	8	NA	CT_Bg2Bg
GALNT12	3.8575877	6.07319355	0.763740694	0.003521651	774883	1	1	NA	NA	TRUE	TRUE	noChange	8	8	NA	CT_Bg2Bg
GALNT13	1.3246873	1.11017325	-0.135509485	0.697242498	376575	5	5	NA	NA	TRUE	TRUE	noChange	8	8	NA	CT_Bg2Bg
GALNT14	1.8108704	1.13116135	-0.552057229	0.0870318	340865	6	6	BackgroundESC	PolycombNPC	TRUE	TRUE	noChange	1	3	BT_Bg2PoiRep	CT_Act2PoiRep
GALNT4	1.3998589	0.8892863	-0.526261736	0.141445077	168949	5	10	NA	NA	TRUE	TRUE	noChange	8	1	NA	CT_Bg2Act
GALNT7	17.5091845	6.046334	-1.411169286	2.79E-31	550085	6	3	ActiveESC	ActiveNPC	TRUE	TRUE	noChange	1	1	BT_Act2Act	CT_Act2Act
GALNTL1	0.7861363	4.180656	2.507753932	2.46E-34	225634	4	4	NA	NA	TRUE	TRUE	upreg	1	8	NA	CT_Any2Bg
GALNTL4	1.060868	0.8133425	-0.242647597	0.714495963	105343	1	2	NA	NA	TRUE	TRUE	noChange	1	8	NA	CT_Any2Bg
GALR3	0.077453477	0.088669528	0.173570148	0.906650748	434225	5	3	NA	NA	TRUE	TRUE	noChange	1	8	NA	CT_Any2Bg
GAN	1.7901697	0.609312985	-1.396552722	1.22E-05	276796	4	3	ActiveESC	ActiveNPC	TRUE	TRUE	noChange	1	3	BT_Act2Act	CT_Act2PoiRep
GANAB	98.345802	88.04076	-0.0420884	0.773600847	120817	2	1	NA	NA	TRUE	TRUE	noChange	8	8	NA	CT_Bg2Bg
GAP43	20.284281	9.59966285	-0.953001362	3.78E-05	471187	6	5	NA	NA	TRUE	TRUE	noChange	3	1	NA	CT_PoiRep2Act
GAPT	0	0	NA	NA	572737	12	16	BackgroundESC	BackgroundNPC	TRUE	TRUE	noChange	1	1	BT_Bg2Bg	CT_Act2Act
GAR1	12.6884275	6.02810615	-0.94875852	3.15E-06	529672	10	11	ActiveESC	NA	TRUE	TRUE	noChange	1	1	NA	CT_Act2Act
GARS	59.2191985	25.024929	-1.122002909	2.35E-26	670676	4	5	ActiveESC	ActiveNPC	TRUE	TRUE	noChange	8	8	BT_Act2Act	CT_Bg2Bg
GAS1	0.499136185	13.08637175	4.694349078	1.97E-53	771788	7	28	NA	ActiveNPC	TRUE	FALSE	upreg	4	5	NA	CT_PoiRep2Act
GAS2L1	3.73526965	1.8609629	-0.879132504	0.000114922	432203	3	1	NA	NA	TRUE	TRUE	noChange	8	8	NA	CT_Bg2Bg
GAS6	2.6258935	5.4128332	1.126131489	0.000343511	210052	5	5	NA	NA	TRUE	TRUE	noChange	8	2	NA	CT_Bg2PoiRep
GAS7	1.024097625	0.96978385	0.034771418	0.939765991	280801	2	3	PoisedESC	PoisedNPC	TRUE	FALSE	noChange	1	5	BT_PoiRep2PoiRep	CT_Act2Act
GATA2	0.025647375	0.34562405	3.226265525	2.47E-05	474941	3	11	PoisedESC	PoisedNPC	TRUE	TRUE	upreg	3	2	BT_PoiRep2PoiRep	CT_PoiRep2PoiRep
GATA3	0.209764365	0.102258908	-0.757377129	0.461242054	66615	7	14	PoisedESC	PoisedNPC	TRUE	TRUE	noChange	1	3	BT_PoiRep2PoiRep	CT_Act2PoiRep
GATA4	0.70179061	0.13341009	-2.100696329	0.000208337	710581	6	7	PoisedESC	PoisedNPC	TRUE	TRUE	downreg	2	2	BT_PoiRep2PoiRep	CT_PoiRep2PoiRep
GATA6	0.818610535	0.203184925	-1.661928849	0.023047494	302545	5	8	PoisedESC	PoisedNPC	TRUE	FALSE	noChange	4	6	BT_PoiRep2PoiRep	CT_PoiRep2PoiRep
GATAD1	8.07568685	7.57977215	0.023497322	0.92068424	687928	15	13	ActiveESC	ActiveNPC	TRUE	FALSE	noChange	1	5	BT_Act2Act	CT_Act2Act
GATAD2A	19.3950595	12.62652275	-0.500188151	8.54E-05	323265	3	2	NA	NA	TRUE	TRUE	noChange	1	1	NA	CT_Act2Act
GATAD2B	2.81091955	4.13791925	0.669135168	0.000126859	36348	19	23	ActiveESC	ActiveNPC	TRUE	FALSE	noChange	1	5	BT_Act2Act	CT_Act2Act
GATSL3	1.093857265	1.7268375	0.749953568	0.082668482	432446	5	6	NA	NA	TRUE	TRUE	noChange	8	1	NA	CT_Bg2Act
GBAS	4.5540757	5.32323425	0.34036295	0.09214082	678071	4	6	NA	NA	TRUE	TRUE	noChange	3	3	NA	CT_PoiRep2PoiRep
GBP5	0.23621979	0	-5.155939556	2.86E-09	23855	4	2	BackgroundESC	BackgroundNPC	TRUE	TRUE	downreg	8	1	BT_Bg2Bg	CT_Bg2Act
GBP6	0.028885788	0.00485919	-0.761315397	0.581568595	23886	4	3	NA	BackgroundNPC	TRUE	TRUE	noChange	1	8	NA	CT_Any2Bg
GBP7	0	0	NA	NA	23816	1	2	BackgroundESC	BackgroundNPC	TRUE	TRUE	noChange	8	8	BT_Bg2Bg	CT_Bg2Bg
GBX1	0.023769891	0.156953823	1.46804887	0.227740929	705215	9	6	NA	PoisedNPC	TRUE	TRUE	noChange	4	4	NA	CT_PoiRep2PoiRep
GC	0.043935863	0	-1.168926254	0.319715396	517195	2	2	BackgroundESC	BackgroundNPC	TRUE	TRUE	noChange	8	8	BT_Bg2Bg	CT_Bg2Bg
GCC2	4.04502105	2.9829959	-0.321197383	0.052797632	362607	3	1	ActiveESC	ActiveNPC	TRUE	TRUE	noChange	8	3	BT_Act2Act	CT_Bg2PoiRep
GCGR	0.017001671	0.07002879	1.016890832	0.455610175	297421	4	6	NA	NA	TRUE	TRUE	noChange	8	2	NA	CT_Bg2PoiRep
GCH1	2.3059785	0.65126195	-1.650181629	4.13E-06	221252	23	17	PoisedESC	PoisedNPC	FALSE	FALSE	downreg	7	7	BT_PoiRep2PoiRep	CT_PoiRep2PoiRep
GCHFR	8.77491985	1.17195125	-2.724528487	5.63E-23	241566	9	1	NA	NA	TRUE	TRUE	downreg	1	8	NA	CT_Any2Bg
GCLM	8.879475	1.43346125	-2.491963043	5.94E-48	25256	1	2	NA	ActiveNPC	TRUE	TRUE	downreg	3	1	NA	CT_PoiRep2Act
GCN1L1	26.0006835	14.325107	-0.73911682	8.74E-08	177715	5	1	ActiveESC	ActiveNPC	TRUE	TRUE	noChange	1	1	BT_Act2Act	CT_Act2Act
GCNT2	4.724443	1.83023375	-1.238637902	8.61E-13	613605	4	5	BackgroundESC	PolycombNPC	TRUE	TRUE	noChange	8	1	BT_Bg2PoiRep	CT_Bg2Act
GCNT3	0.01417519	0.009466024	-0.186210195	0.898542842	247110	9	4	NA	PolycombNPC	FALSE	FALSE	noChange	1	5	NA	CT_Act2Act
GCNT4	3.65738855	0.77032989	-2.078929767	1.02E-12	578008	1	1	ActiveESC	BackgroundNPC	TRUE	TRUE	downreg	1	8	BT_Any2Bg	CT_Any2Bg
GCNT6	0.016898643	0	-0.342322122	0.697242498	613643	2	1	BackgroundESC	ActiveNPC	TRUE	TRUE	noChange	1	8	BT_Bg2Act	CT_Any2Bg
GDAP1	5.3547763	4.6434247	-0.088031746	0.748004529	728997	2	3	NA	NA	TRUE	TRUE	noChange	8	1	NA	CT_Bg2Act
GDF10	0.035656165	4.3960821	6.430787609	3.16E-32	77262	2	3	NA	NA	TRUE	TRUE	upreg	1	3	NA	CT_Act2PoiRep
GDF2	0	0	NA	NA	77258	3	5	BackgroundESC	NA	TRUE	TRUE	noChange	8	2	NA	CT_Bg2PoiRep
GDF6	0.056531365	0.27164844	1.988114494	0.012664258	735864	4	3	NA	NA	TRUE	TRUE	noChange	8	3	NA	CT_Bg2PoiRep
GDF7	0.142430872	0.545549165	1.734341868	0.028432503	337984	3	9	PoisedESC	NA	TRUE	TRUE	noChange	8	3	NA	CT_Bg2PoiRep
GDI2	97.943805	56.334206	-0.678924462	5.19E-11	66017	1	2	NA	NA	TRUE	TRUE	noChange	8	1	NA	CT_Bg2Act
GDNF	0.42314831	0.063070685	-2.340365879	0.000242946	566708	4	7	PoisedESC	NA	TRUE	TRUE	downreg	3	3	NA	CT_PoiRep2PoiRep
GDPD4	0.006233628	0	-0.342322122	0.697242498	123973	19	7	BackgroundESC	BackgroundNPC	FALSE	FALSE	noChange	1	1	BT_Bg2Bg	CT_Act2Act
GDPD5	1.4425694	1.3163008	-0.015314438	0.96381465	123537	14	12	NA	NA	FALSE	FALSE	noChange	7	5	NA	CT_PoiRep2Act
GEMIN5	13.604926	6.4834783	-0.946329962	2.04E-09	602847	2	2	NA	NA	TRUE	TRUE	noChange	8	2	NA	CT_Bg2PoiRep
GFOD1	0.73780412	0.736350445	0.114663631	0.732693142	614458	5	9	NA	NA	TRUE	TRUE	noChange	1	3	NA	CT_Act2PoiRep
GFOD2	6.82192765	6.7556822	0.099496992	0.710390805	273186	6	1	ActiveESC	ActiveNPC	TRUE	TRUE	noChange	1	8	BT_Act2Act	CT_Any2Bg
GFRA1	0.7069197	1.502768035	1.042127296	0.214097597	97787	2	1	PoisedESC	NA	TRUE	TRUE	noChange	2	8	NA	CT_Any2Bg
GFRA3	0.30801362	0.357780325	0.273415933	0.783726529	597987	7	6	PoisedESC	PoisedNPC	TRUE	TRUE	noChange	3	3	BT_PoiRep2PoiRep	CT_PoiRep2PoiRep
GGA1	3.92020595	4.4602822	0.301111846	0.072867645	434200	7	9	NA	NA	TRUE	TRUE	noChange	1	1	NA	CT_Act2Act
GGA2	16.5594595	14.6677425	-0.05531003	0.806388462	264308	6	3	ActiveESC	ActiveNPC	TRUE	TRUE	noChange	8	3	BT_Act2Act	CT_Bg2PoiRep
GGT6	0.079567135	0	-2.030435388	0.071780875	279588	7	4	NA	NA	FALSE	TRUE	noChange	6	4	NA	CT_Act2PoiRep
GH1	0.036490567	0.016641697	-0.154343903	0.884522281	293159	16	15	NA	NA	FALSE	FALSE	noChange	6	4	NA	CT_Act2PoiRep
GHRH	0.061608534	0.136943095	0.47555965	0.717542415	412318	4	1	NA	ActiveNPC	TRUE	TRUE	noChange	1	3	NA	CT_Act2PoiRep
GHSR	0	0	NA	NA	488757	1	1	PoisedESC	PoisedNPC	TRUE	TRUE	noChange	8	8	BT_PoiRep2PoiRep	CT_Bg2Bg
GIMAP6	0	0.003201119	0.325602119	0.697242498	705111	5	3	BackgroundESC	BackgroundNPC	TRUE	TRUE	noChange	4	4	BT_Bg2Bg	CT_PoiRep2PoiRep
GIMAP8	0	0	NA	NA	705056	8	7	PoisedESC	NA	TRUE	TRUE	noChange	3	2	NA	CT_PoiRep2PoiRep
GINS3	7.94920065	7.3056276	-0.006239974	0.985488724	270443	10	12	NA	NA	TRUE	FALSE	noChange	1	7	NA	CT_Act2PoiRep
GINS4	10.5197505	8.6057702	-0.170110496	0.462319403	719367	3	6	ActiveESC	ActiveNPC	TRUE	TRUE	noChange	3	2	BT_Act2Act	CT_PoiRep2PoiRep
GJA1	396.628635	179.319055	-1.021661652	1.05E-11	646640	3	5	ActiveESC	ActiveNPC	TRUE	TRUE	noChange	3	1	BT_Act2Act	CT_PoiRep2Act
GJA10	0	0	NA	NA	636805	3	3	NA	ActiveNPC	TRUE	TRUE	noChange	8	1	NA	CT_Bg2Act
GJA5	0.7764966	0.206553995	-1.662479324	0.002667542	34731	20	17	NA	PoisedNPC	TRUE	FALSE	downreg	1	5	NA	CT_Act2Act
GJA8	0	0	NA	NA	34768	33	24	BackgroundESC	NA	FALSE	FALSE	noChange	6	5	NA	CT_Act2Act
GJC1	13.938135	12.4105585	-0.048532373	0.811814468	288133	7	5	NA	NA	FALSE	TRUE	noChange	6	8	NA	CT_Any2Bg
GJD2	0.058662847	0.009470042	-1.069957939	0.422623105	239725	10	11	PoisedESC	PoisedNPC	TRUE	TRUE	noChange	3	4	BT_PoiRep2PoiRep	CT_PoiRep2PoiRep
GJD3	0.5761011	0.75225785	0.432554484	0.696356132	287183	8	4	NA	NA	FALSE	TRUE	noChange	1	2	NA	CT_Act2PoiRep
GJD4	0.009492167	0.008657896	-0.004838176	0.994952661	74648	3	4	NA	NA	TRUE	TRUE	noChange	8	1	NA	CT_Bg2Act
GK5	1.0915476	1.04759518	0.056080168	0.910904938	478925	1	1	NA	ActiveNPC	TRUE	TRUE	noChange	8	8	NA	CT_Bg2Bg
GKN2	0	0	NA	NA	352482	2	6	BackgroundESC	BackgroundNPC	TRUE	TRUE	noChange	8	8	BT_Bg2Bg	CT_Bg2Bg
GLB1L3	4.15255795	0.083852487	-5.354735771	1.18E-71	141520	2	3	NA	PoisedNPC	TRUE	TRUE	downreg	8	1	NA	CT_Bg2Act
GLCCI1	3.341061	3.04764925	-0.013467372	0.966289161	663419	31	19	ActiveESC	ActiveNPC	TRUE	TRUE	noChange	1	1	BT_Act2Act	CT_Act2Act
GLCE	1.05950345	1.46587525	0.571541937	0.051200653	249743	10	9	NA	NA	TRUE	TRUE	noChange	8	4	NA	CT_Bg2PoiRep
GLDC	28.158821	13.8770075	-0.900990914	2.37E-15	752576	6	3	NA	NA	TRUE	TRUE	noChange	1	1	NA	CT_Act2Act
GLDN	0.042512795	0.147427472	1.51783521	0.103768459	244549	6	8	PoisedESC	PoisedNPC	TRUE	TRUE	noChange	8	3	BT_PoiRep2PoiRep	CT_Bg2PoiRep
GLG1	23.0860995	18.958087	-0.16439113	0.395965256	274940	15	12	ActiveESC	ActiveNPC	TRUE	TRUE	noChange	1	1	BT_Act2Act	CT_Act2Act
GLI1	2.0872123	0.894259515	-1.080561744	0.000147094	158419	14	20	NA	NA	FALSE	FALSE	noChange	6	5	NA	CT_Act2Act
GLI2	6.73566075	7.196517	0.21234507	0.24590445	366223	20	29	NA	NA	FALSE	FALSE	noChange	6	4	NA	CT_Act2PoiRep
GLI3	2.6272142	12.0717665	2.30016923	1.93E-36	674186	8	13	NA	NA	TRUE	FALSE	upreg	8	1	NA	CT_Bg2Act
GLIS1	0.05680178	0.010539493	-1.072300617	0.423040616	12466	2	3	PolycombESC	PoisedNPC	TRUE	TRUE	noChange	1	2	BT_PoiRep2PoiRep	CT_Act2PoiRep
GLOD4	24.626319	30.957346	0.446328585	0.000783482	278838	13	15	ActiveESC	ActiveNPC	TRUE	FALSE	noChange	1	5	BT_Act2Act	CT_Act2Act
GLRA1	0.020488108	0.543239265	3.60181973	1.75E-05	601912	15	25	PoisedESC	PoisedNPC	TRUE	FALSE	upreg	1	6	BT_PoiRep2PoiRep	CT_Act2PoiRep
GLRA2	0.00807844	0.037452732	0.89202786	0.523532241	788953	7	9	NA	ActiveNPC	TRUE	TRUE	noChange	8	8	NA	CT_Bg2Bg
GLRA3	0.00312483	0.004512609	0.163171084	0.901922414	550663	1	3	NA	ActiveNPC	TRUE	TRUE	noChange	8	8	NA	CT_Bg2Bg
GLRX	1.93846645	0.966140775	-0.877367971	0.000238024	584642	2	3	NA	NA	TRUE	TRUE	noChange	8	2	NA	CT_Bg2PoiRep
GLS2	0.697840305	0.405223375	-0.625087685	0.247643381	158202	20	11	NA	NA	FALSE	FALSE	noChange	6	7	NA	CT_Act2PoiRep
GLT25D2	0.644094315	5.97605525	3.301147628	1.31E-56	45158	3	8	PoisedESC	NA	TRUE	TRUE	upreg	8	1	NA	CT_Bg2Act
GLTSCR1	3.8499758	3.4719076	-0.033902933	0.895621192	329964	10	3	NA	NA	TRUE	TRUE	noChange	1	1	NA	CT_Act2Act
GLUD1	30.700944	24.372092	-0.215987256	0.107139537	89038	10	8	NA	ActiveNPC	TRUE	FALSE	noChange	1	5	NA	CT_Act2Act
GLUL	20.9481925	42.2974085	1.127673036	7.50E-30	44696	19	22	NA	NA	FALSE	FALSE	noChange	6	6	NA	CT_Act2PoiRep
GLYCTK	1.23914275	1.8654776	0.69327223	0.024039136	452184	28	25	NA	NA	FALSE	FALSE	noChange	1	5	NA	CT_Act2Act
GLYR1	33.4589785	28.471371	-0.115102649	0.501391421	259591	32	25	NA	NA	FALSE	FALSE	noChange	1	6	NA	CT_Act2PoiRep
GMDS	5.71126975	2.14682305	-1.285106397	1.37E-11	611121	2	1	NA	NA	FALSE	TRUE	noChange	7	2	NA	CT_PoiRep2PoiRep
GMEB1	3.11540975	2.1103558	-0.441419126	0.028839692	6188	6	2	ActiveESC	NA	TRUE	TRUE	noChange	1	1	NA	CT_Act2Act
GMFB	12.4390725	5.9599173	-0.938859957	2.61E-09	221144	6	2	ActiveESC	ActiveNPC	TRUE	TRUE	noChange	1	8	BT_Act2Act	CT_Any2Bg
GMPPA	5.89748715	3.0803503	-0.812910493	6.38E-06	397302	7	7	NA	NA	TRUE	TRUE	noChange	1	3	NA	CT_Act2PoiRep
GMPR	0.641374485	0.17363789	-1.562839419	0.030478972	615264	4	2	PoisedESC	PoisedNPC	TRUE	TRUE	noChange	3	8	BT_PoiRep2PoiRep	CT_Any2Bg
GNA15	0.023390269	0	-0.628107075	0.58019796	320814	3	3	NA	NA	TRUE	FALSE	noChange	1	7	NA	CT_Act2PoiRep
GNAI1	4.08016685	5.16873985	0.45555486	0.011399475	683974	1	1	PoisedESC	ActiveNPC	TRUE	TRUE	noChange	8	8	BT_PoiRep2Act	CT_Bg2Bg
GNAI2	25.615696	36.327671	0.618545147	1.28E-06	451663	12	15	NA	NA	TRUE	FALSE	noChange	1	5	NA	CT_Act2Act
GNAI3	33.515885	28.124024	-0.135108202	0.405898444	30214	2	4	ActiveESC	ActiveNPC	TRUE	TRUE	noChange	8	8	BT_Act2Act	CT_Bg2Bg
GNAQ	11.00997	8.1707555	-0.312975723	0.047583747	768882	8	9	NA	ActiveNPC	TRUE	FALSE	noChange	1	5	NA	CT_Act2Act
GNAS	44.6009695	73.705095	0.839995489	1.18E-17	417990	15	6	NA	NA	FALSE	FALSE	noChange	6	6	NA	CT_Act2PoiRep
GNAT1	0.012661739	0	-0.455291738	0.673391315	451658	2	2	PolycombESC	NA	TRUE	TRUE	noChange	1	8	NA	CT_Any2Bg
GNAT2	0.234379285	0.010216188	-2.102076585	0.060001105	30229	17	9	ActiveESC	NA	FALSE	FALSE	noChange	6	7	NA	CT_Act2PoiRep
GNAZ	1.41647145	6.13352265	2.207275252	2.82E-21	430721	2	1	NA	NA	TRUE	TRUE	upreg	1	3	NA	CT_Act2PoiRep
GNB3	2.1472615	3.19518195	0.679671115	0.03127297	143544	10	3	ActiveESC	NA	TRUE	TRUE	noChange	1	8	NA	CT_Any2Bg
GNB4	8.6828255	6.5184673	-0.296024646	0.093315855	490966	2	3	NA	NA	TRUE	TRUE	noChange	8	8	NA	CT_Bg2Bg
GNB5	2.34284795	2.1476271	-0.008122584	0.980349293	244824	5	4	ActiveESC	NA	TRUE	TRUE	noChange	1	4	NA	CT_Act2PoiRep
GNE	3.3021822	4.44295385	0.54151295	0.001838683	761812	5	3	BackgroundESC	BackgroundNPC	TRUE	TRUE	noChange	8	1	BT_Bg2Bg	CT_Bg2Act
GNG11	3.7463972	19.88426	2.498173141	5.73E-27	688409	1	1	NA	ActiveNPC	TRUE	TRUE	upreg	3	1	NA	CT_PoiRep2Act
GNG12	7.84170765	4.741024	-0.606584121	0.000240371	16750	11	12	NA	NA	FALSE	FALSE	noChange	5	5	NA	CT_PoiRep2Act
GNG2	3.114246	10.907847	1.915588707	8.63E-47	220342	2	4	NA	NA	TRUE	TRUE	upreg	8	8	NA	CT_Bg2Bg
GNG3	6.24662985	3.46102865	-0.709140435	0.057300403	120828	2	3	NA	NA	TRUE	TRUE	noChange	1	1	NA	CT_Act2Act
GNG5	49.935795	53.710233	0.222661554	0.15866066	22219	4	3	NA	ActiveNPC	TRUE	FALSE	noChange	8	5	NA	CT_Bg2Act
GNL2	19.0458485	9.745699	-0.846577349	9.97E-12	8283	4	7	ActiveESC	ActiveNPC	TRUE	FALSE	noChange	1	5	BT_Act2Act	CT_Act2Act
GNL3	56.983831	26.6710805	-0.973900292	1.83E-14	452266	29	19	ActiveESC	ActiveNPC	TRUE	FALSE	noChange	1	6	BT_Act2Act	CT_Act2PoiRep
GNPDA1	16.405562	14.6461835	-0.048360048	0.80848082	598925	13	20	NA	NA	TRUE	FALSE	noChange	1	5	NA	CT_Act2Act
GNPTAB	4.27353185	2.2470722	-0.805759442	2.74E-07	172879	3	4	ActiveESC	ActiveNPC	TRUE	TRUE	noChange	8	8	BT_Act2Act	CT_Bg2Bg
GNRH1	0.441130465	0.666346475	0.647706649	0.421572088	714632	2	2	BackgroundESC	BackgroundNPC	TRUE	TRUE	noChange	8	1	BT_Bg2Bg	CT_Bg2Act
GNRH2	0.109338685	0.085875428	-0.1004008	0.949966822	404136	4	2	ActiveESC	NA	TRUE	TRUE	noChange	8	3	NA	CT_Bg2PoiRep
GNRHR2	9.2166455	12.1983915	0.515823124	0.003803879	34292	20	18	NA	NA	FALSE	FALSE	noChange	6	5	NA	CT_Act2Act
GOLPH3	17.7153355	11.56571025	-0.494548456	0.000301209	564895	7	2	ActiveESC	ActiveNPC	TRUE	TRUE	noChange	1	2	BT_Act2Act	CT_Act2PoiRep
GOLPH3L	10.5036915	5.71061705	-0.754042853	4.32E-05	35521	2	5	ActiveESC	ActiveNPC	TRUE	TRUE	noChange	8	1	BT_Act2Act	CT_Bg2Act
GOLT1A	0.527102705	0.07225075	-1.747224637	0.112971776	51332	19	20	NA	NA	FALSE	FALSE	noChange	5	4	NA	CT_PoiRep2PoiRep
GORAB	1.84644395	2.03646005	0.251401432	0.447518802	41021	3	1	ActiveESC	ActiveNPC	TRUE	TRUE	noChange	8	8	BT_Act2Act	CT_Bg2Bg
GOSR2	7.7692195	5.0212104	-0.508568716	0.006427707	288602	18	21	ActiveESC	ActiveNPC	FALSE	FALSE	noChange	7	4	BT_Act2Act	CT_PoiRep2PoiRep
GOT1	17.053018	13.6478155	-0.20409954	0.238316484	92802	1	4	ActiveESC	ActiveNPC	TRUE	FALSE	noChange	1	7	BT_Act2Act	CT_Act2PoiRep
GP2	0.046330103	0.008119741	-1.077048896	0.420274095	263457	12	8	BackgroundESC	PolycombNPC	TRUE	FALSE	noChange	1	5	BT_Bg2PoiRep	CT_Act2Act
GP5	0.008418537	0	-0.383887628	0.697242498	495509	10	12	NA	NA	FALSE	FALSE	noChange	7	1	NA	CT_PoiRep2Act
GP6	0.20099937	0.027832662	-1.962387172	0.048499159	331280	4	3	ActiveESC	NA	TRUE	TRUE	noChange	1	2	NA	CT_Act2PoiRep
GP9	0	0	NA	NA	475067	4	4	ActiveESC	NA	TRUE	TRUE	noChange	8	3	NA	CT_Bg2PoiRep
GPA33	0.117742082	0.138930303	0.294018028	0.800165839	39955	4	6	BackgroundESC	PolycombNPC	TRUE	TRUE	noChange	3	8	BT_Bg2PoiRep	CT_Any2Bg
GPAA1	12.415546	12.9728865	0.178330167	0.35452388	750304	5	4	NA	NA	TRUE	TRUE	noChange	1	2	NA	CT_Act2PoiRep
GPATCH8	11.6017615	10.9796615	0.03757085	0.828153163	288066	15	9	NA	NA	FALSE	FALSE	noChange	6	6	NA	CT_Act2PoiRep
GPC1	6.1955441	12.4845215	1.123268464	9.70E-15	403118	5	8	NA	NA	TRUE	TRUE	noChange	3	6	NA	CT_PoiRep2PoiRep
GPC3	74.8488135	119.520025	0.785596937	0.000363186	823819	1	2	NA	NA	TRUE	TRUE	noChange	8	1	NA	CT_Bg2Act
GPC4	319.52736	40.4865065	-2.845984013	3.96E-93	823668	18	15	NA	NA	TRUE	TRUE	downreg	1	1	NA	CT_Act2Act
GPC6	12.546111	4.80453715	-1.2558315	3.71E-10	204116	5	10	NA	ActiveNPC	TRUE	TRUE	noChange	8	1	NA	CT_Bg2Act
GPCPD1	1.80534045	2.9897264	0.832008685	3.49E-05	404738	3	2	NA	NA	TRUE	TRUE	noChange	8	1	NA	CT_Bg2Act
GPD1	0.11203919	0.066545276	-0.50882824	0.680247937	156670	11	9	NA	NA	TRUE	TRUE	noChange	1	1	NA	CT_Act2Act
GPD2	11.221914	6.0952654	-0.759489027	5.07E-08	377406	5	8	NA	NA	TRUE	TRUE	noChange	2	1	NA	CT_PoiRep2Act
GPHN	2.0009534	3.6096126	0.951433497	1.02E-05	224893	6	7	NA	NA	TRUE	TRUE	noChange	1	1	NA	CT_Act2Act
GPIHBP1	0	0	NA	NA	750204	2	3	ActiveESC	NA	TRUE	TRUE	noChange	4	4	NA	CT_PoiRep2PoiRep
GPM6A	0.250535	0.999650785	2.003280882	7.68E-06	551036	3	1	NA	NA	TRUE	TRUE	upreg	3	8	NA	CT_Any2Bg
GPM6B	24.676298	30.7649385	0.433473454	0.001599742	788759	1	3	ActiveESC	ActiveNPC	TRUE	TRUE	noChange	8	1	BT_Act2Act	CT_Bg2Act
GPN1	14.3344685	12.0172305	-0.136906727	0.440072372	339861	7	6	NA	ActiveNPC	TRUE	TRUE	noChange	1	1	NA	CT_Act2Act
GPR101	0	0	NA	NA	824649	1	2	PoisedESC	PoisedNPC	TRUE	TRUE	noChange	8	1	BT_PoiRep2PoiRep	CT_Bg2Act
GPR111	0.069419437	0.055970853	-0.154153068	0.901591342	623852	2	5	ActiveESC	ActiveNPC	TRUE	TRUE	noChange	8	1	BT_Act2Act	CT_Bg2Act
GPR119	0.033315685	0	-0.399419624	0.697242498	822758	2	5	BackgroundESC	PolycombNPC	TRUE	TRUE	noChange	3	3	BT_Bg2PoiRep	CT_PoiRep2PoiRep
GPR132	0.048677322	0.04453206	-0.003145049	0.997759569	235568	2	2	NA	NA	FALSE	TRUE	noChange	7	4	NA	CT_PoiRep2PoiRep
GPR133	0.01253224	0.043365195	1.504320783	0.104914081	180298	2	2	NA	NA	TRUE	TRUE	noChange	8	8	NA	CT_Bg2Bg
GPR139	0	0.023135874	0.418319779	0.694575488	263373	1	1	NA	PoisedNPC	TRUE	TRUE	noChange	8	8	NA	CT_Bg2Bg
GPR148	0.011837115	0	-0.324142841	0.697242498	369031	8	6	NA	PoisedNPC	TRUE	TRUE	noChange	1	8	NA	CT_Any2Bg
GPR149	0	0	NA	NA	482954	1	5	PoisedESC	PoisedNPC	TRUE	TRUE	noChange	8	2	BT_PoiRep2PoiRep	CT_Bg2PoiRep
GPR15	0	0	NA	NA	465596	1	2	BackgroundESC	PolycombNPC	TRUE	TRUE	noChange	1	1	BT_Bg2PoiRep	CT_Act2Act
GPR151	0.011292237	0	-0.455291738	0.673391315	600302	7	6	ActiveESC	ActiveNPC	TRUE	TRUE	noChange	8	8	BT_Act2Act	CT_Bg2Bg
GPR156	0.190012575	0.068491043	-1.195561054	0.109402097	472666	2	1	PoisedESC	PoisedNPC	TRUE	TRUE	noChange	1	8	BT_PoiRep2PoiRep	CT_Any2Bg
GPR162	0.5840563	6.12835685	3.450254777	5.07E-37	143543	24	24	NA	NA	FALSE	FALSE	upreg	1	5	NA	CT_Act2Act
GPR17	0.090626285	0.03699616	-0.842027178	0.503708956	368255	2	5	NA	NA	TRUE	FALSE	noChange	8	6	NA	CT_Bg2PoiRep
GPR176	10.442561	1.26349085	-2.891512906	7.36E-47	241384	1	1	ActiveESC	NA	TRUE	TRUE	downreg	1	1	NA	CT_Act2Act
GPR182	0.041169338	0.025570561	-0.222677034	0.877578616	158334	20	17	NA	NA	TRUE	FALSE	noChange	1	5	NA	CT_Act2Act
GPR19	3.1321158	6.144943	1.078259847	1.60E-05	145278	14	13	ActiveESC	NA	TRUE	FALSE	noChange	1	5	NA	CT_Act2Act
GPR21	0	0	NA	NA	782070	2	2	BackgroundESC	ActiveNPC	TRUE	TRUE	noChange	8	2	BT_Bg2Act	CT_Bg2PoiRep
GPR25	0.040741872	0	-0.628107075	0.58019796	50531	16	10	BackgroundESC	NA	TRUE	TRUE	noChange	1	1	NA	CT_Act2Act
GPR26	0.007285498	0	-0.668174909	0.560468015	99878	10	5	NA	NA	TRUE	TRUE	noChange	1	2	NA	CT_Act2PoiRep
GPR32	0	0	NA	NA	330449	6	4	NA	NA	TRUE	TRUE	noChange	4	4	NA	CT_PoiRep2PoiRep
GPR37	2.3746746	0.502593465	-2.061859618	1.67E-09	697666	17	22	NA	NA	TRUE	TRUE	downreg	1	3	NA	CT_Act2PoiRep
GPR45	0.046297565	0.0171809	-0.502065215	0.698834787	361673	6	8	NA	NA	TRUE	TRUE	noChange	8	3	NA	CT_Bg2PoiRep
GPR50	1.0981179	1.4378372	0.4796845	0.348154257	828940	1	1	PoisedESC	NA	TRUE	TRUE	noChange	8	3	NA	CT_Bg2PoiRep
GPR62	0.06845508	0.06588489	0.058830988	0.972402807	452120	9	8	NA	NA	TRUE	FALSE	noChange	1	1	NA	CT_Act2Act
GPR63	2.80982275	1.96001265	-0.395378802	0.265962567	638927	1	2	NA	NA	TRUE	TRUE	noChange	8	3	NA	CT_Bg2PoiRep
GPR65	0	0.008934814	0.325602119	0.697242498	231262	1	1	BackgroundESC	BackgroundNPC	TRUE	TRUE	noChange	8	8	BT_Bg2Bg	CT_Bg2Bg
GPR83	0.259626965	0.017569287	-2.980649116	0.000281105	129430	9	12	PoisedESC	PoisedNPC	TRUE	FALSE	downreg	1	5	BT_PoiRep2PoiRep	CT_Act2Act
GPR84	0	0.0379392	0.918393206	0.433527493	157630	24	23	NA	PoisedNPC	FALSE	FALSE	noChange	7	5	NA	CT_PoiRep2Act
GPR88	0.028462913	0.008489561	-0.509974845	0.697242498	27405	6	8	PoisedESC	PoisedNPC	TRUE	TRUE	noChange	3	8	BT_PoiRep2PoiRep	CT_Any2Bg
GPRC5B	31.2707495	15.627564	-0.879295033	3.14E-10	263323	9	12	NA	NA	TRUE	TRUE	noChange	1	1	NA	CT_Act2Act
GPRC5D	0.017680433	0.012170352	-0.043954416	0.968288124	145331	4	5	BackgroundESC	BackgroundNPC	FALSE	TRUE	noChange	7	6	BT_Bg2Bg	CT_PoiRep2PoiRep
GPRIN3	0.247861545	0.043428328	-2.101010589	0.00181239	522912	1	1	PoisedESC	PoisedNPC	TRUE	TRUE	downreg	8	8	BT_PoiRep2PoiRep	CT_Bg2Bg
GPS2	64.007814	34.9909205	-0.749069377	2.55E-07	280201	5	7	ActiveESC	NA	TRUE	FALSE	noChange	8	5	NA	CT_Bg2Act
GPT2	19.2662135	10.4463585	-0.757393069	1.46E-05	267231	1	1	NA	NA	TRUE	TRUE	noChange	8	3	NA	CT_Bg2PoiRep
GPX2	0.6409069	0.08425602	-2.249363621	0.007547309	224417	4	6	ActiveESC	NA	TRUE	TRUE	downreg	1	4	NA	CT_Act2PoiRep
GPX3	21.89454	6.4379245	-1.63255075	8.62E-19	601673	7	4	NA	NA	TRUE	TRUE	downreg	1	2	NA	CT_Act2PoiRep
GPX5	0	0	NA	NA	619018	3	5	BackgroundESC	NA	TRUE	TRUE	noChange	8	2	NA	CT_Bg2PoiRep
GPX6	0	0	NA	NA	619021	4	5	NA	PoisedNPC	TRUE	FALSE	noChange	2	5	NA	CT_PoiRep2Act
GPX7	2.1126703	1.75264115	-0.145093494	0.764800784	12186	5	7	PoisedESC	NA	TRUE	TRUE	noChange	1	1	NA	CT_Act2Act
GPX8	13.11859425	12.507651	0.0500096	0.839206399	571736	11	9	ActiveESC	NA	TRUE	TRUE	noChange	1	6	NA	CT_Act2PoiRep
GRAMD1B	1.9127465	1.76408795	0.003468103	0.992185055	138235	1	2	ActiveESC	ActiveNPC	TRUE	TRUE	noChange	1	1	BT_Act2Act	CT_Act2Act
GRAMD3	0.72206325	0.22838603	-1.463884334	0.00092765	594483	12	16	NA	NA	FALSE	TRUE	noChange	6	1	NA	CT_Act2Act
GREM1	1.30639	2.29996955	0.892581211	0.047066112	239073	8	8	PoisedESC	PoisedNPC	TRUE	TRUE	noChange	3	1	BT_PoiRep2PoiRep	CT_PoiRep2Act
GREM2	0.105112218	0.103325048	0.068098859	0.961931818	61976	3	3	PoisedESC	PoisedNPC	TRUE	TRUE	noChange	8	8	BT_PoiRep2PoiRep	CT_Bg2Bg
GRHL2	0.964253125	0.092237533	-2.324339477	0.017465926	737489	1	4	ActiveESC	NA	TRUE	TRUE	noChange	1	8	NA	CT_Any2Bg
GRHL3	0.13408723	1.055389515	2.835898101	1.67E-07	5274	8	6	NA	NA	TRUE	TRUE	upreg	1	1	NA	CT_Act2Act
GRHPR	9.192312	11.755445	0.46837605	0.000992474	762100	4	4	ActiveESC	NA	TRUE	TRUE	noChange	4	2	NA	CT_PoiRep2PoiRep
GRIA1	0.23684706	2.0857549	3.174803484	8.11E-29	602427	1	2	BackgroundESC	PolycombNPC	TRUE	FALSE	upreg	1	5	BT_Bg2PoiRep	CT_Act2Act
GRIA3	1.4071401	1.1688668	-0.146728376	0.697242498	820559	7	4	NA	NA	TRUE	TRUE	noChange	8	8	NA	CT_Bg2Bg
GRIA4	0.09534607	0.17477484	0.918726881	0.14569321	133064	1	1	NA	PoisedNPC	TRUE	TRUE	noChange	8	8	NA	CT_Bg2Bg
GRID1	0.03944725	0.13540356	1.639655844	0.024818898	88884	4	2	NA	PoisedNPC	TRUE	TRUE	noChange	1	1	NA	CT_Act2Act
GRIK2	0.101026947	0.075718312	-0.261661723	0.782843707	640399	1	2	NA	PolycombNPC	TRUE	TRUE	noChange	8	8	NA	CT_Bg2Bg
GRIK3	0.114364897	0.8689726	2.925969464	7.89E-16	8137	14	21	NA	NA	FALSE	FALSE	upreg	6	4	NA	CT_Act2PoiRep
GRIK4	0.28962909	0.17841336	-0.552689504	0.385829355	137394	4	8	NA	NA	TRUE	TRUE	noChange	2	2	NA	CT_PoiRep2PoiRep
GRIN2A	0.65209299	0.17196592	-1.684157455	0.000638869	260967	22	12	NA	NA	FALSE	TRUE	downreg	5	6	NA	CT_PoiRep2PoiRep
GRIN2C	0.029708564	0.04127367	0.383441034	0.773081865	296114	14	14	PoisedESC	PoisedNPC	FALSE	TRUE	noChange	6	3	BT_PoiRep2PoiRep	CT_Act2PoiRep
GRIN3A	0.09141749	0.039300875	-0.911788357	0.358777571	775834	2	1	PoisedESC	PoisedNPC	TRUE	TRUE	noChange	8	8	BT_PoiRep2PoiRep	CT_Bg2Bg
GRK5	0.37796483	3.0655538	3.054135652	9.57E-23	98596	2	4	NA	NA	TRUE	TRUE	upreg	3	6	NA	CT_PoiRep2PoiRep
GRK7	0.024541902	0.018300125	-0.095471967	0.952265882	478810	1	3	BackgroundESC	NA	TRUE	TRUE	noChange	8	1	NA	CT_Bg2Act
GRM1	0.043156473	0.14169979	1.543421321	0.059036041	654569	7	14	PoisedESC	PoisedNPC	TRUE	TRUE	noChange	8	8	BT_PoiRep2PoiRep	CT_Bg2Bg
GRM3	0.16577052	3.16594055	4.238218238	1.24E-29	686089	4	4	PoisedESC	NA	TRUE	TRUE	upreg	8	1	NA	CT_Bg2Act
GRM6	0.003634906	0.023760164	1.206260569	0.349309823	609911	4	5	NA	NA	TRUE	TRUE	noChange	1	3	NA	CT_Act2PoiRep
GRM8	0.177377495	0.4715904	1.441170315	0.002008599	698479	4	6	PoisedESC	PoisedNPC	TRUE	TRUE	noChange	8	8	BT_PoiRep2PoiRep	CT_Bg2Bg
GRPR	10.8506235	0.243455555	-5.207227198	1.19E-53	789495	26	14	NA	ActiveNPC	FALSE	FALSE	downreg	1	5	NA	CT_Act2Act
GRRP1	0.46106024	0.605850225	0.457522257	0.628486426	5691	9	8	NA	NA	FALSE	FALSE	noChange	5	6	NA	CT_PoiRep2PoiRep
GRXCR2	0	0	NA	NA	600111	1	4	BackgroundESC	PolycombNPC	TRUE	TRUE	noChange	8	8	BT_Bg2PoiRep	CT_Bg2Bg
GSC	1.89855415	0.306022	-2.243553357	0.000616159	233040	10	3	PoisedESC	PoisedNPC	FALSE	FALSE	downreg	7	5	BT_PoiRep2PoiRep	CT_PoiRep2Act
GSDMA	0.089924685	0.007374112	-1.448118847	0.236975436	287093	6	1	NA	NA	FALSE	TRUE	noChange	7	3	NA	CT_PoiRep2PoiRep
GSDMB	0.86739842	1.6297583	1.012054548	2.17E-05	287088	10	9	NA	NA	TRUE	FALSE	noChange	1	5	NA	CT_Act2Act
GSG1	0.062969658	0.059136122	0.017801664	0.991546476	145376	4	6	NA	PolycombNPC	FALSE	TRUE	noChange	7	4	NA	CT_PoiRep2PoiRep
GSG1L	0.054978999	0.01797187	-0.960847439	0.463897582	265440	17	38	NA	NA	FALSE	FALSE	noChange	6	6	NA	CT_Act2PoiRep
GSG2	6.2379162	4.2803049	-0.419694106	0.081895837	279429	10	9	NA	NA	TRUE	TRUE	noChange	1	8	NA	CT_Any2Bg
GSK3A	16.2134515	15.535772	0.055999576	0.748456778	328911	14	19	NA	NA	TRUE	TRUE	noChange	1	4	NA	CT_Act2PoiRep
GSPT1	31.0423175	13.196808	-1.111643483	3.42E-18	261326	2	2	ActiveESC	ActiveNPC	TRUE	TRUE	noChange	8	3	BT_Act2Act	CT_Bg2PoiRep
GSPT2	14.0905495	10.376105	-0.320032637	0.086942336	799976	2	2	ActiveESC	ActiveNPC	TRUE	TRUE	noChange	1	1	BT_Act2Act	CT_Act2Act
GSTCD	3.9482699	4.15019775	0.187386251	0.380753766	528265	1	2	ActiveESC	ActiveNPC	TRUE	TRUE	noChange	3	8	BT_Act2Act	CT_Any2Bg
GSTM3	0.615951265	1.58691545	1.429212875	0.000191436	30254	8	10	NA	PoisedNPC	FALSE	FALSE	noChange	6	5	NA	CT_Act2Act
GSTO2	0.52414453	0.230987815	-1.004042466	0.044250258	93977	4	1	ActiveESC	ActiveNPC	TRUE	TRUE	noChange	1	1	BT_Act2Act	CT_Act2Act
GSX1	0	0.445516403	3.244393044	0.001685089	183424	16	17	PoisedESC	PoisedNPC	TRUE	TRUE	upreg	2	2	BT_PoiRep2PoiRep	CT_PoiRep2PoiRep
GSX2	0	0	NA	NA	511665	4	5	PoisedESC	PoisedNPC	TRUE	TRUE	noChange	4	4	BT_PoiRep2PoiRep	CT_PoiRep2PoiRep
GTF2A1	8.040731	4.5989295	-0.686113954	4.88E-07	229055	11	9	ActiveESC	ActiveNPC	TRUE	FALSE	noChange	1	5	BT_Act2Act	CT_Act2Act
GTF2E2	7.2279358	5.45477135	-0.28653	0.207070026	716104	16	16	ActiveESC	ActiveNPC	TRUE	TRUE	noChange	1	1	BT_Act2Act	CT_Act2Act
GTF2F2	12.9880375	10.380617	-0.205021729	0.263717788	188860	3	3	NA	NA	TRUE	TRUE	noChange	1	8	NA	CT_Any2Bg
GTF2H4	14.5667905	15.6639105	0.220446732	0.210685775	619617	9	7	NA	NA	FALSE	TRUE	noChange	1	4	NA	CT_Act2PoiRep
GTF2IRD1	4.2955912	5.386118	0.438261022	0.026776662	682417	30	13	ActiveESC	NA	TRUE	TRUE	noChange	1	8	NA	CT_Any2Bg
GTF3C3	6.11545395	7.60718135	0.430002949	0.001983898	390343	1	1	NA	NA	TRUE	TRUE	noChange	8	8	NA	CT_Bg2Bg
GTF3C4	13.237791	8.4248595	-0.532593998	5.31E-05	784157	3	2	ActiveESC	ActiveNPC	TRUE	TRUE	noChange	3	3	BT_Act2Act	CT_PoiRep2PoiRep
GTF3C6	38.343663	30.4000585	-0.213867359	0.290317447	643364	8	8	ActiveESC	ActiveNPC	TRUE	FALSE	noChange	1	5	BT_Act2Act	CT_Act2Act
GTPBP6	9.8016765	10.906689	0.267700503	0.20475196	785169	5	3	BackgroundESC	BackgroundNPC	TRUE	TRUE	noChange	8	8	BT_Bg2Bg	CT_Bg2Bg
GTPBP8	3.5539471	2.3911271	-0.446823154	0.063730091	470327	4	4	NA	ActiveNPC	TRUE	TRUE	noChange	1	3	NA	CT_Act2PoiRep
GTSF1	0.08096173	0	-1.912229542	0.092624438	157674	2	3	NA	ActiveNPC	TRUE	TRUE	noChange	8	3	NA	CT_Bg2PoiRep
GUCA1A	2.8282428	0.78978545	-1.628732955	0.000370198	622333	4	2	NA	NA	TRUE	TRUE	downreg	2	8	NA	CT_Any2Bg
GUCA1B	0.194789485	0.63272838	1.425943303	0.126130177	622341	3	3	NA	NA	TRUE	TRUE	noChange	1	1	NA	CT_Act2Act
GUCY1A2	0.082034277	0.55855311	2.699995775	7.31E-08	133552	6	11	PoisedESC	NA	TRUE	TRUE	upreg	8	1	NA	CT_Bg2Act
GUCY1B3	0.143073788	1.7306386	3.547473269	9.94E-17	544481	3	9	PoisedESC	NA	TRUE	TRUE	upreg	3	3	NA	CT_PoiRep2PoiRep
GUCY2D	0.023389038	0.015731716	-0.199053347	0.893937767	280319	20	20	NA	NA	FALSE	FALSE	noChange	5	4	NA	CT_PoiRep2PoiRep
GUF1	11.864698	6.55784235	-0.734779482	3.60E-07	509462	1	3	ActiveESC	ActiveNPC	TRUE	TRUE	noChange	8	8	BT_Act2Act	CT_Bg2Bg
GULP1	6.550944	2.4178362	-1.308742194	7.74E-15	387590	2	1	ActiveESC	ActiveNPC	TRUE	TRUE	noChange	8	8	BT_Act2Act	CT_Bg2Bg
GYS2	0.027055709	0.004367649	-0.734718882	0.596458527	148031	2	1	BackgroundESC	BackgroundNPC	TRUE	TRUE	noChange	8	8	BT_Bg2Bg	CT_Bg2Bg
GZMB	0.060055621	0	-0.989636726	0.397643901	211788	1	2	BackgroundESC	BackgroundNPC	TRUE	TRUE	noChange	8	8	BT_Bg2Bg	CT_Bg2Bg
H1F0	38.2637985	67.293139	0.884364951	0.074465393	434221	4	5	NA	NA	FALSE	TRUE	noChange	1	1	NA	CT_Act2Act
H2AFV	19.5784825	29.5578865	0.708902441	1.05E-08	674850	5	3	ActiveESC	ActiveNPC	TRUE	TRUE	noChange	1	1	BT_Act2Act	CT_Act2Act
H2AFX	97.18883	113.39313	0.338346818	0.003138295	137035	8	8	ActiveESC	ActiveNPC	FALSE	FALSE	noChange	5	1	BT_Act2Act	CT_PoiRep2Act
H2BFWT	0.09478577	0.015301426	-0.734718882	0.596458527	814788	1	1	BackgroundESC	PolycombNPC	TRUE	TRUE	noChange	8	8	BT_Bg2PoiRep	CT_Bg2Bg
H3F3A	111.328892	164.563095	0.679401568	2.70E-11	57863	1	5	NA	ActiveNPC	TRUE	TRUE	noChange	8	8	NA	CT_Bg2Bg
HADH	14.6905125	16.4056745	0.274403301	0.077937938	529054	1	1	NA	ActiveNPC	TRUE	TRUE	noChange	8	8	NA	CT_Bg2Bg
HAL	0.078472523	0.025695239	-1.084258804	0.34476754	171020	2	3	BackgroundESC	NA	TRUE	TRUE	noChange	1	1	NA	CT_Act2Act
HAND1	0.071624905	0.086572708	0.237927673	0.868365571	602757	26	23	PoisedESC	PoisedNPC	FALSE	TRUE	noChange	7	2	BT_PoiRep2PoiRep	CT_PoiRep2PoiRep
HAO1	0	0	NA	NA	405458	1	1	ActiveESC	BackgroundNPC	TRUE	TRUE	noChange	8	8	BT_Any2Bg	CT_Bg2Bg
HAO2	0.037155491	0	-0.839185617	0.47099402	33183	5	6	PolycombESC	PolycombNPC	TRUE	TRUE	noChange	3	2	BT_PoiRep2PoiRep	CT_PoiRep2PoiRep
HAPLN1	0.121660232	0.16353893	0.464721366	0.681384019	580713	7	5	NA	NA	TRUE	TRUE	noChange	1	8	NA	CT_Any2Bg
HAPLN2	0.017735658	0.104777988	1.22511885	0.340087508	36872	4	6	PoisedESC	PoisedNPC	TRUE	TRUE	noChange	2	4	BT_PoiRep2PoiRep	CT_PoiRep2PoiRep
HAPLN3	5.3641752	0.98218015	-2.284873745	6.05E-18	255120	22	17	NA	NA	TRUE	FALSE	downreg	1	6	NA	CT_Act2PoiRep
HAPLN4	4.473187	3.0466243	-0.422480038	0.291867356	323253	19	22	NA	NA	FALSE	FALSE	noChange	1	5	NA	CT_Act2Act
HARBI1	3.1977895	3.11992955	0.086296673	0.824564755	116290	4	12	ActiveESC	ActiveNPC	TRUE	FALSE	noChange	1	5	BT_Act2Act	CT_Act2Act
HAS1	0.0987885	0.006301002	-1.615251283	0.176571367	330603	1	1	NA	NA	TRUE	TRUE	noChange	3	3	NA	CT_PoiRep2PoiRep
HAS3	15.6679005	8.91510585	-0.649701346	0.309889442	273484	9	9	NA	NA	FALSE	TRUE	noChange	7	1	NA	CT_PoiRep2Act
HAUS4	16.694952	18.6933595	0.277519032	0.211474079	211348	1	2	NA	NA	TRUE	TRUE	noChange	1	1	NA	CT_Act2Act
HAUS5	5.44942365	8.597453	0.767346158	1.65E-06	327683	2	2	NA	NA	TRUE	TRUE	noChange	1	3	NA	CT_Act2PoiRep
HAUS6	9.3913225	5.93945835	-0.54160343	3.80E-05	756550	13	9	ActiveESC	ActiveNPC	TRUE	TRUE	noChange	1	1	BT_Act2Act	CT_Act2Act
HAUS8	9.00292575	8.95295625	0.110405233	0.697242498	322999	1	4	NA	NA	TRUE	FALSE	noChange	3	5	NA	CT_PoiRep2Act
HAVCR1	0.02318366	0.025438355	0.084610233	0.957229888	603539	9	10	BackgroundESC	BackgroundNPC	TRUE	TRUE	noChange	4	3	BT_Bg2Bg	CT_PoiRep2PoiRep
HBEGF	0.78083622	0.738031425	0.04219404	0.955941303	598493	6	7	NA	NA	TRUE	FALSE	noChange	1	6	NA	CT_Act2PoiRep
HBP1	4.1110502	4.899497	0.369305251	0.03738074	691940	2	2	ActiveESC	ActiveNPC	TRUE	TRUE	noChange	1	8	BT_Act2Act	CT_Any2Bg
HCAR1	0.6481263	0.66505312	0.13937759	0.798350937	178178	3	1	ActiveESC	NA	TRUE	TRUE	noChange	8	1	NA	CT_Bg2Act
HCCS	10.847199	5.0975645	-0.961435391	1.23E-06	787841	3	7	ActiveESC	ActiveNPC	TRUE	TRUE	noChange	8	3	BT_Act2Act	CT_Bg2PoiRep
HCK	0.222158485	0.025067847	-2.1459623	0.029592678	411254	2	2	PoisedESC	PoisedNPC	TRUE	TRUE	noChange	1	3	BT_PoiRep2PoiRep	CT_Act2PoiRep
HCN1	0.097743503	0.042601686	-0.839014294	0.455063594	569388	2	1	PoisedESC	PoisedNPC	TRUE	TRUE	noChange	8	8	BT_PoiRep2PoiRep	CT_Bg2Bg
HCN4	1.2601911	0.90650208	-0.342613406	0.440902982	250971	4	1	NA	NA	TRUE	TRUE	noChange	8	8	NA	CT_Bg2Bg
HCRTR2	0.008164194	0.00868676	0.016529298	0.987440942	626312	3	8	PoisedESC	PoisedNPC	TRUE	TRUE	noChange	1	1	BT_PoiRep2PoiRep	CT_Act2Act
HDAC1	26.165447	26.212703	0.118051211	0.519302212	6974	4	2	ActiveESC	ActiveNPC	TRUE	TRUE	noChange	1	8	BT_Act2Act	CT_Any2Bg
HDAC11	0.924043575	2.10986505	1.291454712	3.86E-07	440760	5	12	NA	NA	TRUE	TRUE	noChange	1	6	NA	CT_Act2PoiRep
HDAC3	19.013411	13.092409	-0.416614274	0.007995711	598821	3	2	NA	NA	TRUE	TRUE	noChange	1	1	NA	CT_Act2Act
HDAC5	9.011835	15.92931375	0.934439225	1.07E-08	288005	1	2	NA	ActiveNPC	TRUE	TRUE	noChange	1	8	NA	CT_Any2Bg
HDAC7	7.345818	7.1511743	0.077726183	0.693570737	156069	10	11	NA	NA	TRUE	TRUE	noChange	1	4	NA	CT_Act2PoiRep
HDAC9	0.540020215	1.1993093	1.240075988	8.41E-05	666733	3	1	PoisedESC	PoisedNPC	TRUE	TRUE	noChange	8	1	BT_PoiRep2PoiRep	CT_Bg2Act
HDDC2	30.9033155	21.0044085	-0.43866346	0.003201685	647970	23	15	ActiveESC	ActiveNPC	FALSE	FALSE	noChange	5	5	BT_Act2Act	CT_PoiRep2Act
HDGF	91.19653	86.4338975	0.039366129	0.785697976	36896	16	18	ActiveESC	ActiveNPC	FALSE	FALSE	noChange	7	7	BT_Act2Act	CT_PoiRep2PoiRep
HEATR2	9.0841915	6.24727915	-0.419581877	0.006976525	661916	2	4	NA	NA	TRUE	TRUE	noChange	8	8	NA	CT_Bg2Bg
HEATR3	6.7347637	4.00455225	-0.625511271	0.001045532	268104	1	3	ActiveESC	ActiveNPC	TRUE	TRUE	noChange	8	1	BT_Act2Act	CT_Bg2Act
HEATR6	7.760236	8.88226425	0.311677954	0.070655335	292190	2	5	NA	NA	TRUE	TRUE	noChange	8	1	NA	CT_Bg2Act
HEATR7B1	0	0	NA	NA	401461	4	1	BackgroundESC	NA	TRUE	TRUE	noChange	1	8	NA	CT_Any2Bg
HEATR7B2	0	0	NA	NA	567817	1	1	BackgroundESC	BackgroundNPC	TRUE	TRUE	noChange	8	8	BT_Bg2Bg	CT_Bg2Bg
HEATR8	2.45524285	2.1837913	-0.053755672	0.832564176	12679	2	1	BackgroundESC	BackgroundNPC	TRUE	TRUE	noChange	8	8	BT_Bg2Bg	CT_Bg2Bg
HEBP1	3.47836725	5.2265165	0.697891256	0.0020058	145343	6	5	ActiveESC	ActiveNPC	TRUE	TRUE	noChange	2	6	BT_Act2Act	CT_PoiRep2PoiRep
HECTD1	11.1077285	7.8580482	-0.381302986	0.002587094	213914	4	8	ActiveESC	ActiveNPC	TRUE	FALSE	noChange	8	5	BT_Act2Act	CT_Bg2Act
HECW1	0.621398075	0.100004695	-2.435080611	1.62E-12	674458	1	5	NA	NA	TRUE	TRUE	downreg	8	1	NA	CT_Bg2Act
HEG1	3.61349655	4.81480685	0.528226086	0.012682025	474061	2	1	PoisedESC	NA	TRUE	TRUE	noChange	1	2	NA	CT_Act2PoiRep
HELB	0.93082395	0.40025042	-1.064060464	0.007065255	161269	3	1	NA	NA	TRUE	TRUE	noChange	8	8	NA	CT_Bg2Bg
HELZ	5.2260205	2.88757175	-0.728206236	0.000254022	294051	2	1	NA	NA	TRUE	TRUE	noChange	1	8	NA	CT_Any2Bg
HEMK1	1.45343255	2.6999995	0.999845763	6.58E-08	451713	6	4	NA	NA	TRUE	TRUE	noChange	1	1	NA	CT_Act2Act
HENMT1	0	0	NA	NA	29973	1	1	BackgroundESC	BackgroundNPC	TRUE	TRUE	noChange	8	8	BT_Bg2Bg	CT_Bg2Bg
HEPACAM	0.01389775	0.004051175	-0.413477471	0.727855031	138680	5	3	NA	PoisedNPC	TRUE	TRUE	noChange	1	8	NA	CT_Any2Bg
HEPACAM2	0	0	NA	NA	688161	1	2	BackgroundESC	BackgroundNPC	TRUE	TRUE	noChange	8	8	BT_Bg2Bg	CT_Bg2Bg
HERC1	3.2113596	2.97254205	0.004158668	0.987440942	248396	7	6	NA	NA	TRUE	TRUE	noChange	1	1	NA	CT_Act2Act
HERC4	2.45690025	2.32404865	0.036939471	0.86412953	83833	16	10	NA	NA	FALSE	TRUE	noChange	1	1	NA	CT_Act2Act
HERC5	3.12019315	0.75292215	-1.883153022	8.38E-10	522652	1	1	NA	PoisedNPC	TRUE	TRUE	downreg	8	8	NA	CT_Bg2Bg
HERC6	0.88545	0.053937755	-3.639176085	2.15E-12	522635	3	2	NA	PoisedNPC	TRUE	TRUE	downreg	1	8	NA	CT_Any2Bg
HERPUD1	6.3519075	5.6439615	-0.05294716	0.870802587	270135	2	3	NA	NA	TRUE	TRUE	noChange	1	8	NA	CT_Any2Bg
HES1	6.0681341	11.102594	0.982160249	1.12E-05	495428	30	50	NA	NA	FALSE	FALSE	noChange	5	4	NA	CT_PoiRep2PoiRep
HES7	0.047259938	0.14502421	0.917124826	0.514227727	280342	9	4	PoisedESC	PoisedNPC	FALSE	FALSE	noChange	7	5	BT_PoiRep2PoiRep	CT_PoiRep2Act
HESX1	3.32575215	0.87504142	-1.676805824	0.001662335	453592	13	11	NA	ActiveNPC	FALSE	FALSE	downreg	1	5	NA	CT_Act2Act
HEXB	8.530902	8.9441185	0.184982944	0.273657923	577897	17	26	NA	NA	FALSE	FALSE	noChange	1	5	NA	CT_Act2Act
HEY1	0.336316435	0.94802192	1.509051422	0.001723906	730729	7	12	NA	NA	TRUE	TRUE	upreg	2	1	NA	CT_PoiRep2Act
HEY2	2.26065005	0.44413955	-2.133804947	2.70E-07	648103	36	32	NA	PoisedNPC	FALSE	FALSE	downreg	5	5	NA	CT_PoiRep2Act
HFE	0.202901895	0.065079137	-1.338899543	0.071851242	618297	3	3	NA	NA	TRUE	TRUE	noChange	8	8	NA	CT_Bg2Bg
HFE2	0.023505037	0	-0.668174909	0.560468015	34276	1	4	PolycombESC	PolycombNPC	TRUE	TRUE	noChange	8	8	BT_PoiRep2PoiRep	CT_Bg2Bg
HHEX	0.164059355	0.048730141	-1.339302503	0.136985063	90874	3	1	PolycombESC	PolycombNPC	TRUE	TRUE	noChange	3	2	BT_PoiRep2PoiRep	CT_PoiRep2PoiRep
HHIP	0.046208948	0.084402185	0.879399088	0.276116251	540984	2	3	PoisedESC	PoisedNPC	TRUE	TRUE	noChange	8	8	BT_PoiRep2PoiRep	CT_Bg2Bg
HHIPL1	0.64673597	0.244389955	-1.231975913	0.001997949	234430	5	8	NA	NA	TRUE	TRUE	noChange	1	1	NA	CT_Act2Act
HHIPL2	0.044030721	0.057567295	0.303711382	0.827019144	56889	1	1	ActiveESC	NA	TRUE	TRUE	noChange	8	8	NA	CT_Bg2Bg
HHLA2	1.3264315	0.016520096	-5.345034952	1.49E-17	468801	1	2	BackgroundESC	BackgroundNPC	TRUE	TRUE	downreg	8	8	BT_Bg2Bg	CT_Bg2Bg
HIF1A	38.3619345	23.865391	-0.563925978	6.70E-05	223420	16	17	ActiveESC	ActiveNPC	TRUE	FALSE	noChange	1	4	BT_Act2Act	CT_Act2PoiRep
HIF1AN	8.604706	9.7244975	0.291984959	0.066225191	93067	10	22	ActiveESC	ActiveNPC	FALSE	FALSE	noChange	6	4	BT_Act2Act	CT_Act2PoiRep
HIF3A	0.87866685	1.35358965	0.726175669	0.003907116	329756	3	5	NA	NA	FALSE	TRUE	noChange	7	4	NA	CT_PoiRep2PoiRep
HIGD1B	0.24207794	0.217646925	-0.032297382	0.98491411	288136	7	4	NA	NA	TRUE	TRUE	noChange	1	1	NA	CT_Act2Act
HINFP	2.0394251	2.10405365	0.1619262	0.514263138	137041	3	3	ActiveESC	NA	FALSE	TRUE	noChange	6	4	NA	CT_Act2PoiRep
HINT3	3.44056925	4.2304112	0.408581787	0.117594964	648167	6	7	NA	NA	TRUE	FALSE	noChange	8	7	NA	CT_Bg2PoiRep
HIPK1	9.212128	7.50833575	-0.176159067	0.277531017	31487	4	4	NA	ActiveNPC	TRUE	FALSE	noChange	8	5	NA	CT_Bg2Act
HIPK3	1.9883445	1.98041235	0.109458806	0.697242498	112237	8	4	NA	ActiveNPC	TRUE	TRUE	noChange	1	1	NA	CT_Act2Act
HIPK4	0.077254087	0.047437826	-0.3609615	0.790515981	328569	5	5	NA	NA	TRUE	TRUE	noChange	1	3	NA	CT_Act2PoiRep
HIST1H1A	0.025445333	0	-0.342322122	0.697242498	618279	2	4	ActiveESC	NA	TRUE	TRUE	noChange	1	1	NA	CT_Act2Act
HIST1H1B	0.214527795	0.092346305	-0.621079249	0.693825896	618814	27	36	ActiveESC	ActiveNPC	TRUE	FALSE	noChange	1	1	BT_Act2Act	CT_Act2Act
HIST1H1C	9.8167685	5.6277862	-0.674054877	0.082723207	618287	8	26	ActiveESC	ActiveNPC	TRUE	FALSE	noChange	1	1	BT_Act2Act	CT_Act2Act
HIST1H1E	0.088841853	0.618577495	1.987355876	0.053055231	618308	13	32	ActiveESC	NA	TRUE	FALSE	noChange	1	1	NA	CT_Act2Act
HIST1H1T	0	0	NA	NA	618302	2	10	BackgroundESC	BackgroundNPC	TRUE	FALSE	noChange	8	5	BT_Bg2Bg	CT_Bg2Act
HIST1H2AB	0.135986735	0	-0.781070149	0.50034768	618285	14	26	ActiveESC	ActiveNPC	TRUE	FALSE	noChange	1	1	BT_Act2Act	CT_Act2Act
HIST1H2AD	0.076323785	0.18563252	0.443109488	0.729379973	618316	24	52	ActiveESC	ActiveNPC	TRUE	FALSE	noChange	1	1	BT_Act2Act	CT_Act2Act
HIST1H2AK	0.95367395	0.386570245	-0.900451767	0.436302622	618804	6	16	ActiveESC	ActiveNPC	TRUE	TRUE	noChange	1	1	BT_Act2Act	CT_Act2Act
HIST1H2AL	0.13937748	0.10344521	-0.1510865	0.919839834	618812	4	12	ActiveESC	ActiveNPC	TRUE	FALSE	noChange	1	1	BT_Act2Act	CT_Act2Act
HIST1H2BE	0.181057825	0.20183608	0.10162983	0.950094949	618311	8	25	ActiveESC	ActiveNPC	TRUE	FALSE	noChange	1	1	BT_Act2Act	CT_Act2Act
HIST1H2BF	0.63819775	0.370115925	-0.55140036	0.624473073	618317	14	24	ActiveESC	ActiveNPC	TRUE	FALSE	noChange	1	5	BT_Act2Act	CT_Act2Act
HIST1H2BH	2.64935565	4.01245025	0.672228103	0.301930208	618332	1	4	ActiveESC	ActiveNPC	TRUE	TRUE	noChange	8	1	BT_Act2Act	CT_Bg2Act
HIST1H2BJ	1.2016079	0.530258325	-0.911054007	0.314006743	618600	1	3	ActiveESC	ActiveNPC	TRUE	TRUE	noChange	1	1	BT_Act2Act	CT_Act2Act
HIST1H2BK	5.4284828	11.6519745	1.150978245	0.010292948	618605	66	68	ActiveESC	ActiveNPC	FALSE	FALSE	noChange	6	1	BT_Act2Act	CT_Act2Act
HIST1H2BL	0.176298675	0.251637985	0.307170192	0.831367003	618791	11	12	ActiveESC	ActiveNPC	FALSE	FALSE	noChange	6	1	BT_Act2Act	CT_Act2Act
HIST1H2BO	0.37414177	0.41006808	0.14174342	0.922811276	618823	1	12	ActiveESC	ActiveNPC	TRUE	FALSE	noChange	1	1	BT_Act2Act	CT_Act2Act
HIST1H3B	0.348732575	0.12075424	-0.740075767	0.624715237	618284	7	10	ActiveESC	ActiveNPC	TRUE	TRUE	noChange	1	1	BT_Act2Act	CT_Act2Act
HIST1H3E	0.463415055	0.384896785	-0.092490882	0.952527637	618323	24	33	ActiveESC	ActiveNPC	FALSE	FALSE	noChange	1	1	BT_Act2Act	CT_Act2Act
HIST1H3F	0.37414624	0.1761306	-0.454299556	0.738099307	618331	11	11	ActiveESC	ActiveNPC	TRUE	TRUE	noChange	1	1	BT_Act2Act	CT_Act2Act
HIST1H3G	1.21717635	0.502822935	-0.926882047	0.379229371	618339	31	42	ActiveESC	NA	FALSE	FALSE	noChange	6	1	NA	CT_Act2Act
HIST1H3H	1.22392367	0.621759885	-0.691433551	0.560468015	618793	35	50	ActiveESC	ActiveNPC	FALSE	FALSE	noChange	1	1	BT_Act2Act	CT_Act2Act
HIST1H3J	0.592257175	0.411558435	-0.328610965	0.766413805	618822	14	38	ActiveESC	ActiveNPC	TRUE	FALSE	noChange	1	1	BT_Act2Act	CT_Act2Act
HIST1H4B	0.04201015	0	-0.324142841	0.697242498	618283	1	4	ActiveESC	ActiveNPC	TRUE	FALSE	noChange	8	5	BT_Act2Act	CT_Bg2Act
HIST1H4C	0.228580545	0.038451995	-0.761315397	0.581568595	618301	11	30	ActiveESC	ActiveNPC	TRUE	FALSE	noChange	1	1	BT_Act2Act	CT_Act2Act
HIST1H4D	0.54352099	0.1490951	-0.836801571	0.565674618	618313	4	14	ActiveESC	ActiveNPC	TRUE	FALSE	noChange	1	1	BT_Act2Act	CT_Act2Act
HIST1H4F	0	0	NA	NA	618328	19	23	ActiveESC	NA	TRUE	FALSE	noChange	1	1	NA	CT_Act2Act
HIST1H4G	0	0	NA	NA	618330	10	10	ActiveESC	NA	TRUE	TRUE	noChange	1	1	NA	CT_Act2Act
HIST1H4H	1.0026446	0.6680614	-0.421393647	0.657972625	618341	39	32	ActiveESC	ActiveNPC	FALSE	FALSE	noChange	6	1	BT_Act2Act	CT_Act2Act
HIST1H4J	5.10392325	5.13875835	0.122910424	0.871089804	618801	11	27	ActiveESC	ActiveNPC	FALSE	FALSE	noChange	1	1	BT_Act2Act	CT_Act2Act
HIST1H4K	3.5778929	2.92384315	-0.157143484	0.858595184	618802	22	41	ActiveESC	ActiveNPC	TRUE	FALSE	noChange	1	1	BT_Act2Act	CT_Act2Act
HIST1H4L	0.041202262	0.037580975	-0.004838176	0.994952661	618816	9	33	ActiveESC	NA	TRUE	FALSE	noChange	1	1	NA	CT_Act2Act
HIST2H2AA3	1.36197595	1.37862405	0.110428745	0.893366535	35323	16	22	ActiveESC	ActiveNPC	TRUE	FALSE	noChange	1	5	BT_Act2Act	CT_Act2Act
HIST2H2AA4	2.04140045	2.14689945	0.181658119	0.817763936	35331	7	12	ActiveESC	ActiveNPC	TRUE	TRUE	noChange	1	1	BT_Act2Act	CT_Act2Act
HIST2H2BE	0.748718935	2.2407777	1.615962377	0.000199177	35341	23	37	ActiveESC	ActiveNPC	FALSE	FALSE	upreg	6	5	BT_Act2Act	CT_Act2Act
HIST3H2A	7.03182865	3.3553268	-0.909010271	0.037360847	58451	13	10	NA	NA	FALSE	TRUE	noChange	5	6	NA	CT_PoiRep2PoiRep
HIVEP1	2.05540275	1.7003001	-0.155951062	0.506584219	614025	3	10	NA	ActiveNPC	TRUE	TRUE	noChange	1	1	NA	CT_Act2Act
HIVEP2	1.1924859	0.348937735	-1.611065311	7.91E-07	653592	1	2	NA	NA	TRUE	TRUE	downreg	8	8	NA	CT_Bg2Bg
HK1	41.2480695	10.67684	-1.822426495	1.53E-44	84117	5	1	BackgroundESC	BackgroundNPC	FALSE	TRUE	downreg	6	3	BT_Bg2Bg	CT_Act2PoiRep
HK2	23.855941	5.37579975	-1.870583094	0.000727775	354026	8	8	NA	NA	FALSE	FALSE	downreg	7	5	NA	CT_PoiRep2Act
HK3	0	0.008315792	0.376835853	0.697242498	609459	30	17	NA	NA	TRUE	FALSE	noChange	1	1	NA	CT_Act2Act
HLA-DMA	0.89107025	1.3915876	0.739649713	0.088977841	620048	1	1	ActiveESC	ActiveNPC	TRUE	TRUE	noChange	8	1	BT_Act2Act	CT_Bg2Act
HLA-DOB	0.008071918	0	-0.324142841	0.697242498	620010	22	19	BackgroundESC	NA	FALSE	FALSE	noChange	7	5	NA	CT_PoiRep2Act
HLA-DQB1	4.63730815	0.17247267	-4.502959136	8.08E-49	619966	2	3	ActiveESC	NA	TRUE	TRUE	downreg	8	8	NA	CT_Bg2Bg
HLA-DRA	0.226139025	0	-2.311265238	0.036554311	619900	4	4	BackgroundESC	BackgroundNPC	TRUE	TRUE	noChange	1	3	BT_Bg2Bg	CT_Act2PoiRep
HLCS	1.9476688	3.44707535	0.929389863	3.27E-07	426933	2	5	NA	NA	TRUE	TRUE	noChange	8	8	NA	CT_Bg2Bg
HLX	0.061400499	0.037942773	-0.385129583	0.761418329	56355	8	7	PoisedESC	NA	TRUE	TRUE	noChange	4	8	NA	CT_Any2Bg
HMCN1	1.3709618	0.96708415	-0.385434929	0.265591663	45709	22	10	NA	NA	TRUE	TRUE	noChange	1	8	NA	CT_Any2Bg
HMG20A	9.8782175	11.3159435	0.310984633	0.022696218	252022	3	4	NA	ActiveNPC	TRUE	TRUE	noChange	1	1	NA	CT_Act2Act
HMGA2	11.574888	19.0104265	0.828987608	1.62E-10	161119	4	6	ActiveESC	ActiveNPC	TRUE	TRUE	noChange	8	8	BT_Act2Act	CT_Bg2Bg
HMGB1	74.427575	79.260727	0.206525749	0.167039352	184230	1	8	ActiveESC	ActiveNPC	TRUE	FALSE	noChange	1	5	BT_Act2Act	CT_Act2Act
HMGB2	65.61116	138.77555	1.193821708	5.00E-22	550138	6	6	ActiveESC	ActiveNPC	FALSE	FALSE	noChange	1	1	BT_Act2Act	CT_Act2Act
HMGB3	51.626052	32.37854	-0.554019949	8.35E-05	828891	8	6	PolycombESC	PoisedNPC	TRUE	TRUE	noChange	1	8	BT_PoiRep2PoiRep	CT_Any2Bg
HMGCLL1	0.055973556	0.69109705	3.441503526	5.39E-10	626448	4	1	PoisedESC	NA	TRUE	TRUE	upreg	8	8	NA	CT_Bg2Bg
HMGCS2	0	0.33519034	4.002924825	2.94E-05	33299	11	11	NA	NA	TRUE	FALSE	upreg	4	6	NA	CT_PoiRep2PoiRep
HMGN1	41.7842445	51.1946735	0.409071331	0.000338901	427601	6	6	ActiveESC	NA	TRUE	TRUE	noChange	1	1	NA	CT_Act2Act
HMGN2	102.273663	260.028635	1.459118743	3.28E-35	5769	5	8	NA	NA	FALSE	TRUE	noChange	6	1	NA	CT_Act2Act
HMGN3	95.128077	58.129444	-0.588831842	4.36E-05	633438	1	1	NA	ActiveNPC	TRUE	TRUE	noChange	8	8	NA	CT_Bg2Bg
HMGN4	24.206682	24.579292	0.137545138	0.447702454	618407	19	9	ActiveESC	ActiveNPC	FALSE	FALSE	noChange	6	5	BT_Act2Act	CT_Act2Act
HMGXB3	6.221604	5.7555325	0.002291574	0.994189405	601405	14	13	NA	ActiveNPC	TRUE	TRUE	noChange	1	3	NA	CT_Act2PoiRep
HMX1	0.017322617	0.013591133	-0.048393065	0.97397771	498305	3	6	BackgroundESC	BackgroundNPC	TRUE	TRUE	noChange	3	4	BT_Bg2Bg	CT_PoiRep2PoiRep
HMX2	0.073469842	0.037808483	-0.42053917	0.759543804	99717	2	3	NA	NA	TRUE	TRUE	noChange	2	2	NA	CT_PoiRep2PoiRep
HMX3	0	0.003497693	0.315229198	0.697242498	99713	16	23	PoisedESC	PoisedNPC	FALSE	TRUE	noChange	7	4	BT_PoiRep2PoiRep	CT_PoiRep2PoiRep
HN1	53.0427455	37.7313515	-0.372044067	0.002518037	296169	9	11	ActiveESC	ActiveNPC	TRUE	TRUE	noChange	1	1	BT_Act2Act	CT_Act2Act
HNF1B	0.072700903	0.05735746	-0.178802751	0.87925124	286738	2	5	PoisedESC	PoisedNPC	TRUE	TRUE	noChange	3	6	BT_PoiRep2PoiRep	CT_PoiRep2PoiRep
HNMT	1.19483385	0.719623655	-0.603836133	0.111734877	371273	9	4	BackgroundESC	ActiveNPC	TRUE	TRUE	noChange	8	3	BT_Bg2Act	CT_Bg2PoiRep
HNRNPC	115.17337	103.7697	-0.033008399	0.822056535	210914	8	12	ActiveESC	ActiveNPC	TRUE	TRUE	noChange	1	1	BT_Act2Act	CT_Act2Act
HNRNPD	60.21934	44.2770115	-0.325781513	0.002888282	520754	5	1	ActiveESC	ActiveNPC	FALSE	TRUE	noChange	7	1	BT_Act2Act	CT_PoiRep2Act
HNRNPH3	35.478755	45.51791	0.474436254	3.17E-05	83899	29	34	ActiveESC	ActiveNPC	FALSE	FALSE	noChange	6	5	BT_Act2Act	CT_Act2Act
HNRNPK	146.715935	126.25665	-0.09859012	0.540549674	770867	16	20	ActiveESC	ActiveNPC	FALSE	FALSE	noChange	6	6	BT_Act2Act	CT_Act2PoiRep
HNRPDL	68.440892	60.522295	-0.060286151	0.70465898	520772	28	23	ActiveESC	ActiveNPC	TRUE	FALSE	noChange	1	5	BT_Act2Act	CT_Act2Act
HOGA1	0.058845952	0.111020583	0.811984625	0.474079758	92281	16	13	ActiveESC	NA	TRUE	TRUE	noChange	1	1	NA	CT_Act2Act
HOMER2	1.6215146	1.35717495	-0.14161325	0.655450068	253510	16	8	NA	NA	TRUE	TRUE	noChange	1	4	NA	CT_Act2PoiRep
HOMEZ	1.67576455	5.61633975	1.843403688	1.95E-22	211421	8	9	NA	NA	TRUE	TRUE	upreg	1	2	NA	CT_Act2PoiRep
HOOK1	3.56537855	1.0874377	-1.577135859	3.59E-12	14333	7	7	NA	NA	TRUE	FALSE	downreg	1	5	NA	CT_Act2Act
HOOK2	5.3586135	4.3455601	-0.185618766	0.521455881	322316	3	2	NA	NA	TRUE	TRUE	noChange	8	3	NA	CT_Bg2PoiRep
HOPX	0.019844032	0.012700022	-0.159148284	0.905072863	512491	13	10	BackgroundESC	NA	TRUE	TRUE	noChange	4	3	NA	CT_PoiRep2PoiRep
HORMAD1	0	0	NA	NA	35529	17	1	BackgroundESC	BackgroundNPC	TRUE	TRUE	noChange	1	8	BT_Bg2Bg	CT_Any2Bg
HOXA13	0	0	NA	NA	669626	3	1	PoisedESC	PoisedNPC	TRUE	TRUE	noChange	3	8	BT_PoiRep2PoiRep	CT_Any2Bg
HOXA2	0.007259257	10.1166085	8.126009707	6.82E-37	669600	20	14	PoisedESC	PoisedNPC	FALSE	TRUE	upreg	4	4	BT_PoiRep2PoiRep	CT_PoiRep2PoiRep
HOXA5	0	0.009348317	0.325602119	0.697242498	669614	17	15	PoisedESC	PoisedNPC	FALSE	FALSE	noChange	4	6	BT_PoiRep2PoiRep	CT_PoiRep2PoiRep
HOXA7	0	0.024584864	0.774279998	0.506584219	669616	1	2	PoisedESC	PoisedNPC	TRUE	TRUE	noChange	3	3	BT_PoiRep2PoiRep	CT_PoiRep2PoiRep
HOXB1	0.084487278	2.38210395	3.994604857	9.13E-08	288990	12	3	PoisedESC	PoisedNPC	TRUE	TRUE	upreg	2	4	BT_PoiRep2PoiRep	CT_PoiRep2PoiRep
HOXB13	0.15811263	0	-3.327729636	0.001070741	289036	14	11	PoisedESC	PoisedNPC	FALSE	TRUE	downreg	4	4	BT_PoiRep2PoiRep	CT_PoiRep2PoiRep
HOXB2	0.020356351	3.694423	6.597360551	8.89E-28	288994	16	13	PoisedESC	PoisedNPC	TRUE	TRUE	upreg	2	2	BT_PoiRep2PoiRep	CT_PoiRep2PoiRep
HOXB6	0	0	NA	NA	289011	16	13	PolycombESC	PolycombNPC	TRUE	TRUE	noChange	4	4	BT_PoiRep2PoiRep	CT_PoiRep2PoiRep
HOXB8	0	0.031174525	1.215487329	0.302300376	289015	16	5	PoisedESC	PolycombNPC	TRUE	TRUE	noChange	4	2	BT_PoiRep2PoiRep	CT_PoiRep2PoiRep
HOXB9	0	0.10113412	2.315532017	0.036176279	289019	47	30	PoisedESC	PoisedNPC	FALSE	TRUE	noChange	4	6	BT_PoiRep2PoiRep	CT_PoiRep2PoiRep
HOXC10	0	0	NA	NA	157539	29	27	PoisedESC	PoisedNPC	TRUE	FALSE	noChange	4	4	BT_PoiRep2PoiRep	CT_PoiRep2PoiRep
HOXC11	0	0	NA	NA	157537	32	34	PoisedESC	PoisedNPC	TRUE	TRUE	noChange	4	4	BT_PoiRep2PoiRep	CT_PoiRep2PoiRep
HOXC12	0	0	NA	NA	157534	30	15	PoisedESC	PolycombNPC	TRUE	TRUE	noChange	4	4	BT_PoiRep2PoiRep	CT_PoiRep2PoiRep
HOXC13	0.026617019	0.023387773	-0.032401704	0.984923507	157532	16	7	PoisedESC	PoisedNPC	TRUE	TRUE	noChange	4	6	BT_PoiRep2PoiRep	CT_PoiRep2PoiRep
HOXC4	0.005503715	0.304523545	3.539930139	0.000166652	157546	21	19	PoisedESC	PoisedNPC	FALSE	FALSE	upreg	4	2	BT_PoiRep2PoiRep	CT_PoiRep2PoiRep
HOXC8	0	0	NA	NA	157543	44	44	PoisedESC	PoisedNPC	TRUE	FALSE	noChange	4	4	BT_PoiRep2PoiRep	CT_PoiRep2PoiRep
HOXC9	0	0	NA	NA	157542	59	65	PoisedESC	PoisedNPC	FALSE	FALSE	noChange	4	4	BT_PoiRep2PoiRep	CT_PoiRep2PoiRep
HOXD1	0.006940131	0	-0.324142841	0.697242498	383613	6	5	PoisedESC	PoisedNPC	TRUE	TRUE	noChange	3	4	BT_PoiRep2PoiRep	CT_PoiRep2PoiRep
HOXD10	0	0	NA	NA	383594	9	16	PoisedESC	PoisedNPC	TRUE	TRUE	noChange	4	6	BT_PoiRep2PoiRep	CT_PoiRep2PoiRep
HOXD11	0	0	NA	NA	383593	6	8	PoisedESC	PolycombNPC	TRUE	TRUE	noChange	4	6	BT_PoiRep2PoiRep	CT_PoiRep2PoiRep
HOXD12	0	0	NA	NA	383592	1	4	PoisedESC	PoisedNPC	TRUE	TRUE	noChange	8	6	BT_PoiRep2PoiRep	CT_Bg2PoiRep
HOXD13	0	0	NA	NA	383589	19	22	PoisedESC	PoisedNPC	TRUE	FALSE	noChange	4	4	BT_PoiRep2PoiRep	CT_PoiRep2PoiRep
HOXD3	0.009552234	0.006244985	-0.202317808	0.889807952	383600	20	17	PoisedESC	PoisedNPC	FALSE	TRUE	noChange	5	6	BT_PoiRep2PoiRep	CT_PoiRep2PoiRep
HOXD8	0	0	NA	NA	383599	6	8	PoisedESC	PoisedNPC	TRUE	TRUE	noChange	4	4	BT_PoiRep2PoiRep	CT_PoiRep2PoiRep
HOXD9	0	0	NA	NA	383597	7	7	PoisedESC	PoisedNPC	FALSE	TRUE	noChange	4	2	BT_PoiRep2PoiRep	CT_PoiRep2PoiRep
HPCAL1	1.1206853	1.15816205	0.156816298	0.697242498	334868	5	11	NA	NA	TRUE	TRUE	noChange	1	4	NA	CT_Act2PoiRep
HPGD	1.13847225	0.05484097	-3.939638247	3.70E-15	550544	3	1	PoisedESC	PoisedNPC	TRUE	TRUE	downreg	2	8	BT_PoiRep2PoiRep	CT_Any2Bg
HPN	0.71416432	0.39836467	-0.658577987	0.339587766	327579	8	4	NA	NA	TRUE	TRUE	noChange	1	4	NA	CT_Act2PoiRep
HPRT1	30.5892555	17.048462	-0.719262425	9.53E-06	823959	1	1	ActiveESC	ActiveNPC	TRUE	TRUE	noChange	8	8	BT_Act2Act	CT_Bg2Bg
HPS4	3.38774695	4.21825955	0.431309825	0.005860647	431470	3	3	ActiveESC	ActiveNPC	TRUE	TRUE	noChange	1	1	BT_Act2Act	CT_Act2Act
HPS5	3.6829901	2.4441997	-0.472040796	0.012609279	107446	4	2	ActiveESC	ActiveNPC	TRUE	TRUE	noChange	3	8	BT_Act2Act	CT_Any2Bg
HPSE2	0.039953	0.235204575	1.906680345	0.060898777	92746	3	3	PoisedESC	NA	TRUE	TRUE	noChange	3	4	NA	CT_PoiRep2PoiRep
HRASLS	2.73082785	1.02188505	-1.210519372	0.031979393	495143	2	3	NA	NA	TRUE	TRUE	noChange	8	8	NA	CT_Bg2Bg
HRH3	0.15876618	0.364461785	1.108752317	0.191076623	418848	6	4	NA	NA	TRUE	TRUE	noChange	1	8	NA	CT_Any2Bg
HRNR	0.002065136	0	-0.342322122	0.697242498	35877	7	3	BackgroundESC	BackgroundNPC	TRUE	TRUE	noChange	8	8	BT_Bg2Bg	CT_Bg2Bg
HS1BP3	1.27398115	2.3278423	0.978785226	3.14E-05	337982	2	5	NA	NA	TRUE	TRUE	noChange	8	3	NA	CT_Bg2PoiRep
HS3ST1	0.055512555	0.282529235	2.27502366	3.85E-05	499031	14	14	PoisedESC	PoisedNPC	FALSE	TRUE	upreg	6	6	BT_PoiRep2PoiRep	CT_Act2PoiRep
HS3ST5	1.2243491	0.382745	-1.474461655	0.000882337	644366	1	3	ActiveESC	ActiveNPC	TRUE	TRUE	noChange	8	1	BT_Act2Act	CT_Bg2Act
HS6ST2	2.87345455	6.36495285	1.254673594	1.58E-09	823529	2	4	PoisedESC	NA	TRUE	FALSE	noChange	2	7	NA	CT_PoiRep2PoiRep
HSBP1L1	0.166422565	0.37792921	0.886257236	0.497442607	320373	2	4	PoisedESC	NA	TRUE	TRUE	noChange	1	1	NA	CT_Act2Act
HSD11B1	0	0	NA	NA	52865	2	2	BackgroundESC	NA	TRUE	TRUE	noChange	4	4	NA	CT_PoiRep2PoiRep
HSD11B2	5.3867625	0.41737246	-3.452841307	4.41E-22	273125	13	14	NA	NA	FALSE	TRUE	downreg	5	6	NA	CT_PoiRep2PoiRep
HSD17B11	3.3634537	5.2542529	0.745692535	0.001956003	522341	1	1	NA	ActiveNPC	TRUE	TRUE	noChange	8	8	NA	CT_Bg2Bg
HSD17B12	8.3942165	4.53996535	-0.763185404	3.13E-07	115495	4	8	NA	NA	TRUE	TRUE	noChange	3	6	NA	CT_PoiRep2PoiRep
HSD17B2	0	0.041566695	0.774279998	0.506584219	276965	2	1	BackgroundESC	NA	TRUE	TRUE	noChange	8	8	NA	CT_Bg2Bg
HSD3B7	1.0709241	0.85324215	-0.201401709	0.71328278	266015	13	16	NA	NA	FALSE	FALSE	noChange	6	6	NA	CT_Act2PoiRep
HSDL1	10.96198	14.66878825	0.536416686	0.000390984	277584	11	8	NA	NA	TRUE	TRUE	noChange	1	2	NA	CT_Act2PoiRep
HSDL2	8.73312	5.8561428	-0.458274047	0.017081512	779021	1	1	NA	ActiveNPC	TRUE	TRUE	noChange	8	1	NA	CT_Bg2Act
HSF2	6.70226825	11.9420725	0.939728516	1.08E-07	646950	1	2	NA	NA	TRUE	TRUE	noChange	1	1	NA	CT_Act2Act
HSF2BP	0.45964779	0.304685365	-0.420210547	0.684299702	428659	3	7	NA	NA	TRUE	TRUE	noChange	1	2	NA	CT_Act2PoiRep
HSP90B1	248.859125	158.19793	-0.533277343	0.000683029	173515	2	4	NA	NA	TRUE	TRUE	noChange	8	1	NA	CT_Bg2Act
HSPA12A	0.910461565	0.60924898	-0.45429634	0.26459388	97926	7	6	NA	NA	TRUE	TRUE	noChange	4	4	NA	CT_PoiRep2PoiRep
HSPA13	10.8850955	8.4636	-0.241153205	0.237488389	420040	4	6	ActiveESC	ActiveNPC	TRUE	TRUE	noChange	1	8	BT_Act2Act	CT_Any2Bg
HSPA14	7.83097085	5.31155755	-0.438804552	0.011666857	68552	12	12	ActiveESC	ActiveNPC	FALSE	TRUE	noChange	6	3	BT_Act2Act	CT_Act2PoiRep
HSPA9	130.781415	46.3804855	-1.371114032	1.82E-23	598045	14	18	NA	NA	TRUE	TRUE	noChange	1	1	NA	CT_Act2Act
HSPBAP1	1.1429813	1.30842885	0.305371442	0.393856263	473422	4	9	NA	NA	TRUE	TRUE	noChange	1	8	NA	CT_Any2Bg
HSPE1	103.63458	55.7437665	-0.77210738	4.50E-07	390557	2	3	ActiveESC	ActiveNPC	TRUE	TRUE	noChange	8	8	BT_Act2Act	CT_Bg2Bg
HSPG2	7.79979365	5.5049329	-0.382762429	0.016772639	4735	8	7	NA	NA	TRUE	TRUE	noChange	1	1	NA	CT_Act2Act
HTATIP2	13.4524595	2.2504431	-2.441928703	1.18E-43	108075	19	14	NA	PoisedNPC	FALSE	FALSE	downreg	4	4	NA	CT_PoiRep2PoiRep
HTR1B	0.21311179	0.15513579	-0.255741199	0.838364672	632853	2	7	PoisedESC	PoisedNPC	TRUE	TRUE	noChange	2	1	BT_PoiRep2PoiRep	CT_PoiRep2Act
HTR1E	0.043269458	0.029673482	-0.167698999	0.908309403	635912	3	10	PoisedESC	PoisedNPC	TRUE	TRUE	noChange	8	8	BT_PoiRep2PoiRep	CT_Bg2Bg
HTR2A	0	0.008315672	0.418319779	0.694575488	189430	17	11	NA	NA	TRUE	TRUE	noChange	1	8	NA	CT_Any2Bg
HTR2B	0.099830897	0.007104888	-1.636978463	0.169687949	400832	1	3	BackgroundESC	BackgroundNPC	TRUE	TRUE	noChange	1	1	BT_Bg2Bg	CT_Act2Act
HTR2C	0.442552235	0.078629798	-2.162776542	0.000189217	818055	3	1	NA	PoisedNPC	TRUE	TRUE	downreg	8	8	NA	CT_Bg2Bg
HTR4	0	0.002251669	0.325602119	0.697242498	601014	1	3	BackgroundESC	BackgroundNPC	TRUE	TRUE	noChange	8	8	BT_Bg2Bg	CT_Bg2Bg
HTR6	0.067846034	0.01493803	-0.932432269	0.504656186	4219	2	3	NA	NA	TRUE	FALSE	noChange	1	7	NA	CT_Act2PoiRep
HTR7	3.81799735	0.131326379	-4.475223726	7.35E-27	90323	6	10	NA	PoisedNPC	TRUE	FALSE	downreg	3	5	NA	CT_PoiRep2Act
HTRA2	8.57018	8.13281265	0.038518221	0.882447809	353941	9	8	NA	NA	TRUE	TRUE	noChange	3	6	NA	CT_PoiRep2PoiRep
HUNK	1.9891208	2.67587865	0.539285404	0.004813796	425450	6	14	NA	NA	TRUE	FALSE	noChange	8	5	NA	CT_Bg2Act
HUS1	2.95578785	2.13952545	-0.344351855	0.230534047	675652	4	7	ActiveESC	ActiveNPC	TRUE	FALSE	noChange	1	5	BT_Act2Act	CT_Act2Act
HUS1B	0.26228389	0	-2.235917184	0.044346785	610664	1	1	ActiveESC	ActiveNPC	TRUE	TRUE	noChange	2	2	BT_Act2Act	CT_PoiRep2PoiRep
IBTK	6.6427691	3.58432975	-0.770523694	6.81E-06	634408	5	6	ActiveESC	NA	TRUE	TRUE	noChange	1	1	NA	CT_Act2Act
ICA1	1.71735935	0.59802822	-1.377620776	4.02E-06	663511	2	1	NA	NA	TRUE	TRUE	noChange	1	1	NA	CT_Act2Act
ICAM2	0.17688112	0.304067975	0.697820445	0.556913262	293173	12	10	NA	NA	FALSE	TRUE	noChange	6	4	NA	CT_Act2PoiRep
ICAM4	0.21783858	0.093118095	-0.76634403	0.574660252	321909	4	3	NA	PoisedNPC	TRUE	TRUE	noChange	8	8	NA	CT_Bg2Bg
ICK	2.82323625	3.36520745	0.366814411	0.075888878	625628	3	8	NA	ActiveNPC	TRUE	TRUE	noChange	1	1	NA	CT_Act2Act
ID1	30.9790905	10.68119625	-1.226159216	0.128799656	411165	5	4	NA	NA	TRUE	TRUE	noChange	1	1	NA	CT_Act2Act
ID2	11.572962	26.1598365	1.277967083	8.10E-09	334447	19	28	NA	NA	FALSE	FALSE	noChange	6	5	NA	CT_Act2Act
ID3	23.2257205	67.104295	1.629592514	3.73E-20	5111	16	16	NA	NA	TRUE	TRUE	upreg	1	4	NA	CT_Act2PoiRep
ID4	0.55890724	8.111475	3.906349578	9.52E-46	616356	4	13	NA	ActiveNPC	TRUE	FALSE	upreg	1	5	NA	CT_Act2Act
IDE	11.3329135	5.97445885	-0.801082775	1.16E-06	90852	5	5	ActiveESC	ActiveNPC	TRUE	TRUE	noChange	2	8	BT_Act2Act	CT_Any2Bg
IER5	3.96197915	9.2798875	1.33577892	9.17E-11	44289	6	11	NA	NA	FALSE	TRUE	noChange	6	4	NA	CT_Act2PoiRep
IFFO1	3.2174286	3.69997225	0.312394204	0.166819833	143499	17	13	ActiveESC	NA	TRUE	TRUE	noChange	1	1	NA	CT_Act2Act
IFI27L2	2.99215535	9.6718465	1.7781325	4.47E-12	232866	2	2	NA	NA	TRUE	TRUE	upreg	1	1	NA	CT_Act2Act
IFIT1	0.571374865	2.62708325	2.232296199	3.90E-09	89801	1	1	BackgroundESC	ActiveNPC	TRUE	TRUE	upreg	1	8	BT_Bg2Act	CT_Any2Bg
IFIT1B	0.010077488	0	-0.342322122	0.697242498	89795	2	4	BackgroundESC	BackgroundNPC	TRUE	TRUE	noChange	1	4	BT_Bg2Bg	CT_Act2PoiRep
IFIT3	0.14728105	0.24697955	0.719290321	0.485292012	89781	2	1	ActiveESC	BackgroundNPC	TRUE	TRUE	noChange	1	1	BT_Any2Bg	CT_Act2Act
IFIT5	0.82180665	1.9862321	1.35823112	5.01E-06	89810	1	2	PoisedESC	NA	TRUE	TRUE	noChange	1	8	NA	CT_Any2Bg
IFITM10	0.011442984	0.13104815	2.560674752	0.007331169	102657	1	2	NA	NA	TRUE	TRUE	upreg	2	3	NA	CT_PoiRep2PoiRep
IFNA13	0	0	NA	NA	757249	1	1	BackgroundESC	BackgroundNPC	TRUE	TRUE	noChange	8	3	BT_Bg2Bg	CT_Bg2PoiRep
IFNA5	0	0	NA	NA	757233	3	1	BackgroundESC	BackgroundNPC	TRUE	TRUE	noChange	3	8	BT_Bg2Bg	CT_Any2Bg
IFNA8	0	0	NA	NA	757256	1	4	PoisedESC	PoisedNPC	TRUE	TRUE	noChange	8	3	BT_PoiRep2PoiRep	CT_Bg2PoiRep
IFNAR2	1.68722935	2.44272315	0.636727774	0.013055114	425847	3	3	NA	NA	TRUE	TRUE	noChange	1	1	NA	CT_Act2Act
IFNGR1	9.894474	6.97801445	-0.383694024	0.033214196	651804	2	4	NA	NA	TRUE	TRUE	noChange	8	8	NA	CT_Bg2Bg
IFNK	0	0	NA	NA	759237	5	6	BackgroundESC	ActiveNPC	TRUE	TRUE	noChange	1	1	BT_Bg2Act	CT_Act2Act
IFRD1	7.644423	6.4003788	-0.139037113	0.58019796	693622	6	5	ActiveESC	ActiveNPC	TRUE	FALSE	noChange	1	5	BT_Act2Act	CT_Act2Act
IFT172	2.05791555	3.0526348	0.679011536	0.000169414	339817	4	5	NA	NA	FALSE	TRUE	noChange	6	1	NA	CT_Act2Act
IFT27	1.8375292	3.74458705	1.13284387	3.40E-10	434047	9	5	ActiveESC	ActiveNPC	TRUE	TRUE	noChange	1	4	BT_Act2Act	CT_Act2PoiRep
IFT52	8.1255705	16.384423	1.11795314	9.05E-12	414140	2	5	ActiveESC	ActiveNPC	TRUE	TRUE	noChange	8	8	BT_Act2Act	CT_Bg2Bg
IGDCC4	2.4048663	6.4593585	1.532778165	1.68E-22	248744	2	2	NA	NA	TRUE	FALSE	upreg	1	5	NA	CT_Act2Act
IGF1	0.015439121	0.007611254	-0.442908319	0.745224904	173092	7	5	BackgroundESC	BackgroundNPC	TRUE	TRUE	noChange	8	8	BT_Bg2Bg	CT_Bg2Bg
IGF1R	11.683432	6.78589875	-0.660396621	6.32E-05	257844	37	35	ActiveESC	ActiveNPC	FALSE	FALSE	noChange	1	1	BT_Act2Act	CT_Act2Act
IGF2BP2	26.346342	36.5345895	0.585381583	4.45E-05	492790	9	5	NA	ActiveNPC	FALSE	TRUE	noChange	6	1	NA	CT_Act2Act
IGF2BP3	14.93327775	19.6506795	0.511716975	6.71E-06	668485	9	8	ActiveESC	ActiveNPC	TRUE	TRUE	noChange	1	1	BT_Act2Act	CT_Act2Act
IGFBP2	54.336965	77.67972	0.593888412	0.369257402	396567	11	18	NA	NA	TRUE	FALSE	noChange	1	6	NA	CT_Act2PoiRep
IGFBP3	1.18580032	4.3494172	1.769608455	0.009666397	675092	9	14	NA	NA	FALSE	FALSE	upreg	6	6	NA	CT_Act2PoiRep
IGFBP4	24.835026	18.3660965	-0.31753539	0.031029982	287197	13	6	NA	NA	TRUE	TRUE	noChange	1	4	NA	CT_Act2PoiRep
IGFBP5	1.50770865	76.30627	5.720159372	2.53E-233	396582	26	35	NA	NA	TRUE	FALSE	upreg	1	6	NA	CT_Act2PoiRep
IGFBP6	3.2426195	1.2958706	-1.152881454	0.007370372	157344	19	14	NA	NA	FALSE	FALSE	noChange	5	4	NA	CT_PoiRep2PoiRep
IGFL4	0	0.04774686	0.376835853	0.697242498	329686	2	4	PolycombESC	PolycombNPC	TRUE	TRUE	noChange	3	2	BT_PoiRep2PoiRep	CT_PoiRep2PoiRep
IGFN1	0	0.008655393	1.226235794	0.298394311	50607	6	5	NA	NA	FALSE	TRUE	noChange	6	3	NA	CT_Act2PoiRep
IGLL1	0.055163778	0.032784351	-0.214163989	0.87743517	430822	3	4	NA	NA	TRUE	TRUE	noChange	3	3	NA	CT_PoiRep2PoiRep
IGSF10	0.404972615	0.170104595	-1.095341394	0.003340655	481958	3	2	PolycombESC	BackgroundNPC	TRUE	TRUE	noChange	1	1	BT_Any2Bg	CT_Act2Act
IGSF21	1.79015455	0.489202545	-1.684552345	8.01E-05	3884	6	9	NA	NA	TRUE	TRUE	downreg	3	4	NA	CT_PoiRep2PoiRep
IGSF3	7.98154285	6.85446775	-0.100970365	0.612491472	32322	4	2	NA	NA	TRUE	TRUE	noChange	1	8	NA	CT_Any2Bg
IGSF6	0.033723818	0	-0.455291738	0.673391315	263798	38	18	ActiveESC	BackgroundNPC	FALSE	FALSE	noChange	5	6	BT_Any2Bg	CT_PoiRep2PoiRep
IGSF8	18.325714	8.72578925	-0.947945647	9.46E-10	37900	39	39	NA	NA	FALSE	FALSE	noChange	6	5	NA	CT_Act2Act
IGSF9	2.9557488	4.510718	0.71738628	8.18E-05	37861	13	15	NA	NA	FALSE	TRUE	noChange	6	6	NA	CT_Act2PoiRep
IGSF9B	1.6580849	0.833936325	-0.853326052	0.00563821	141400	5	4	NA	NA	TRUE	FALSE	noChange	1	7	NA	CT_Act2PoiRep
IHH	0.14578163	0.24615389	0.663053682	0.584590466	397208	19	20	PoisedESC	PoisedNPC	FALSE	TRUE	noChange	7	6	BT_PoiRep2PoiRep	CT_PoiRep2PoiRep
IK	17.643035	19.7244575	0.276884953	0.049708878	598576	1	1	ActiveESC	ActiveNPC	TRUE	TRUE	noChange	8	3	BT_Act2Act	CT_Bg2PoiRep
IKBIP	7.33274335	5.0606656	-0.410894974	0.043058847	171861	3	6	ActiveESC	ActiveNPC	TRUE	FALSE	noChange	8	7	BT_Act2Act	CT_Bg2PoiRep
IKBKE	1.6704367	0.9750438	-0.647678198	0.062813219	51888	10	14	NA	NA	FALSE	FALSE	noChange	7	5	NA	CT_PoiRep2Act
IKZF4	1.9157782	3.0656922	0.782489444	0.000782903	158089	5	9	ActiveESC	ActiveNPC	TRUE	TRUE	noChange	1	1	BT_Act2Act	CT_Act2Act
IKZF5	2.8232043	1.82250375	-0.508857228	0.027283475	99675	2	3	NA	NA	TRUE	TRUE	noChange	2	2	NA	CT_PoiRep2PoiRep
IL10RA	0.008362853	0.014278546	0.383216347	0.781804791	136779	2	1	NA	NA	TRUE	TRUE	noChange	8	2	NA	CT_Bg2PoiRep
IL12A	0.115056232	0.059228585	-0.532034036	0.697242498	484763	1	4	PoisedESC	PoisedNPC	TRUE	TRUE	noChange	8	1	BT_PoiRep2PoiRep	CT_Bg2Act
IL12B	0.028925499	0	-0.918328137	0.431795513	604248	4	9	NA	PoisedNPC	TRUE	TRUE	noChange	4	6	NA	CT_PoiRep2PoiRep
IL12RB2	0.52721652	0.144339157	-1.602836959	0.005101352	16589	4	4	PoisedESC	PoisedNPC	TRUE	TRUE	downreg	4	3	BT_PoiRep2PoiRep	CT_PoiRep2PoiRep
IL13	0	0	NA	NA	596406	1	1	NA	PoisedNPC	TRUE	TRUE	noChange	8	8	NA	CT_Bg2Bg
IL13RA1	5.65109995	4.50959625	-0.210334526	0.439427637	819239	15	18	NA	NA	TRUE	FALSE	noChange	4	7	NA	CT_PoiRep2PoiRep
IL15RA	0.39907	0.009778038	-3.641317952	3.27E-05	66045	5	2	PoisedESC	PoisedNPC	TRUE	TRUE	downreg	8	3	BT_PoiRep2PoiRep	CT_Bg2PoiRep
IL17A	0	0	NA	NA	625354	1	2	BackgroundESC	PolycombNPC	TRUE	TRUE	noChange	8	2	BT_Bg2PoiRep	CT_Bg2PoiRep
IL17B	0.028794741	0.056480085	0.342110676	0.793171686	601258	4	5	NA	NA	TRUE	TRUE	noChange	1	8	NA	CT_Any2Bg
IL17RD	13.654262	10.370437	-0.280405829	0.114377725	453583	1	2	NA	PoisedNPC	TRUE	TRUE	noChange	8	1	NA	CT_Bg2Act
IL18BP	4.37554365	6.8641248	0.762598983	3.54E-06	122666	2	3	ActiveESC	NA	TRUE	TRUE	noChange	1	1	NA	CT_Act2Act
IL19	0	0	NA	NA	51975	3	5	BackgroundESC	PolycombNPC	TRUE	FALSE	noChange	4	6	BT_Bg2PoiRep	CT_PoiRep2PoiRep
IL1A	0.48545913	0.081575382	-2.015314482	0.012728024	363802	7	3	PolycombESC	ActiveNPC	TRUE	TRUE	noChange	8	8	BT_PoiRep2Act	CT_Bg2Bg
IL1B	0	0	NA	NA	363818	27	24	BackgroundESC	NA	TRUE	FALSE	noChange	1	6	NA	CT_Act2PoiRep
IL1F10	0	0	NA	NA	363887	6	7	PolycombESC	PolycombNPC	TRUE	TRUE	noChange	3	3	BT_PoiRep2PoiRep	CT_PoiRep2PoiRep
IL1RAPL1	0.462269335	0.384831515	-0.146328942	0.838112285	793240	2	2	NA	ActiveNPC	TRUE	TRUE	noChange	3	8	NA	CT_Any2Bg
IL1RAPL2	0.036677529	0.027333116	-0.170039136	0.908051538	814935	3	5	PoisedESC	PoisedNPC	TRUE	TRUE	noChange	8	8	BT_PoiRep2PoiRep	CT_Bg2Bg
IL1RL2	0	0	NA	NA	360747	1	2	PoisedESC	PoisedNPC	TRUE	TRUE	noChange	8	3	BT_PoiRep2PoiRep	CT_Bg2PoiRep
IL1RN	0	0	NA	NA	363897	5	9	BackgroundESC	BackgroundNPC	TRUE	TRUE	noChange	3	3	BT_Bg2Bg	CT_PoiRep2PoiRep
IL2	0	0	NA	NA	533748	2	1	BackgroundESC	BackgroundNPC	TRUE	TRUE	noChange	8	8	BT_Bg2Bg	CT_Bg2Bg
IL20RB	1.0560142	0.594606575	-0.676931831	0.191718445	477344	3	1	BackgroundESC	BackgroundNPC	TRUE	TRUE	noChange	8	8	BT_Bg2Bg	CT_Bg2Bg
IL22RA1	0.049850504	0.014667057	-0.68109186	0.660637844	5233	5	7	ActiveESC	NA	TRUE	TRUE	noChange	1	1	NA	CT_Act2Act
IL24	0	0	NA	NA	52005	2	2	PolycombESC	NA	TRUE	TRUE	noChange	1	3	NA	CT_Act2PoiRep
IL26	0	0	NA	NA	161927	2	4	BackgroundESC	BackgroundNPC	TRUE	TRUE	noChange	8	8	BT_Bg2Bg	CT_Bg2Bg
IL27	0	0	NA	NA	265533	1	1	NA	NA	TRUE	TRUE	noChange	1	1	NA	CT_Act2Act
IL28RA	1.5860926	0.46309977	-1.564119729	0.000649302	5243	1	2	NA	PoisedNPC	TRUE	TRUE	downreg	1	1	NA	CT_Act2Act
IL2RA	0.009312403	0	-0.383887628	0.697242498	66058	14	8	ActiveESC	PolycombNPC	TRUE	TRUE	noChange	1	6	BT_Act2PoiRep	CT_Act2PoiRep
IL3	0	0	NA	NA	596251	6	4	NA	NA	TRUE	TRUE	noChange	1	1	NA	CT_Act2Act
IL37	0	0	NA	NA	363842	7	10	BackgroundESC	PolycombNPC	TRUE	FALSE	noChange	1	6	BT_Bg2PoiRep	CT_Act2PoiRep
IL4	0	0.022256035	0.325602119	0.697242498	596409	2	1	NA	NA	TRUE	TRUE	noChange	8	3	NA	CT_Bg2PoiRep
IL6	0.17841494	0.005886233	-2.677121317	0.009926358	668271	12	8	NA	PoisedNPC	TRUE	FALSE	downreg	1	7	NA	CT_Act2PoiRep
IL6R	0.843060175	0.21493396	-1.77450277	6.81E-06	36437	3	3	PoisedESC	PoisedNPC	TRUE	TRUE	downreg	8	2	BT_PoiRep2PoiRep	CT_Bg2PoiRep
IL8	0	0	NA	NA	517800	2	2	BackgroundESC	BackgroundNPC	TRUE	TRUE	noChange	1	8	BT_Bg2Bg	CT_Any2Bg
IL9	0	0	NA	NA	597250	3	2	BackgroundESC	NA	TRUE	TRUE	noChange	4	2	NA	CT_PoiRep2PoiRep
ILDR1	0.121512607	0.0046324	-2.294812362	0.035300325	473211	4	4	NA	PoisedNPC	TRUE	TRUE	noChange	1	3	NA	CT_Act2PoiRep
ILDR2	0.18253056	13.6292875	6.131003928	3.64E-75	39923	13	17	PoisedESC	NA	FALSE	FALSE	upreg	7	6	NA	CT_PoiRep2PoiRep
ILF2	169.17139	145.25839	-0.102333663	0.550518407	36299	18	20	ActiveESC	ActiveNPC	TRUE	FALSE	noChange	1	5	BT_Act2Act	CT_Act2Act
ILF3	93.638232	72.652038	-0.248765212	0.025060224	321952	6	2	ActiveESC	NA	FALSE	TRUE	noChange	7	3	NA	CT_PoiRep2PoiRep
IMMP1L	2.6268759	4.1178405	0.751732573	0.002669067	111706	5	9	ActiveESC	ActiveNPC	TRUE	FALSE	noChange	4	7	BT_Act2Act	CT_PoiRep2PoiRep
IMMT	33.2456565	22.3380635	-0.454136819	0.0006018	357489	14	8	ActiveESC	ActiveNPC	TRUE	TRUE	noChange	1	6	BT_Act2Act	CT_Act2PoiRep
IMPACT	9.273181	8.182423	-0.064055583	0.760628384	303184	1	1	NA	NA	TRUE	TRUE	noChange	8	8	NA	CT_Bg2Bg
IMPDH1	8.572248	8.994617	0.186907174	0.337962866	698797	2	1	NA	NA	FALSE	TRUE	noChange	7	1	NA	CT_PoiRep2Act
INA	5.8830287	8.4390188	0.631290062	0.007633447	93726	17	8	NA	PoisedNPC	FALSE	TRUE	noChange	6	1	NA	CT_Act2Act
INCA1	0.6612371	0.90193137	0.5276258	0.486498698	279645	4	3	NA	NA	TRUE	TRUE	noChange	1	4	NA	CT_Act2PoiRep
INCENP	15.189881	17.477805	0.319267233	0.026541252	120692	3	2	NA	ActiveNPC	TRUE	TRUE	noChange	1	8	NA	CT_Any2Bg
INE1	1.2779892	1.26172195	0.072001625	0.942134605	798896	5	6	BackgroundESC	NA	TRUE	TRUE	noChange	1	8	NA	CT_Any2Bg
ING1	5.4416447	3.975678	-0.328649067	0.163102801	209361	5	3	NA	NA	FALSE	FALSE	noChange	7	7	NA	CT_PoiRep2PoiRep
ING4	3.70414095	10.998046	1.670081213	1.66E-16	143511	19	12	NA	ActiveNPC	FALSE	TRUE	upreg	6	1	NA	CT_Act2Act
INHBA	0.089356435	0.005448543	-2.570116969	0.009164467	674042	2	4	NA	PoisedNPC	TRUE	TRUE	downreg	2	1	NA	CT_PoiRep2Act
INHBE	0.5321432	0.39092073	-0.304847375	0.697242498	158418	21	21	ActiveESC	NA	TRUE	TRUE	noChange	1	1	NA	CT_Act2Act
INO80E	11.081205	9.4060635	-0.118587558	0.560468015	265826	18	17	NA	NA	FALSE	FALSE	noChange	1	5	NA	CT_Act2Act
INPP4B	0.023975553	0.08295478	1.553951474	0.066797005	540390	3	4	PoisedESC	PoisedNPC	TRUE	TRUE	noChange	8	8	BT_PoiRep2PoiRep	CT_Bg2Bg
INPP5B	1.79909165	1.71027065	0.043354779	0.876571558	8372	1	1	ActiveESC	ActiveNPC	TRUE	TRUE	noChange	1	1	BT_Act2Act	CT_Act2Act
INPP5D	1.21379405	0.80434175	-0.463780826	0.140278732	401276	4	3	ActiveESC	NA	TRUE	TRUE	noChange	8	2	NA	CT_Bg2PoiRep
INPP5E	4.4518926	8.249193	0.993224942	5.72E-06	784845	24	14	NA	NA	TRUE	TRUE	noChange	1	4	NA	CT_Act2PoiRep
INPP5F	3.80491765	4.5426154	0.372159619	0.037105069	98706	2	2	NA	ActiveNPC	TRUE	TRUE	noChange	1	8	NA	CT_Any2Bg
INPP5K	3.25683045	2.7322749	-0.132310292	0.688476091	278967	2	1	ActiveESC	NA	TRUE	TRUE	noChange	1	8	NA	CT_Any2Bg
INSL4	0	0.233573484	2.684398508	0.012601886	752132	2	2	BackgroundESC	BackgroundNPC	TRUE	TRUE	noChange	8	8	BT_Bg2Bg	CT_Bg2Bg
INSM1	0.20273336	1.039023765	2.215777992	0.000436133	409335	3	10	PoisedESC	PoisedNPC	TRUE	FALSE	upreg	1	5	BT_PoiRep2PoiRep	CT_Act2Act
INSRR	0.006835999	0.098324218	2.547235893	0.010894164	36919	29	26	PoisedESC	PoisedNPC	FALSE	FALSE	noChange	7	7	BT_PoiRep2PoiRep	CT_PoiRep2PoiRep
INTS10	5.5571055	4.13408355	-0.30758341	0.065368588	713064	14	8	NA	NA	TRUE	TRUE	noChange	1	3	NA	CT_Act2PoiRep
INTS4	3.8516883	4.768183	0.422573438	0.011670642	124137	10	3	ActiveESC	ActiveNPC	TRUE	TRUE	noChange	8	8	BT_Act2Act	CT_Bg2Bg
INTS7	5.91108825	4.9220625	-0.14598971	0.537341074	53530	8	10	ActiveESC	ActiveNPC	TRUE	TRUE	noChange	1	1	BT_Act2Act	CT_Act2Act
INTS8	8.711264	8.798881	0.131347165	0.426671405	735462	1	2	BackgroundESC	BackgroundNPC	TRUE	TRUE	noChange	8	8	BT_Bg2Bg	CT_Bg2Bg
INTS9	3.70429515	4.20396875	0.295527407	0.151056731	715595	1	2	ActiveESC	ActiveNPC	TRUE	TRUE	noChange	8	8	BT_Act2Act	CT_Bg2Bg
IP6K3	0.089951584	0.904798975	3.12554076	2.08E-07	620202	28	21	NA	NA	FALSE	TRUE	upreg	6	4	NA	CT_Act2PoiRep
IPO4	23.4063795	10.5393225	-1.027726097	2.97E-13	211666	10	12	ActiveESC	NA	TRUE	FALSE	noChange	1	5	NA	CT_Act2Act
IPO8	9.2779395	7.646505	-0.162370353	0.33694805	150990	3	8	NA	NA	TRUE	TRUE	noChange	8	8	NA	CT_Bg2Bg
IPO9	16.504866	16.878833	0.149153948	0.267629765	50782	14	9	ActiveESC	ActiveNPC	FALSE	FALSE	noChange	6	5	BT_Act2Act	CT_Act2Act
IQCA1	0.63787108	0.174485515	-1.674498764	0.000172267	402172	7	8	NA	NA	TRUE	TRUE	downreg	4	3	NA	CT_PoiRep2PoiRep
IQCB1	8.57564	10.71843675	0.43478925	0.020929335	473157	4	5	NA	NA	TRUE	TRUE	noChange	1	3	NA	CT_Act2PoiRep
IQCF3	0	0	NA	NA	452089	4	5	NA	NA	TRUE	FALSE	noChange	1	7	NA	CT_Act2PoiRep
IQCF5	0	0	NA	NA	452109	2	1	BackgroundESC	PolycombNPC	TRUE	TRUE	noChange	1	1	BT_Bg2PoiRep	CT_Act2Act
IQCH	0.067995335	0.407324765	2.448225106	3.06E-05	249207	5	4	NA	NA	TRUE	TRUE	upreg	1	4	NA	CT_Act2PoiRep
IQCJ-SCHIP1	2.1167883	3.1613881	0.689656569	0.019475447	484430	5	3	NA	ActiveNPC	TRUE	TRUE	noChange	1	3	NA	CT_Act2PoiRep
IQCK	2.5784964	5.10582885	1.084491546	2.07E-06	263288	6	9	NA	NA	TRUE	FALSE	noChange	1	5	NA	CT_Act2Act
IQGAP1	17.9831685	7.4978183	-1.140585867	1.72E-20	255462	2	1	ActiveESC	ActiveNPC	TRUE	TRUE	noChange	8	1	BT_Act2Act	CT_Bg2Act
IQGAP2	11.228505	4.77794225	-1.107058987	3.01E-11	578431	6	7	NA	NA	TRUE	FALSE	noChange	1	5	NA	CT_Act2Act
IQGAP3	6.53175125	10.264772	0.765392838	1.85E-09	36861	8	7	NA	PoisedNPC	FALSE	TRUE	noChange	5	4	NA	CT_PoiRep2PoiRep
IQSEC1	5.1972966	5.63736515	0.233079863	0.191524447	440677	7	8	NA	NA	FALSE	TRUE	noChange	1	2	NA	CT_Act2PoiRep
IRAK1	19.8962975	13.6177485	-0.428917098	0.002823377	829707	3	5	ActiveESC	NA	TRUE	TRUE	noChange	1	3	NA	CT_Act2PoiRep
IREB2	13.5783595	8.259836	-0.598828975	1.36E-06	252230	28	21	ActiveESC	ActiveNPC	FALSE	FALSE	noChange	6	5	BT_Act2Act	CT_Act2Act
IRF1	0.47985312	0.379138835	-0.21068478	0.697242498	596362	5	4	NA	NA	TRUE	TRUE	noChange	3	3	NA	CT_PoiRep2PoiRep
IRF2BPL	8.8225685	9.311001	0.193106992	0.283011769	227776	28	31	NA	NA	FALSE	FALSE	noChange	6	4	NA	CT_Act2PoiRep
IRF4	0.43757978	0.096841792	-1.863206495	0.001590807	610597	3	2	PoisedESC	PoisedNPC	TRUE	TRUE	downreg	2	4	BT_PoiRep2PoiRep	CT_PoiRep2PoiRep
IRF8	0.087638048	0.099152935	0.224295072	0.85976702	277910	3	5	PoisedESC	PoisedNPC	TRUE	TRUE	noChange	3	6	BT_PoiRep2PoiRep	CT_PoiRep2PoiRep
IRF9	1.65406505	1.24745045	-0.286995889	0.46076315	211661	5	4	ActiveESC	ActiveNPC	TRUE	TRUE	noChange	1	3	BT_Act2Act	CT_Act2PoiRep
IRGC	0	0	NA	NA	329277	4	8	NA	NA	FALSE	TRUE	noChange	7	4	NA	CT_PoiRep2PoiRep
IRS1	4.1361312	8.13132585	1.088628154	1.79E-12	399553	8	13	NA	NA	TRUE	TRUE	noChange	1	1	NA	CT_Act2Act
IRS2	2.4136346	3.574565	0.681730836	0.000841298	209131	10	19	NA	NA	TRUE	FALSE	noChange	8	5	NA	CT_Bg2Act
IRS4	2.8828185	2.16866215	-0.294335397	0.485292012	816198	14	12	NA	NA	TRUE	FALSE	noChange	3	1	NA	CT_PoiRep2Act
IRX1	1.78153175	11.573252	2.738753949	1.12E-14	556198	2	2	PoisedESC	NA	TRUE	TRUE	upreg	1	1	NA	CT_Act2Act
IRX3	0.233820445	10.1068275	5.348257082	1.57E-55	269331	30	37	NA	NA	FALSE	FALSE	upreg	5	4	NA	CT_PoiRep2PoiRep
IRX5	0.262663125	2.3839316	3.158941306	3.73E-15	269530	24	34	NA	NA	TRUE	FALSE	upreg	4	4	NA	CT_PoiRep2PoiRep
IRX6	0.115888353	0.085308255	-0.232574309	0.851729201	269645	1	5	PoisedESC	PoisedNPC	TRUE	TRUE	noChange	8	1	BT_PoiRep2PoiRep	CT_Bg2Act
ISL1	0.054098277	0.055293009	0.109090681	0.945210395	570519	9	18	PoisedESC	PoisedNPC	TRUE	TRUE	noChange	4	2	BT_PoiRep2PoiRep	CT_PoiRep2PoiRep
ISLR	0.19582795	0.42846198	1.067084333	0.208872999	251195	17	15	NA	NA	TRUE	FALSE	noChange	1	7	NA	CT_Act2PoiRep
ISOC1	13.193228	8.89442335	-0.445057699	0.061318806	595341	1	2	NA	NA	TRUE	TRUE	noChange	8	8	NA	CT_Bg2Bg
ISX	0.006586943	0.044584431	1.473379244	0.227245995	433593	2	1	NA	NA	TRUE	TRUE	noChange	8	1	NA	CT_Bg2Act
ISY1	5.9142198	5.06825135	-0.107255256	0.639247514	475085	8	7	ActiveESC	ActiveNPC	TRUE	TRUE	noChange	1	1	BT_Act2Act	CT_Act2Act
ITCH	6.47912365	5.828087	-0.037681919	0.865867774	411727	3	1	ActiveESC	ActiveNPC	TRUE	TRUE	noChange	1	8	BT_Act2Act	CT_Any2Bg
ITFG1	5.11771485	8.6488305	0.861896939	5.77E-06	267378	6	10	ActiveESC	ActiveNPC	FALSE	FALSE	noChange	6	5	BT_Act2Act	CT_Act2Act
ITGA1	0.53902195	0.36369282	-0.43563646	0.211843768	570984	1	1	NA	NA	TRUE	TRUE	noChange	2	2	NA	CT_PoiRep2PoiRep
ITGA10	0.072557408	0.06312848	-0.059950856	0.966180392	34295	16	15	BackgroundESC	NA	FALSE	TRUE	noChange	5	6	NA	CT_PoiRep2PoiRep
ITGA2B	1.04065247	0.9995899	0.05508116	0.924343213	288037	8	7	NA	NA	FALSE	FALSE	noChange	1	5	NA	CT_Act2Act
ITGA4	0.195138645	0.54636097	1.512106883	0.001939382	385358	9	19	NA	PoisedNPC	TRUE	TRUE	upreg	1	1	NA	CT_Act2Act
ITGA5	6.57575265	12.575087	1.049463277	1.99E-16	157645	9	9	NA	NA	TRUE	FALSE	noChange	3	6	NA	CT_PoiRep2PoiRep
ITGA6	14.86873475	15.615823	0.187741272	0.409575734	382523	14	21	NA	NA	TRUE	FALSE	noChange	4	5	NA	CT_PoiRep2Act
ITGA8	0.021168242	1.11561661	3.678138669	0.000131979	68754	2	3	PoisedESC	NA	TRUE	TRUE	upreg	1	8	NA	CT_Any2Bg
ITGA9	1.16280925	1.383239	0.360935443	0.161504223	448345	9	14	PoisedESC	NA	TRUE	TRUE	noChange	1	3	NA	CT_Act2PoiRep
ITGB1BP2	0.865226865	0.33353153	-1.141278556	0.078183374	804821	3	2	BackgroundESC	BackgroundNPC	TRUE	TRUE	noChange	8	8	BT_Bg2Bg	CT_Bg2Bg
ITGB5	48.45968	9.970716	-2.151393062	2.27E-47	474023	4	9	NA	NA	TRUE	TRUE	downreg	1	1	NA	CT_Act2Act
ITGB6	0.010218286	0.002154927	-0.55118002	0.697242498	378591	5	3	NA	NA	TRUE	TRUE	noChange	1	8	NA	CT_Any2Bg
ITGB7	0.065964394	0.027493523	-0.757152735	0.583306593	157359	15	13	NA	PoisedNPC	FALSE	FALSE	noChange	1	1	NA	CT_Act2Act
ITGB8	0.13041297	0.814169325	2.675941581	3.84E-14	667491	1	1	NA	ActiveNPC	TRUE	TRUE	upreg	8	8	NA	CT_Bg2Bg
ITGBL1	0	0.003344615	0.315229198	0.697242498	206520	2	2	ActiveESC	NA	TRUE	TRUE	noChange	8	8	NA	CT_Bg2Bg
ITIH5	0.308388995	0.043635695	-2.512675655	3.39E-07	66504	4	7	NA	NA	TRUE	TRUE	downreg	8	3	NA	CT_Bg2PoiRep
ITLN1	0.023513439	0	-0.455291738	0.673391315	38127	16	9	NA	PolycombNPC	FALSE	TRUE	noChange	6	3	NA	CT_Act2PoiRep
ITLN2	0.50581415	0.23549561	-0.81718614	0.435254001	38151	2	2	NA	NA	FALSE	TRUE	noChange	6	3	NA	CT_Act2PoiRep
ITPKB	1.37456305	3.2220448	1.324743393	6.80E-09	58024	4	9	NA	NA	FALSE	TRUE	noChange	6	6	NA	CT_Act2PoiRep
ITSN1	6.97381485	5.8008338	-0.146162151	0.416787226	425946	10	6	ActiveESC	ActiveNPC	TRUE	TRUE	noChange	1	1	BT_Act2Act	CT_Act2Act
ITSN2	1.25361505	0.583935945	-0.975809556	3.53E-05	339059	1	4	NA	NA	TRUE	TRUE	noChange	1	1	NA	CT_Act2Act
IVL	0	0	NA	NA	36091	11	1	BackgroundESC	BackgroundNPC	TRUE	TRUE	noChange	8	8	BT_Bg2Bg	CT_Bg2Bg
IVNS1ABP	18.863149	17.270076	-0.01292308	0.96431274	45564	16	16	NA	NA	FALSE	FALSE	noChange	6	5	NA	CT_Act2Act
IYD	0.018273477	0.001540009	-1.440557346	0.240305562	655838	7	11	BackgroundESC	PolycombNPC	FALSE	TRUE	noChange	6	2	BT_Bg2PoiRep	CT_Act2PoiRep
JAG1	4.7399359	17.933286	2.028095863	1.73E-41	406352	8	37	NA	NA	TRUE	FALSE	upreg	1	5	NA	CT_Act2Act
JAG2	2.71462175	1.33430135	-0.895501101	1.77E-05	235579	9	19	NA	NA	TRUE	FALSE	noChange	1	6	NA	CT_Act2PoiRep
JAK1	6.51819285	2.78105215	-1.105769775	7.39E-10	15877	4	2	NA	NA	TRUE	TRUE	noChange	1	2	NA	CT_Act2PoiRep
JAK2	0.887014	0.69054665	-0.239663785	0.58019796	752041	7	12	NA	NA	TRUE	FALSE	noChange	1	6	NA	CT_Act2PoiRep
JAKMIP1	0.65243694	0.372314215	-0.648704698	0.256936847	497774	1	2	NA	NA	TRUE	TRUE	noChange	1	3	NA	CT_Act2PoiRep
JAKMIP2	2.69486675	4.672941	0.903549301	1.36E-05	600708	1	3	ActiveESC	ActiveNPC	TRUE	TRUE	noChange	8	1	BT_Act2Act	CT_Bg2Act
JAM2	0.58898321	4.18361985	2.913827144	3.23E-37	423471	1	3	NA	PoisedNPC	TRUE	TRUE	upreg	8	1	NA	CT_Bg2Act
JARID2	38.645588	12.1297605	-1.544980745	2.39E-28	614964	11	18	ActiveESC	ActiveNPC	TRUE	FALSE	downreg	1	6	BT_Act2Act	CT_Act2PoiRep
JDP2	2.342675	1.15835785	-0.881996018	0.000293737	227377	11	11	NA	NA	TRUE	FALSE	noChange	1	6	NA	CT_Act2PoiRep
JHDM1D	2.7319734	1.5281578	-0.707835964	0.001938886	702108	10	11	NA	NA	TRUE	FALSE	noChange	1	1	NA	CT_Act2Act
JMJD1C	16.186796	6.9188533	-1.101865328	3.39E-14	82408	14	11	ActiveESC	ActiveNPC	FALSE	FALSE	noChange	5	5	BT_Act2Act	CT_PoiRep2Act
JTB	35.56858	23.072166	-0.504809607	0.000374787	36357	7	4	ActiveESC	ActiveNPC	TRUE	TRUE	noChange	1	8	BT_Act2Act	CT_Any2Bg
JUN	4.05547935	6.27438875	0.743017977	0.002084523	14015	36	45	NA	NA	FALSE	FALSE	noChange	1	1	NA	CT_Act2Act
JUP	17.0400955	17.0784675	0.120592416	0.508591033	287544	4	3	NA	NA	TRUE	TRUE	noChange	1	2	NA	CT_Act2PoiRep
KANK2	5.36978345	7.27562875	0.551743245	0.000694255	322018	2	4	ActiveESC	NA	TRUE	TRUE	noChange	1	8	NA	CT_Any2Bg
KAT6A	3.32035575	6.83164865	1.153687614	8.43E-21	719480	4	5	NA	NA	TRUE	TRUE	noChange	3	3	NA	CT_PoiRep2PoiRep
KAT6B	2.88688135	2.84192025	0.095127995	0.695297421	85516	3	3	ActiveESC	ActiveNPC	TRUE	TRUE	noChange	8	8	BT_Act2Act	CT_Bg2Bg
KAT8	5.634207	7.58806515	0.539487107	0.01057233	266029	3	4	ActiveESC	ActiveNPC	TRUE	FALSE	noChange	1	5	BT_Act2Act	CT_Act2Act
KAZALD1	0.07942746	0.23160918	1.388930457	0.101962345	93180	2	5	NA	NA	TRUE	FALSE	noChange	2	7	NA	CT_PoiRep2PoiRep
KAZN	1.05138715	1.68788845	0.795238507	2.49E-05	3150	2	2	NA	NA	TRUE	TRUE	noChange	2	8	NA	CT_Any2Bg
KB-1507C5.2	0.62203884	0.46212094	-0.303360058	0.684927524	737908	3	1	NA	NA	TRUE	TRUE	noChange	8	8	NA	CT_Bg2Bg
KB-1980E6.3	0.072797455	0.012963102	-0.729621177	0.603027182	737820	4	3	NA	NA	TRUE	TRUE	noChange	1	1	NA	CT_Act2Act
KBTBD2	5.91874715	6.44851015	0.24036708	0.208104947	671346	1	1	NA	NA	TRUE	TRUE	noChange	2	2	NA	CT_PoiRep2PoiRep
KBTBD4	5.1768595	5.55307555	0.218785269	0.389676785	116514	12	11	ActiveESC	ActiveNPC	FALSE	FALSE	noChange	6	5	BT_Act2Act	CT_Act2Act
KCNA1	0.047391639	0.045120988	0.045063612	0.975302983	143061	2	4	PoisedESC	PoisedNPC	TRUE	TRUE	noChange	3	2	BT_PoiRep2PoiRep	CT_PoiRep2PoiRep
KCNA10	0.010144362	0.008145778	-0.023084355	0.984360904	30462	7	13	PolycombESC	PolycombNPC	TRUE	TRUE	noChange	4	6	BT_PoiRep2PoiRep	CT_PoiRep2PoiRep
KCNA2	0.13174078	0.28632484	1.07692431	0.16361635	30494	5	14	PolycombESC	PoisedNPC	TRUE	TRUE	noChange	2	6	BT_PoiRep2PoiRep	CT_PoiRep2PoiRep
KCNAB1	0.113466775	0.074286083	-0.429878562	0.697242498	483449	5	9	BackgroundESC	ActiveNPC	TRUE	TRUE	noChange	8	3	BT_Bg2Act	CT_Bg2PoiRep
KCNAB3	0.259475255	1.47192335	2.468860949	1.34E-07	280302	8	6	NA	NA	TRUE	TRUE	upreg	4	2	NA	CT_PoiRep2PoiRep
KCNB1	0.042936043	0.671346905	3.785854927	1.70E-15	415534	17	15	NA	PoisedNPC	FALSE	FALSE	upreg	6	5	NA	CT_Act2Act
KCNC1	0.012115102	0.917528875	2.611092562	0.015830865	107277	7	12	PoisedESC	NA	TRUE	FALSE	noChange	2	6	NA	CT_PoiRep2PoiRep
KCNC2	0	0.005011802	0.38601193	0.697242498	164216	3	2	PoisedESC	NA	TRUE	TRUE	noChange	8	8	NA	CT_Bg2Bg
KCND3	0.048734914	0.13134319	1.335158953	0.108855081	30932	7	6	PoisedESC	PoisedNPC	TRUE	TRUE	noChange	8	3	BT_PoiRep2PoiRep	CT_Bg2PoiRep
KCNE1L	1.7081288	0.35635133	-1.934360012	0.002749469	816488	6	10	NA	PoisedNPC	TRUE	TRUE	downreg	3	6	NA	CT_PoiRep2PoiRep
KCNE3	1.33990065	0.091142468	-3.499416623	1.08E-12	123272	9	13	NA	NA	TRUE	FALSE	downreg	1	5	NA	CT_Act2Act
KCNF1	0.37019786	0.228175515	-0.506548356	0.616899776	335010	13	12	NA	NA	TRUE	TRUE	noChange	1	6	NA	CT_Act2PoiRep
KCNG1	8.514055	2.4506874	-1.655654047	3.96E-10	415856	12	13	NA	PoisedNPC	FALSE	FALSE	downreg	7	4	NA	CT_PoiRep2PoiRep
KCNG2	0.010704942	0.00976408	-0.004838176	0.994952661	320353	1	2	BackgroundESC	PolycombNPC	TRUE	TRUE	noChange	1	8	BT_Bg2PoiRep	CT_Any2Bg
KCNG3	1.04298275	0.15560125	-2.442450723	1.56E-06	344321	28	18	NA	NA	FALSE	FALSE	downreg	1	5	NA	CT_Act2Act
KCNG4	0	0	NA	NA	277599	4	4	BackgroundESC	NA	TRUE	TRUE	noChange	1	8	NA	CT_Any2Bg
KCNH1	0.029570115	0.14070765	1.590844583	0.141059284	53304	7	11	NA	PoisedNPC	TRUE	FALSE	noChange	2	5	NA	CT_PoiRep2Act
KCNH2	0.812312035	1.9574719	1.362900781	1.95E-07	705183	2	5	NA	NA	TRUE	TRUE	noChange	1	8	NA	CT_Any2Bg
KCNH3	0.113780965	0.081517818	-0.292151983	0.79580007	156536	9	6	NA	NA	FALSE	FALSE	noChange	5	4	NA	CT_PoiRep2PoiRep
KCNH4	0.036797577	0.003486994	-1.166581944	0.361518446	287630	14	4	NA	NA	TRUE	TRUE	noChange	1	3	NA	CT_Act2PoiRep
KCNH5	0.010517433	0.156365015	2.954628042	0.000951399	223911	7	4	BackgroundESC	BackgroundNPC	TRUE	TRUE	upreg	1	3	BT_Bg2Bg	CT_Act2PoiRep
KCNH6	0.20224289	0.128665925	-0.455886592	0.689579008	293075	1	1	NA	NA	TRUE	TRUE	noChange	8	8	NA	CT_Bg2Bg
KCNH7	0.008003546	0.12670407	2.705479815	0.006172381	379461	1	3	PoisedESC	NA	TRUE	TRUE	upreg	8	8	NA	CT_Bg2Bg
KCNIP2	0.52992965	1.28842945	1.354782142	0.000882822	93369	7	9	NA	NA	TRUE	TRUE	noChange	8	1	NA	CT_Bg2Act
KCNJ10	0.203307775	0.084852228	-0.989172141	0.221767662	37892	8	10	PoisedESC	PoisedNPC	FALSE	FALSE	noChange	6	4	BT_PoiRep2PoiRep	CT_Act2PoiRep
KCNJ11	0.625267225	1.045962925	0.824277831	0.058158004	107180	6	11	NA	NA	TRUE	TRUE	noChange	4	4	NA	CT_PoiRep2PoiRep
KCNJ13	0.040177666	0.32469282	2.476780414	0.003184013	401201	2	3	BackgroundESC	ActiveNPC	TRUE	TRUE	upreg	8	8	BT_Bg2Act	CT_Bg2Bg
KCNJ15	0	0.007682994	0.38601193	0.697242498	427255	1	1	BackgroundESC	BackgroundNPC	TRUE	TRUE	noChange	2	2	BT_Bg2Bg	CT_PoiRep2PoiRep
KCNJ4	0.325563435	2.33825485	2.772506223	2.85E-08	434335	10	12	NA	NA	TRUE	TRUE	upreg	1	1	NA	CT_Act2Act
KCNJ6	0.16726387	0.111316075	-0.357484647	0.755806615	427181	4	6	NA	NA	FALSE	TRUE	noChange	7	4	NA	CT_PoiRep2PoiRep
KCNJ8	0.39743905	0.76176572	0.972756045	0.099225885	148088	1	2	PoisedESC	PoisedNPC	TRUE	TRUE	noChange	8	3	BT_PoiRep2PoiRep	CT_Bg2PoiRep
KCNJ9	0.036956177	0.010387657	-0.757043425	0.612761441	37897	12	12	NA	PoisedNPC	FALSE	TRUE	noChange	5	6	NA	CT_PoiRep2PoiRep
KCNK10	0.075767595	3.0775864	5.206011984	4.71E-41	231363	1	2	PoisedESC	PoisedNPC	TRUE	TRUE	upreg	8	8	BT_PoiRep2PoiRep	CT_Bg2Bg
KCNK13	0.40899575	0.005424058	-3.869216468	1.86E-05	231843	3	3	PoisedESC	PoisedNPC	TRUE	TRUE	downreg	8	2	BT_PoiRep2PoiRep	CT_Bg2PoiRep
KCNK15	0.049140665	0.032815551	-0.186210195	0.898542842	414382	7	6	NA	NA	TRUE	TRUE	noChange	4	3	NA	CT_PoiRep2PoiRep
KCNK16	0.010684304	0	-0.342322122	0.697242498	621543	4	4	ActiveESC	NA	TRUE	TRUE	noChange	2	2	NA	CT_PoiRep2PoiRep
KCNK17	0.222518795	0.020992004	-2.170679475	0.034657199	621541	12	13	NA	NA	FALSE	TRUE	noChange	7	4	NA	CT_PoiRep2PoiRep
KCNK3	0.039224329	0.174380455	1.941820445	0.010170561	339647	11	10	NA	NA	FALSE	TRUE	noChange	5	2	NA	CT_PoiRep2PoiRep
KCNK5	6.5784885	2.30709035	-1.383674677	5.99E-14	621528	4	5	NA	NA	TRUE	TRUE	noChange	1	4	NA	CT_Act2PoiRep
KCNK7	0.022309937	0.010209584	-0.216576801	0.856546312	121405	1	3	NA	NA	TRUE	TRUE	noChange	8	8	NA	CT_Bg2Bg
KCNK9	0.059331493	0.018960431	-0.91104989	0.503949944	749519	10	7	PoisedESC	NA	TRUE	TRUE	noChange	1	3	NA	CT_Act2PoiRep
KCNMA1	0.16145404	0.18731881	0.322509007	0.66003378	86344	37	40	NA	NA	FALSE	FALSE	noChange	6	3	NA	CT_Act2PoiRep
KCNN2	4.92271535	1.59272585	-1.487552492	1.04E-11	590535	1	3	NA	NA	TRUE	TRUE	noChange	8	1	NA	CT_Bg2Act
KCNN3	0.29749123	2.3326114	3.003717079	3.89E-17	36545	10	10	NA	NA	TRUE	TRUE	upreg	1	1	NA	CT_Act2Act
KCNQ3	0.261075475	0.259332955	0.107745127	0.880664398	747313	5	7	PoisedESC	NA	TRUE	TRUE	noChange	3	3	NA	CT_PoiRep2PoiRep
KCNQ5	0.029551613	0.041695306	0.413481459	0.736885534	631417	13	17	PoisedESC	PoisedNPC	TRUE	TRUE	noChange	3	1	BT_PoiRep2PoiRep	CT_PoiRep2Act
KCNRG	1.38973275	1.78174135	0.451102397	0.387095417	190377	9	9	ActiveESC	ActiveNPC	TRUE	TRUE	noChange	1	3	BT_Act2Act	CT_Act2PoiRep
KCNS1	0.19325869	0.00954529	-3.053335929	0.000604048	414480	1	3	PoisedESC	PoisedNPC	TRUE	TRUE	downreg	2	2	BT_PoiRep2PoiRep	CT_PoiRep2PoiRep
KCNS3	3.4702274	2.18877985	-0.537964221	0.055279194	337123	2	2	NA	PoisedNPC	TRUE	TRUE	noChange	8	8	NA	CT_Bg2Bg
KCNU1	0	0.004020554	0.325602119	0.697242498	718007	1	1	BackgroundESC	BackgroundNPC	TRUE	TRUE	noChange	8	8	BT_Bg2Bg	CT_Bg2Bg
KCTD11	3.6056201	3.8310169	0.206602608	0.697242498	280207	10	7	NA	NA	TRUE	TRUE	noChange	1	1	NA	CT_Act2Act
KCTD12	2.23068165	0.902534	-1.165621016	5.08E-05	199039	7	8	PoisedESC	PoisedNPC	TRUE	TRUE	noChange	8	3	BT_PoiRep2PoiRep	CT_Bg2PoiRep
KCTD15	7.9556785	9.57148	0.379262586	0.020009133	327258	10	12	NA	NA	TRUE	TRUE	noChange	1	1	NA	CT_Act2Act
KCTD19	0.010304105	0.205186285	2.747999735	0.005467804	273098	29	18	NA	NA	FALSE	TRUE	upreg	5	6	NA	CT_PoiRep2PoiRep
KCTD7	3.92004715	4.29805365	0.247279565	0.176160028	680516	4	3	NA	NA	TRUE	TRUE	noChange	1	8	NA	CT_Any2Bg
KCTD8	0.63023223	0.11297848	-2.0970319	0.001181501	509376	6	7	NA	NA	TRUE	TRUE	downreg	8	8	NA	CT_Bg2Bg
KCTD9	4.2666365	6.4365042	0.706198938	5.01E-05	714642	5	11	ActiveESC	ActiveNPC	TRUE	FALSE	noChange	2	5	BT_Act2Act	CT_PoiRep2Act
KDM2A	11.0882685	7.48849785	-0.446729836	0.00264845	121683	13	5	NA	NA	TRUE	TRUE	noChange	1	8	NA	CT_Any2Bg
KDM2B	5.697031	5.21314165	-0.008974849	0.969313531	177977	3	2	ActiveESC	ActiveNPC	TRUE	TRUE	noChange	1	8	BT_Act2Act	CT_Any2Bg
KDM3A	4.8320251	4.7902213	0.098262723	0.921450476	357546	30	24	NA	ActiveNPC	FALSE	FALSE	noChange	1	5	NA	CT_Act2Act
KDM3B	18.453301	24.2133045	0.508359596	3.42E-05	598000	4	5	ActiveESC	ActiveNPC	TRUE	TRUE	noChange	1	1	BT_Act2Act	CT_Act2Act
KDM4C	2.58766985	0.917037905	-1.36716846	8.79E-15	752589	3	2	BackgroundESC	BackgroundNPC	TRUE	TRUE	noChange	1	8	BT_Bg2Bg	CT_Any2Bg
KDM5C	13.789836	12.5023485	-0.023971423	0.889038004	800360	2	4	ActiveESC	ActiveNPC	TRUE	TRUE	noChange	8	3	BT_Act2Act	CT_Bg2PoiRep
KDM6B	3.6090536	6.06443675	0.811216418	0.181155192	280286	7	2	NA	NA	TRUE	TRUE	noChange	2	2	NA	CT_PoiRep2PoiRep
KDR	22.1550635	1.95052925	-3.3409368	5.89E-50	511998	9	5	NA	NA	TRUE	TRUE	downreg	8	8	NA	CT_Bg2Bg
KEAP1	27.3929595	16.07835025	-0.649412047	1.03E-06	321928	1	1	NA	NA	TRUE	TRUE	noChange	2	2	NA	CT_PoiRep2PoiRep
KHK	2.8978906	2.3058664	-0.210680027	0.565194053	339728	19	18	NA	NA	FALSE	TRUE	noChange	7	6	NA	CT_PoiRep2PoiRep
KHNYN	6.6956145	11.490772	0.890972814	5.88E-09	211724	11	13	NA	NA	FALSE	FALSE	noChange	5	6	NA	CT_PoiRep2PoiRep
KIAA0020	28.821376	12.084845	-1.129129191	1.44E-11	751373	1	7	ActiveESC	ActiveNPC	TRUE	TRUE	noChange	1	1	BT_Act2Act	CT_Act2Act
KIAA0100	25.5920565	23.1457215	-0.028338564	0.85972059	284394	25	31	ActiveESC	ActiveNPC	TRUE	TRUE	noChange	1	1	BT_Act2Act	CT_Act2Act
KIAA0141	6.7055627	9.3909045	0.597318555	0.000307872	598901	16	15	NA	NA	FALSE	FALSE	noChange	1	1	NA	CT_Act2Act
KIAA0182	8.4276475	3.62578145	-1.089562558	2.47E-10	277859	7	9	NA	NA	TRUE	TRUE	noChange	1	2	NA	CT_Act2PoiRep
KIAA0195	8.9776365	17.142039	1.044155326	4.20E-14	296219	20	12	ActiveESC	NA	TRUE	TRUE	noChange	1	4	NA	CT_Act2PoiRep
KIAA0232	5.7314472	8.715136	0.717259009	9.22E-08	497885	2	2	NA	NA	TRUE	TRUE	noChange	8	8	NA	CT_Bg2Bg
KIAA0247	0.79575565	2.2027464	1.565160062	1.72E-11	225735	4	9	NA	NA	TRUE	FALSE	upreg	1	5	NA	CT_Act2Act
KIAA0319	0.263883625	0.210894815	-0.184772211	0.792295559	617820	12	2	NA	NA	TRUE	TRUE	noChange	1	8	NA	CT_Any2Bg
KIAA0415	3.3778228	2.4293765	-0.355012798	0.070126922	662719	3	6	NA	NA	TRUE	FALSE	noChange	2	6	NA	CT_PoiRep2PoiRep
KIAA0430	2.6712991	3.1488673	0.352280242	0.031468942	262343	2	1	NA	NA	TRUE	TRUE	noChange	8	8	NA	CT_Bg2Bg
KIAA0494	7.4767022	7.3346463	0.089031825	0.673391315	10555	7	11	NA	NA	FALSE	TRUE	noChange	7	2	NA	CT_PoiRep2PoiRep
KIAA0564	3.93341725	1.8305541	-0.979409777	6.57E-08	187869	1	1	ActiveESC	ActiveNPC	TRUE	TRUE	noChange	1	2	BT_Act2Act	CT_Act2PoiRep
KIAA0748	0.55544727	0	-5.753232689	2.62E-12	157815	11	11	BackgroundESC	BackgroundNPC	TRUE	TRUE	downreg	1	3	BT_Bg2Bg	CT_Act2PoiRep
KIAA0889	2.6613769	6.15382485	1.319677076	1.49E-25	412249	1	1	NA	NA	TRUE	TRUE	noChange	1	1	NA	CT_Act2Act
KIAA0895L	5.08667065	12.1802275	1.363225157	8.53E-12	273075	11	9	NA	NA	FALSE	TRUE	noChange	5	6	NA	CT_PoiRep2PoiRep
KIAA0907	8.9995895	9.230018	0.153534444	0.424760996	36748	16	14	NA	NA	TRUE	TRUE	noChange	1	1	NA	CT_Act2Act
KIAA0922	5.75949525	3.44232635	-0.620093043	0.000108729	543717	4	5	NA	NA	TRUE	TRUE	noChange	1	8	NA	CT_Any2Bg
KIAA0947	14.070585	9.511929	-0.444903183	0.00360797	556754	6	7	NA	NA	TRUE	TRUE	noChange	1	3	NA	CT_Act2PoiRep
KIAA1009	2.46367465	4.2246462	0.885020785	1.28E-05	635039	7	8	NA	NA	TRUE	FALSE	noChange	2	7	NA	CT_PoiRep2PoiRep
KIAA1024	0.189019205	0.270555195	0.597591047	0.34198187	252492	2	6	PoisedESC	PoisedNPC	TRUE	FALSE	noChange	8	5	BT_PoiRep2PoiRep	CT_Bg2Act
KIAA1045	0.054271575	0.1467423	1.329387604	0.10065579	761464	6	3	NA	NA	TRUE	TRUE	noChange	8	8	NA	CT_Bg2Bg
KIAA1143	14.012572	9.9877805	-0.369788618	0.00668496	450499	1	1	ActiveESC	ActiveNPC	TRUE	TRUE	noChange	3	3	BT_Act2Act	CT_PoiRep2PoiRep
KIAA1161	5.3383643	0.53271241	-3.167052507	2.10E-52	761332	8	13	NA	PoisedNPC	FALSE	FALSE	downreg	1	1	NA	CT_Act2Act
KIAA1191	20.511837	24.708019	0.384768197	0.00511718	609379	8	6	NA	NA	TRUE	TRUE	noChange	4	2	NA	CT_PoiRep2PoiRep
KIAA1217	2.12385585	2.01733975	0.041300392	0.883073227	71254	9	9	PoisedESC	PoisedNPC	TRUE	TRUE	noChange	4	6	BT_PoiRep2PoiRep	CT_PoiRep2PoiRep
KIAA1239	0.016168953	0.19305737	2.992597603	0.000125965	507303	7	10	PoisedESC	PoisedNPC	TRUE	TRUE	upreg	1	8	BT_PoiRep2PoiRep	CT_Any2Bg
KIAA1267	9.434125	11.700607	0.4261568	0.001500467	288406	15	17	ActiveESC	ActiveNPC	FALSE	FALSE	noChange	1	1	BT_Act2Act	CT_Act2Act
KIAA1324	0.042382149	0.17898807	1.933600922	0.003096278	30106	25	29	PoisedESC	NA	FALSE	FALSE	upreg	6	5	NA	CT_Act2Act
KIAA1370	0.93141417	1.74012215	0.99792786	0.001722296	244995	2	2	NA	ActiveNPC	TRUE	TRUE	noChange	8	8	NA	CT_Bg2Bg
KIAA1467	3.37989785	2.89467785	-0.103702385	0.697242498	145357	1	1	ActiveESC	ActiveNPC	TRUE	TRUE	noChange	2	2	BT_Act2Act	CT_PoiRep2PoiRep
KIAA1539	1.0376874	2.98013855	1.617945163	2.30E-12	761500	14	13	NA	ActiveNPC	TRUE	TRUE	upreg	1	1	NA	CT_Act2Act
KIAA1586	6.2662125	4.8106775	-0.260619704	0.296611702	626940	10	7	NA	NA	FALSE	FALSE	noChange	6	5	NA	CT_Act2Act
KIAA1598	5.9471235	2.97850835	-0.875175273	2.23E-07	98017	19	21	PolycombESC	NA	FALSE	FALSE	noChange	7	5	NA	CT_PoiRep2Act
KIAA1614	0.310773295	0.284665425	-0.003619769	0.994952661	44253	7	6	NA	NA	TRUE	TRUE	noChange	1	3	NA	CT_Act2PoiRep
KIAA1644	1.9954357	2.428368	0.395852693	0.060721904	435560	17	17	ActiveESC	NA	TRUE	TRUE	noChange	1	4	NA	CT_Act2PoiRep
KIAA1671	2.6028513	2.1329799	-0.169721508	0.363418557	431084	4	7	BackgroundESC	NA	TRUE	TRUE	noChange	1	1	NA	CT_Act2Act
KIAA1715	1.62209065	1.5295119	0.036456294	0.927746117	383572	5	6	NA	NA	TRUE	TRUE	noChange	8	8	NA	CT_Bg2Bg
KIAA1737	4.19497635	5.30716235	0.4523224	0.00772386	227794	18	17	ActiveESC	ActiveNPC	FALSE	TRUE	noChange	6	4	BT_Act2Act	CT_Act2PoiRep
KIAA1841	2.0746419	3.6246539	0.917473008	5.08E-09	350114	1	1	ActiveESC	ActiveNPC	TRUE	TRUE	noChange	8	8	BT_Act2Act	CT_Bg2Bg
KIAA1967	27.240879	28.2893535	0.170764395	0.194274096	713817	6	4	NA	NA	TRUE	TRUE	noChange	2	2	NA	CT_PoiRep2PoiRep
KIAA1984	1.8953043	2.2703908	0.371969225	0.124956269	784895	12	17	NA	NA	FALSE	TRUE	noChange	1	4	NA	CT_Act2PoiRep
KIAA2013	15.5103055	12.2785665	-0.218995077	0.179481394	2368	5	4	ActiveESC	NA	FALSE	TRUE	noChange	1	2	NA	CT_Act2PoiRep
KIF13A	4.43051065	2.73404245	-0.574910853	0.000112137	615786	4	5	NA	NA	TRUE	TRUE	noChange	8	3	NA	CT_Bg2PoiRep
KIF14	6.91456035	6.7895424	0.091596823	0.694575488	50461	9	5	ActiveESC	ActiveNPC	TRUE	TRUE	noChange	1	2	BT_Act2Act	CT_Act2PoiRep
KIF18B	13.907825	13.491805	0.07002458	0.755565318	288147	17	11	NA	NA	TRUE	TRUE	noChange	1	2	NA	CT_Act2PoiRep
KIF20A	27.0045175	30.305937	0.282573967	0.023325012	597963	39	26	ActiveESC	ActiveNPC	FALSE	FALSE	noChange	6	5	BT_Act2Act	CT_Act2Act
KIF21B	2.7727052	3.97216165	0.630623969	1.52E-05	50565	4	5	NA	NA	FALSE	TRUE	noChange	6	2	NA	CT_Act2PoiRep
KIF26B	0.098914193	1.84223125	4.176444697	4.53E-31	63323	12	24	NA	NA	FALSE	FALSE	upreg	6	5	NA	CT_Act2Act
KIF27	0.543135775	1.3750981	1.410914169	1.62E-05	770849	6	10	ActiveESC	ActiveNPC	TRUE	TRUE	noChange	3	3	BT_Act2Act	CT_PoiRep2PoiRep
KIF2B	0	0	NA	NA	290417	1	2	BackgroundESC	BackgroundNPC	TRUE	TRUE	noChange	1	1	BT_Bg2Bg	CT_Act2Act
KIF3C	7.94826125	7.14297675	-0.037891573	0.847215024	339439	1	1	NA	NA	TRUE	TRUE	noChange	8	8	NA	CT_Bg2Bg
KIF5B	22.583996	21.9222605	0.07326405	0.689376357	73616	2	2	NA	NA	TRUE	TRUE	noChange	1	3	NA	CT_Act2PoiRep
KIF6	0.132858715	0.156135045	0.335254653	0.623277892	621671	1	1	NA	ActiveNPC	TRUE	TRUE	noChange	8	8	NA	CT_Bg2Bg
KIFAP3	0.88944078	2.4957373	1.575588876	5.12E-09	40875	5	9	ActiveESC	BackgroundNPC	FALSE	FALSE	upreg	7	5	BT_Any2Bg	CT_PoiRep2Act
KIFC1	25.09427	36.9760205	0.673146284	1.76E-08	620142	9	8	ActiveESC	ActiveNPC	TRUE	TRUE	noChange	1	1	BT_Act2Act	CT_Act2Act
KIFC3	2.1727142	2.47869235	0.297377148	0.3276651	270307	9	4	NA	NA	TRUE	TRUE	noChange	1	2	NA	CT_Act2PoiRep
KIR3DX1	0.10161641	0.005262349	-2.502457443	0.014884287	331187	3	3	BackgroundESC	PolycombNPC	TRUE	TRUE	noChange	8	8	BT_Bg2PoiRep	CT_Bg2Bg
KIRREL	8.5120535	14.991814	0.930649832	5.21E-14	37256	11	13	NA	NA	FALSE	FALSE	noChange	6	5	NA	CT_Act2Act
KIRREL2	0.49621615	3.220455	2.72428707	5.94E-16	327719	12	10	PoisedESC	PoisedNPC	TRUE	TRUE	upreg	4	6	BT_PoiRep2PoiRep	CT_PoiRep2PoiRep
KIRREL3	0.031729235	0.397242725	3.309954466	2.73E-07	139273	5	4	NA	NA	TRUE	TRUE	upreg	3	1	NA	CT_PoiRep2Act
KITLG	3.3268075	2.64917625	-0.207586262	0.387547489	168625	1	2	PoisedESC	ActiveNPC	TRUE	TRUE	noChange	8	1	BT_PoiRep2Act	CT_Bg2Act
KL	0.002829207	0.002580546	-0.004838176	0.994952661	184987	4	5	PoisedESC	PoisedNPC	TRUE	TRUE	noChange	1	1	BT_PoiRep2PoiRep	CT_Act2Act
KLC4	3.42540575	4.13349045	0.38308804	0.043302617	622559	9	5	BackgroundESC	NA	TRUE	TRUE	noChange	1	1	NA	CT_Act2Act
KLF10	6.00905155	3.1881673	-0.783220904	0.000578585	737858	6	7	NA	NA	TRUE	FALSE	noChange	2	7	NA	CT_PoiRep2PoiRep
KLF14	0	0	NA	NA	699365	8	12	PoisedESC	PoisedNPC	FALSE	TRUE	noChange	7	1	BT_PoiRep2PoiRep	CT_PoiRep2Act
KLF15	1.4454252	2.14769835	0.672122662	0.035360412	474408	3	7	NA	NA	TRUE	TRUE	noChange	1	2	NA	CT_Act2PoiRep
KLF3	3.49113885	7.0471805	1.125910221	7.43E-13	507731	21	31	NA	ActiveNPC	FALSE	FALSE	noChange	6	5	NA	CT_Act2Act
KLF4	0.72972633	0.11143759	-2.382693673	1.46E-05	777587	4	7	PoisedESC	PoisedNPC	TRUE	TRUE	downreg	8	3	BT_PoiRep2PoiRep	CT_Bg2PoiRep
KLF6	3.72366105	4.4875135	0.38314356	0.028491235	65405	2	11	NA	NA	TRUE	TRUE	noChange	1	3	NA	CT_Act2PoiRep
KLF7	4.17723365	3.01577625	-0.348296119	0.117043415	393432	16	20	NA	ActiveNPC	FALSE	TRUE	noChange	1	1	NA	CT_Act2Act
KLF9	0.086488018	0.082661185	0.044042355	0.973756391	766538	2	4	NA	PoisedNPC	TRUE	TRUE	noChange	1	1	NA	CT_Act2Act
KLHDC1	0.00498923	0.075839369	1.728719544	0.141539781	219681	6	3	NA	NA	TRUE	TRUE	noChange	1	1	NA	CT_Act2Act
KLHDC10	3.3148167	4.5375235	0.562611961	0.004501423	699184	7	26	ActiveESC	ActiveNPC	TRUE	TRUE	noChange	3	3	BT_Act2Act	CT_PoiRep2PoiRep
KLHDC4	10.2849205	6.03003225	-0.647894199	0.000585499	278297	7	4	ActiveESC	ActiveNPC	TRUE	TRUE	noChange	1	4	BT_Act2Act	CT_Act2PoiRep
KLHDC9	2.03976965	4.5979991	1.263761399	7.22E-06	38177	19	15	NA	NA	FALSE	TRUE	noChange	1	3	NA	CT_Act2PoiRep
KLHL10	0.094607683	0.067336137	-0.245138969	0.857936779	287552	7	7	NA	NA	TRUE	FALSE	noChange	1	7	NA	CT_Act2PoiRep
KLHL11	1.20886965	1.56800575	0.474751687	0.274647686	287555	8	6	NA	ActiveNPC	TRUE	FALSE	noChange	1	7	NA	CT_Act2PoiRep
KLHL15	2.3325574	3.6435695	0.754793341	6.01E-05	791819	10	7	PoisedESC	NA	TRUE	TRUE	noChange	1	1	NA	CT_Act2Act
KLHL20	2.79589875	3.51452935	0.438478231	0.060868666	42063	7	9	NA	NA	TRUE	TRUE	noChange	1	1	NA	CT_Act2Act
KLHL24	1.83365535	2.89358975	0.767413989	0.003552669	492232	9	8	ActiveESC	ActiveNPC	TRUE	TRUE	noChange	1	8	BT_Act2Act	CT_Any2Bg
KLHL25	4.9377965	8.4118107	0.877955188	4.99E-07	254219	1	3	NA	NA	TRUE	TRUE	noChange	1	1	NA	CT_Act2Act
KLHL3	1.283973	1.2847518	0.119086539	0.697242498	597834	5	9	NA	ActiveNPC	TRUE	TRUE	noChange	1	8	NA	CT_Any2Bg
KLHL32	0.094847422	0.15663887	0.704333639	0.502887637	638950	5	7	NA	ActiveNPC	TRUE	TRUE	noChange	1	3	NA	CT_Act2PoiRep
KLHL34	0.050960911	0.029702451	-0.348233271	0.80557092	791118	2	1	BackgroundESC	PolycombNPC	TRUE	TRUE	noChange	8	3	BT_Bg2PoiRep	CT_Bg2PoiRep
KLHL38	0.007566914	0	-0.324142841	0.697242498	744631	1	4	BackgroundESC	PolycombNPC	TRUE	TRUE	noChange	8	3	BT_Bg2PoiRep	CT_Bg2PoiRep
KLHL6	0.077080078	0.014699371	-1.763128955	0.062780187	492212	5	3	NA	NA	TRUE	TRUE	noChange	1	8	NA	CT_Any2Bg
KLK11	0	0	NA	NA	330484	1	2	NA	NA	TRUE	TRUE	noChange	2	4	NA	CT_PoiRep2PoiRep
KLK13	0.68973957	0	-4.644467627	2.81E-07	330488	2	2	NA	PoisedNPC	TRUE	TRUE	downreg	3	4	NA	CT_PoiRep2PoiRep
KLK14	0.21550475	0.143860311	-0.31124558	0.815181009	330493	1	3	NA	PoisedNPC	TRUE	TRUE	noChange	8	6	NA	CT_Bg2PoiRep
KLK4	0	0	NA	NA	330470	2	3	NA	NA	TRUE	TRUE	noChange	4	6	NA	CT_PoiRep2PoiRep
KLK6	0.072670222	0.272830425	1.498973031	0.148243173	330477	1	2	ActiveESC	NA	TRUE	TRUE	noChange	3	3	NA	CT_PoiRep2PoiRep
KLK9	0	0.009642042	0.325602119	0.697242498	330481	1	1	NA	NA	TRUE	TRUE	noChange	8	3	NA	CT_Bg2PoiRep
KLRB1	0.010357476	0.029914731	0.367930865	0.75450895	144283	5	1	BackgroundESC	BackgroundNPC	TRUE	TRUE	noChange	8	8	BT_Bg2Bg	CT_Bg2Bg
KLRC1	0	0	NA	NA	144583	3	4	BackgroundESC	BackgroundNPC	TRUE	TRUE	noChange	8	8	BT_Bg2Bg	CT_Bg2Bg
KNCN	0	0.005678853	0.325602119	0.697242498	10512	3	7	NA	PoisedNPC	TRUE	TRUE	noChange	2	2	NA	CT_PoiRep2PoiRep
KPNB1	140.410035	89.547575	-0.528893428	0.000182364	288774	11	10	ActiveESC	ActiveNPC	TRUE	FALSE	noChange	1	1	BT_Act2Act	CT_Act2Act
KRCC1	4.5528791	6.45829875	0.617145278	0.01531812	357974	16	18	ActiveESC	ActiveNPC	TRUE	TRUE	noChange	3	4	BT_Act2Act	CT_PoiRep2PoiRep
KRI1	12.1643755	8.394501	-0.41771675	0.007997046	321937	3	5	NA	NA	TRUE	FALSE	noChange	2	7	NA	CT_PoiRep2PoiRep
KRT12	0	0.014331009	0.38601193	0.697242498	287322	3	2	PolycombESC	NA	TRUE	TRUE	noChange	1	2	NA	CT_Act2PoiRep
KRT14	0	0	NA	NA	287509	1	2	NA	NA	TRUE	TRUE	noChange	8	8	NA	CT_Bg2Bg
KRT15	0.066248864	0.008062811	-1.938031212	0.063649189	287494	6	12	NA	NA	TRUE	TRUE	noChange	3	3	NA	CT_PoiRep2PoiRep
KRT2	0	0	NA	NA	157249	15	10	BackgroundESC	PolycombNPC	TRUE	TRUE	noChange	1	6	BT_Bg2PoiRep	CT_Act2PoiRep
KRT20	0	0	NA	NA	287327	8	11	BackgroundESC	BackgroundNPC	TRUE	TRUE	noChange	1	6	BT_Bg2Bg	CT_Act2PoiRep
KRT23	0	0.006735998	0.325602119	0.697242498	287340	9	5	NA	NA	TRUE	TRUE	noChange	1	3	NA	CT_Act2PoiRep
KRT26	0	0	NA	NA	287298	5	4	BackgroundESC	BackgroundNPC	TRUE	FALSE	noChange	1	7	BT_Bg2Bg	CT_Act2PoiRep
KRT27	0	0	NA	NA	287300	6	11	BackgroundESC	BackgroundNPC	FALSE	FALSE	noChange	6	7	BT_Bg2Bg	CT_Act2PoiRep
KRT28	0	0	NA	NA	287304	10	20	BackgroundESC	PolycombNPC	FALSE	FALSE	noChange	6	4	BT_Bg2PoiRep	CT_Act2PoiRep
KRT31	0	0	NA	NA	287464	17	13	BackgroundESC	NA	FALSE	TRUE	noChange	7	3	NA	CT_PoiRep2PoiRep
KRT33B	0	0	NA	NA	287456	25	21	BackgroundESC	BackgroundNPC	FALSE	TRUE	noChange	5	3	BT_Bg2Bg	CT_PoiRep2PoiRep
KRT34	0	0	NA	NA	287462	5	2	BackgroundESC	PolycombNPC	TRUE	TRUE	noChange	3	3	BT_Bg2PoiRep	CT_PoiRep2PoiRep
KRT36	0	0	NA	NA	287488	1	3	PolycombESC	PolycombNPC	TRUE	TRUE	noChange	3	3	BT_PoiRep2PoiRep	CT_PoiRep2PoiRep
KRT37	0	0	NA	NA	287470	16	10	BackgroundESC	PolycombNPC	TRUE	TRUE	noChange	3	6	BT_Bg2PoiRep	CT_PoiRep2PoiRep
KRT38	0	0	NA	NA	287474	17	12	BackgroundESC	PolycombNPC	FALSE	TRUE	noChange	5	3	BT_Bg2PoiRep	CT_PoiRep2PoiRep
KRT4	0.004528268	0	-0.324142841	0.697242498	157282	5	7	BackgroundESC	NA	TRUE	TRUE	noChange	4	3	NA	CT_PoiRep2PoiRep
KRT40	0	0	NA	NA	287355	9	8	BackgroundESC	BackgroundNPC	TRUE	TRUE	noChange	1	3	BT_Bg2Bg	CT_Act2PoiRep
KRT5	0.003494321	0	-0.324142841	0.697242498	157213	3	3	ActiveESC	NA	TRUE	TRUE	noChange	8	3	NA	CT_Bg2PoiRep
KRT71	0	0	NA	NA	157224	24	16	BackgroundESC	PoisedNPC	FALSE	TRUE	noChange	1	3	BT_Bg2PoiRep	CT_Act2PoiRep
KRT74	0	0	NA	NA	157227	5	2	NA	PolycombNPC	TRUE	TRUE	noChange	8	2	NA	CT_Bg2PoiRep
KRT75	0	0	NA	NA	157186	25	17	NA	NA	FALSE	TRUE	noChange	6	6	NA	CT_Act2PoiRep
KRT78	0	0	NA	NA	157290	5	11	ActiveESC	NA	TRUE	TRUE	noChange	3	3	NA	CT_PoiRep2PoiRep
KRT79	0	0	NA	NA	157288	12	11	ActiveESC	PoisedNPC	TRUE	FALSE	noChange	3	4	BT_Act2PoiRep	CT_PoiRep2PoiRep
KRT80	0.02292784	0.019915646	-0.046333832	0.979375367	157121	2	1	NA	NA	FALSE	TRUE	noChange	6	3	NA	CT_Act2PoiRep
KRT82	0	0	NA	NA	157178	10	12	PolycombESC	NA	FALSE	TRUE	noChange	6	2	NA	CT_Act2PoiRep
KRT83	0	0	NA	NA	157155	15	8	PolycombESC	PoisedNPC	FALSE	TRUE	noChange	6	8	BT_PoiRep2PoiRep	CT_Any2Bg
KRT84	0	0	NA	NA	157170	42	34	NA	NA	FALSE	TRUE	noChange	6	6	NA	CT_Act2PoiRep
KRT9	0	0	NA	NA	287508	6	4	NA	NA	TRUE	TRUE	noChange	3	8	NA	CT_Any2Bg
KRTAP1-3	0	0	NA	NA	287370	5	4	ActiveESC	BackgroundNPC	TRUE	TRUE	noChange	3	2	BT_Any2Bg	CT_PoiRep2PoiRep
KRTAP10-1	0	0.011258828	0.315229198	0.697242498	428829	7	3	NA	NA	FALSE	TRUE	noChange	1	2	NA	CT_Act2PoiRep
KRTAP16-1	0	0	NA	NA	287439	2	3	BackgroundESC	NA	TRUE	TRUE	noChange	8	2	NA	CT_Bg2PoiRep
KRTAP17-1	0	0	NA	NA	287442	4	1	NA	PolycombNPC	TRUE	TRUE	noChange	3	8	NA	CT_Any2Bg
KRTAP2-1	0	0	NA	NA	287371	7	8	BackgroundESC	BackgroundNPC	FALSE	TRUE	noChange	6	3	BT_Bg2Bg	CT_Act2PoiRep
KRTAP2-4	0	0	NA	NA	287376	1	1	BackgroundESC	BackgroundNPC	TRUE	TRUE	noChange	8	8	BT_Bg2Bg	CT_Bg2Bg
KRTAP20-1	0	0	NA	NA	425079	3	2	BackgroundESC	BackgroundNPC	TRUE	TRUE	noChange	1	8	BT_Bg2Bg	CT_Any2Bg
KRTAP21-1	0	0	NA	NA	425125	2	1	BackgroundESC	BackgroundNPC	TRUE	TRUE	noChange	8	8	BT_Bg2Bg	CT_Bg2Bg
KRTAP21-3	0	0	NA	NA	425114	2	1	BackgroundESC	BackgroundNPC	TRUE	TRUE	noChange	8	8	BT_Bg2Bg	CT_Bg2Bg
KRTAP22-2	0	0	NA	NA	425071	1	1	BackgroundESC	BackgroundNPC	TRUE	TRUE	noChange	8	8	BT_Bg2Bg	CT_Bg2Bg
KRTAP27-1	0	0	NA	NA	424978	1	4	BackgroundESC	BackgroundNPC	TRUE	TRUE	noChange	8	8	BT_Bg2Bg	CT_Bg2Bg
KRTAP3-1	0	0	NA	NA	287362	1	3	ActiveESC	NA	TRUE	TRUE	noChange	1	3	NA	CT_Act2PoiRep
KRTAP3-2	0	0.019768028	0.315229198	0.697242498	287360	7	4	BackgroundESC	BackgroundNPC	FALSE	TRUE	noChange	6	2	BT_Bg2Bg	CT_Act2PoiRep
KRTAP4-1	0.036255335	0	-0.410898169	0.694575488	287410	4	5	ActiveESC	ActiveNPC	TRUE	TRUE	noChange	3	8	BT_Act2Act	CT_Any2Bg
KRTAP4-5	0	0	NA	NA	287405	4	3	ActiveESC	NA	TRUE	TRUE	noChange	8	1	NA	CT_Bg2Act
KRTAP4-6	0	0	NA	NA	287402	6	4	BackgroundESC	BackgroundNPC	TRUE	TRUE	noChange	3	3	BT_Bg2Bg	CT_PoiRep2PoiRep
KRTAP9-6	0.080284945	0	-1.168926254	0.319715396	287431	1	3	BackgroundESC	BackgroundNPC	TRUE	TRUE	noChange	8	3	BT_Bg2Bg	CT_Bg2PoiRep
KRTCAP2	6.431923	8.16843675	0.461220624	0.006381826	36610	3	2	NA	NA	TRUE	TRUE	noChange	3	1	NA	CT_PoiRep2Act
KRTCAP3	10.185098	0.817343325	-3.443561011	2.88E-34	339801	7	10	NA	NA	TRUE	TRUE	downreg	1	1	NA	CT_Act2Act
KRTDAP	0.13557286	0	-1.02168219	0.38349394	327657	15	12	NA	PoisedNPC	FALSE	TRUE	noChange	6	6	NA	CT_Act2PoiRep
KTN1	11.5122065	8.756692	-0.275853192	0.139666598	221432	1	3	BackgroundESC	NA	TRUE	TRUE	noChange	8	8	NA	CT_Bg2Bg
L3MBTL3	3.0940046	2.395309	-0.253406285	0.374818869	649572	1	1	BackgroundESC	BackgroundNPC	TRUE	TRUE	noChange	8	2	BT_Bg2Bg	CT_Bg2PoiRep
LACC1	0.8271311	0.22151477	-1.694629539	0.000100495	188496	3	1	NA	NA	TRUE	TRUE	downreg	2	1	NA	CT_PoiRep2Act
LACRT	0	0	NA	NA	157712	2	4	PolycombESC	PolycombNPC	TRUE	TRUE	noChange	8	3	BT_PoiRep2PoiRep	CT_Bg2PoiRep
LACTBL1	0	0	NA	NA	4943	9	8	NA	NA	TRUE	TRUE	noChange	1	4	NA	CT_Act2PoiRep
LALBA	0.012026964	0	-0.324142841	0.697242498	156296	4	4	BackgroundESC	BackgroundNPC	TRUE	FALSE	noChange	2	5	BT_Bg2Bg	CT_PoiRep2Act
LAMA3	0.139167468	0.095235835	-0.405320419	0.628486426	302976	4	2	PoisedESC	PoisedNPC	TRUE	TRUE	noChange	8	3	BT_PoiRep2PoiRep	CT_Bg2PoiRep
LAMA4	0.15818165	0.24209451	0.683889995	0.281428605	643702	4	6	PoisedESC	PoisedNPC	TRUE	FALSE	noChange	8	5	BT_PoiRep2PoiRep	CT_Bg2Act
LAMA5	15.1076915	6.0930338	-1.18671336	1.44E-21	418868	11	8	NA	NA	FALSE	FALSE	noChange	1	7	NA	CT_Act2PoiRep
LAMB1	24.9396115	24.8012295	0.109802539	0.507608316	692200	2	5	PoisedESC	PoisedNPC	TRUE	TRUE	noChange	1	1	BT_PoiRep2PoiRep	CT_Act2Act
LAMB2	8.0500285	13.1237495	0.818173711	6.07E-11	451492	4	6	NA	NA	FALSE	FALSE	noChange	6	5	NA	CT_Act2Act
LAMB4	0.038371306	0.003899509	-1.582378193	0.186507819	692242	3	6	BackgroundESC	BackgroundNPC	TRUE	TRUE	noChange	1	1	BT_Bg2Bg	CT_Act2Act
LAMC1	35.2295245	22.3991845	-0.532360887	8.10E-05	44862	23	17	NA	ActiveNPC	FALSE	TRUE	noChange	1	1	NA	CT_Act2Act
LAMC2	2.23078205	0.32159697	-2.617232259	5.44E-17	44909	3	1	NA	NA	TRUE	TRUE	downreg	8	1	NA	CT_Bg2Act
LAMP3	0.143749625	0.053171692	-1.025803468	0.335699367	492110	3	7	PoisedESC	NA	TRUE	TRUE	noChange	1	1	NA	CT_Act2Act
LAMTOR1	20.8597935	16.9736225	-0.17890601	0.275808793	122704	1	2	ActiveESC	ActiveNPC	TRUE	TRUE	noChange	8	8	BT_Act2Act	CT_Bg2Bg
LARGE	6.4576395	8.436675	0.49902182	0.000360668	433266	2	10	ActiveESC	ActiveNPC	TRUE	FALSE	noChange	1	5	BT_Act2Act	CT_Act2Act
LARP1	45.588709	23.107968	-0.860217394	3.98E-13	602789	11	6	ActiveESC	ActiveNPC	TRUE	FALSE	noChange	1	5	BT_Act2Act	CT_Act2Act
LARP7	91.3261975	22.341356	-1.892486168	9.73E-21	530562	13	20	ActiveESC	ActiveNPC	TRUE	FALSE	downreg	1	1	BT_Act2Act	CT_Act2Act
LAX1	0.010903825	0	-0.455291738	0.673391315	51242	3	3	ActiveESC	NA	TRUE	TRUE	noChange	8	2	NA	CT_Bg2PoiRep
LAYN	0.664524135	0.346083715	-0.749059695	0.255750299	134928	1	2	PoisedESC	PoisedNPC	TRUE	TRUE	noChange	1	8	BT_PoiRep2PoiRep	CT_Any2Bg
LBH	8.9094365	2.37075725	-1.773923077	8.12E-19	340591	4	2	NA	PoisedNPC	TRUE	TRUE	downreg	8	8	NA	CT_Bg2Bg
LBR	24.0603945	21.2801485	-0.058715292	0.794203065	57699	6	8	PolycombESC	NA	TRUE	FALSE	noChange	1	5	NA	CT_Act2Act
LBX2	0.16950248	0.086193158	-0.694108501	0.523328795	353934	7	7	NA	NA	FALSE	TRUE	noChange	6	4	NA	CT_Act2PoiRep
LCA5	0.61498293	1.02864835	0.83687173	0.011430605	633542	4	7	ActiveESC	ActiveNPC	TRUE	TRUE	noChange	8	1	BT_Act2Act	CT_Bg2Act
LCAT	3.3652035	2.8150144	-0.136962803	0.733240532	273233	2	2	NA	NA	TRUE	TRUE	noChange	8	3	NA	CT_Bg2PoiRep
LCE1F	0	0	NA	NA	36051	4	4	BackgroundESC	BackgroundNPC	TRUE	TRUE	noChange	8	8	BT_Bg2Bg	CT_Bg2Bg
LCE3A	0	0	NA	NA	36011	8	7	BackgroundESC	BackgroundNPC	TRUE	TRUE	noChange	8	8	BT_Bg2Bg	CT_Bg2Bg
LCE3D	0	0	NA	NA	35994	5	7	BackgroundESC	BackgroundNPC	TRUE	TRUE	noChange	8	8	BT_Bg2Bg	CT_Bg2Bg
LCE5A	0	0	NA	NA	35972	1	1	BackgroundESC	BackgroundNPC	TRUE	TRUE	noChange	8	8	BT_Bg2Bg	CT_Bg2Bg
LCE6A	0	0	NA	NA	36072	1	2	BackgroundESC	BackgroundNPC	TRUE	TRUE	noChange	8	8	BT_Bg2Bg	CT_Bg2Bg
LCK	5.6072885	0.164406428	-4.120244281	2.37E-08	6967	3	2	ActiveESC	PoisedNPC	TRUE	TRUE	downreg	8	8	BT_Act2PoiRep	CT_Bg2Bg
LCN2	0.04611615	0	-1.042591269	0.373681478	783266	2	2	NA	NA	TRUE	TRUE	noChange	8	1	NA	CT_Bg2Act
LCORL	2.1945873	3.25853585	0.679768238	0.000109384	501128	12	12	NA	NA	TRUE	FALSE	noChange	3	5	NA	CT_PoiRep2Act
LCT	0.019698049	0.01107707	-0.381322531	0.784450943	370563	18	14	BackgroundESC	BackgroundNPC	TRUE	TRUE	noChange	3	4	BT_Bg2Bg	CT_PoiRep2PoiRep
LDB1	20.0628825	34.39273	0.888803525	5.51E-11	93444	2	2	ActiveESC	ActiveNPC	TRUE	TRUE	noChange	3	3	BT_Act2Act	CT_PoiRep2PoiRep
LDB2	6.136466	2.63361625	-1.095525278	1.74E-10	500784	11	5	ActiveESC	ActiveNPC	FALSE	TRUE	noChange	6	1	BT_Act2Act	CT_Act2Act
LDHA	121.856145	17.1054545	-2.585837699	4.56E-10	107464	4	1	NA	NA	TRUE	TRUE	downreg	2	8	NA	CT_Any2Bg
LDHB	348.57301	220.83591	-0.539614141	1.99E-07	148084	7	6	BackgroundESC	BackgroundNPC	TRUE	TRUE	noChange	1	8	BT_Bg2Bg	CT_Any2Bg
LDLRAD1	0	0	NA	NA	12530	4	3	NA	NA	TRUE	TRUE	noChange	1	8	NA	CT_Any2Bg
LDLRAD3	4.53103415	12.43189375	1.565652178	1.55E-28	113060	16	40	NA	NA	FALSE	FALSE	upreg	6	1	NA	CT_Act2Act
LECT1	23.3855935	1.430804385	-3.1498499	8.79E-05	191229	23	24	NA	NA	TRUE	FALSE	downreg	4	6	NA	CT_PoiRep2PoiRep
LEFTY1	146.61056	0.097655993	-9.948625674	7.36E-172	57826	19	12	NA	PoisedNPC	TRUE	FALSE	downreg	1	5	NA	CT_Act2Act
LELP1	0	0	NA	NA	36177	11	3	BackgroundESC	BackgroundNPC	TRUE	TRUE	noChange	8	8	BT_Bg2Bg	CT_Bg2Bg
LEMD2	6.504719	6.071902	0.0157524	0.947997601	620207	39	36	NA	NA	FALSE	TRUE	noChange	6	2	NA	CT_Act2PoiRep
LENG1	4.70754875	4.3717907	0.012940165	0.978025545	331123	4	5	NA	ActiveNPC	TRUE	TRUE	noChange	1	3	NA	CT_Act2PoiRep
LENG8	18.5729275	28.7842445	0.742946378	4.99E-06	331172	5	1	ActiveESC	ActiveNPC	TRUE	TRUE	noChange	1	1	BT_Act2Act	CT_Act2Act
LEO1	13.664034	9.187204	-0.453851156	0.004141773	244766	2	2	ActiveESC	ActiveNPC	TRUE	TRUE	noChange	1	8	BT_Act2Act	CT_Any2Bg
LEP	0.00438527	0	-0.324142841	0.697242498	698766	7	14	PolycombESC	PolycombNPC	FALSE	FALSE	noChange	7	4	BT_PoiRep2PoiRep	CT_PoiRep2PoiRep
LEPR	0.5606412	0.764298415	0.551103266	0.085446608	16000	1	2	NA	ActiveNPC	TRUE	TRUE	noChange	8	8	NA	CT_Bg2Bg
LEPREL4	6.74054965	10.1697495	0.704953805	3.57E-05	287550	12	7	NA	NA	TRUE	TRUE	noChange	1	2	NA	CT_Act2PoiRep
LETM2	0.375010485	0.5660343	0.683111209	0.128432506	718429	7	4	NA	NA	FALSE	TRUE	noChange	6	1	NA	CT_Act2Act
LETMD1	1.8619453	2.02691425	0.234127638	0.526587873	156888	2	8	ActiveESC	ActiveNPC	TRUE	FALSE	noChange	1	6	BT_Act2Act	CT_Act2PoiRep
LFNG	2.52257225	22.8375005	3.258850597	4.80E-60	662182	6	7	NA	PoisedNPC	TRUE	TRUE	upreg	1	1	NA	CT_Act2Act
LGI2	0.835003645	1.11222385	0.519199916	0.091706246	503457	4	6	PoisedESC	NA	TRUE	FALSE	noChange	1	5	NA	CT_Act2Act
LGR5	0.184437628	1.39929335	2.808658866	9.89E-09	162952	1	1	PoisedESC	PoisedNPC	TRUE	TRUE	upreg	8	8	BT_PoiRep2PoiRep	CT_Bg2Bg
LGR6	0.15780906	0.072247378	-0.829254843	0.397791099	50840	8	10	NA	NA	FALSE	TRUE	noChange	7	3	NA	CT_PoiRep2PoiRep
LHFP	6.686125	11.623293	0.908473201	0.000208469	187113	12	7	PoisedESC	NA	TRUE	TRUE	noChange	4	8	NA	CT_Any2Bg
LHFPL1	0.508611245	0.37110211	-0.301149761	0.728719378	817482	1	1	NA	ActiveNPC	TRUE	TRUE	noChange	8	3	NA	CT_Bg2PoiRep
LHFPL2	5.5783905	3.5333136	-0.539691524	0.003711649	579173	2	3	NA	NA	TRUE	TRUE	noChange	8	1	NA	CT_Bg2Act
LHFPL3	0.009206645	0.06297768	1.339479368	0.286307139	691091	5	4	PoisedESC	PoisedNPC	TRUE	TRUE	noChange	3	3	BT_PoiRep2PoiRep	CT_PoiRep2PoiRep
LHX1	0.34015266	0.082358978	-1.691889034	0.018518149	286516	54	51	NA	PoisedNPC	FALSE	FALSE	noChange	6	4	NA	CT_Act2PoiRep
LHX2	0.29064126	2.56661535	3.103213096	6.92E-12	782356	34	22	PoisedESC	NA	FALSE	FALSE	upreg	6	1	NA	CT_Act2Act
LHX4	1.65957215	0.52512646	-1.508704529	3.14E-07	44065	3	6	NA	NA	TRUE	TRUE	downreg	8	1	NA	CT_Bg2Act
LHX6	0.282647295	0.043628374	-2.279097902	0.000545604	781834	5	3	PoisedESC	PoisedNPC	TRUE	TRUE	downreg	4	2	BT_PoiRep2PoiRep	CT_PoiRep2PoiRep
LHX9	0.002109192	0.021050318	1.485108357	0.222954167	49626	13	15	PoisedESC	PoisedNPC	TRUE	TRUE	noChange	8	1	BT_PoiRep2PoiRep	CT_Bg2Act
LIF	1.032267585	0.49111435	-0.914063651	0.033505608	432438	10	6	NA	NA	TRUE	TRUE	noChange	8	1	NA	CT_Bg2Act
LIG3	11.075861	9.1171695	-0.164449986	0.342359057	285987	3	9	ActiveESC	ActiveNPC	TRUE	TRUE	noChange	8	4	BT_Act2Act	CT_Bg2PoiRep
LIMA1	7.11107815	3.37424935	-0.951792148	3.18E-08	156706	3	3	NA	PoisedNPC	TRUE	TRUE	noChange	8	3	NA	CT_Bg2PoiRep
LIMCH1	3.9962475	1.34274678	-1.31029395	0.046065159	508429	17	15	PoisedESC	PoisedNPC	FALSE	FALSE	noChange	5	4	BT_PoiRep2PoiRep	CT_PoiRep2PoiRep
LIMD1	3.87399805	1.57731075	-1.167815159	1.15E-11	450699	6	7	ActiveESC	NA	FALSE	TRUE	noChange	4	4	NA	CT_PoiRep2PoiRep
LIMD2	23.364882	12.352148	-0.799218982	9.28E-08	293110	7	4	NA	NA	TRUE	TRUE	noChange	1	2	NA	CT_Act2PoiRep
LIMK2	8.644856	5.51251485	-0.529077332	0.001751231	432615	4	4	NA	NA	TRUE	TRUE	noChange	1	4	NA	CT_Act2PoiRep
LIMS2	0.44341748	0.157830455	-1.313979963	0.002054703	368257	4	9	NA	PoisedNPC	TRUE	TRUE	noChange	1	1	NA	CT_Act2Act
LIN28A	250.319	141.314545	-0.702653918	4.14E-06	5751	9	10	ActiveESC	ActiveNPC	FALSE	FALSE	noChange	7	4	BT_Act2Act	CT_PoiRep2PoiRep
LIN28B	22.4822185	17.7831145	-0.222104795	0.193884214	641555	2	3	ActiveESC	ActiveNPC	TRUE	TRUE	noChange	1	1	BT_Act2Act	CT_Act2Act
LIN7C	2.9652026	1.2906457	-1.070222155	2.54E-06	110370	2	4	ActiveESC	ActiveNPC	TRUE	TRUE	noChange	8	1	BT_Act2Act	CT_Bg2Act
LIN9	3.1087732	2.61375655	-0.131425153	0.689212172	57917	21	13	NA	NA	FALSE	TRUE	noChange	6	3	NA	CT_Act2PoiRep
LINGO1	7.3053268	16.353332	1.274756208	1.98E-15	252069	7	12	NA	NA	TRUE	FALSE	noChange	1	7	NA	CT_Act2PoiRep
LINGO4	0	0	NA	NA	35768	2	1	BackgroundESC	NA	TRUE	TRUE	noChange	8	1	NA	CT_Bg2Act
LINS	0.83056739	0.8343608	0.118528949	0.746587257	258460	2	3	ActiveESC	ActiveNPC	TRUE	TRUE	noChange	8	3	BT_Act2Act	CT_Bg2PoiRep
LIPC	0.016245249	0.009559382	-0.20718606	0.88239696	246772	1	1	BackgroundESC	ActiveNPC	TRUE	TRUE	noChange	8	1	BT_Bg2Act	CT_Bg2Act
LIPJ	0.013166612	0	-0.502006728	0.650345701	89545	1	3	BackgroundESC	BackgroundNPC	TRUE	TRUE	noChange	8	8	BT_Bg2Bg	CT_Bg2Bg
LIPT1	1.5549876	1.18896515	-0.262111406	0.612491472	359881	2	2	ActiveESC	ActiveNPC	TRUE	TRUE	noChange	8	1	BT_Act2Act	CT_Bg2Act
LITAF	61.602339	22.961848	-1.297603226	8.07E-20	261262	4	3	NA	NA	TRUE	TRUE	noChange	1	3	NA	CT_Act2PoiRep
LIX1	0.134406515	20.141719	7.200424807	2.43E-131	585081	11	27	BackgroundESC	ActiveNPC	TRUE	TRUE	upreg	8	1	BT_Bg2Act	CT_Bg2Act
LLGL1	17.4547265	28.2256805	0.807890934	1.26E-11	282979	24	18	ActiveESC	ActiveNPC	TRUE	FALSE	noChange	1	5	BT_Act2Act	CT_Act2Act
LLGL2	7.995532	3.0825118	-1.241446079	1.47E-08	296227	12	7	NA	NA	FALSE	TRUE	noChange	6	4	NA	CT_Act2PoiRep
LMAN1L	0.021078237	0.016996768	-0.084334593	0.960483189	251340	7	5	ActiveESC	NA	TRUE	TRUE	noChange	1	1	NA	CT_Act2Act
LMAN2	43.344938	27.297444	-0.548026132	5.05E-06	609549	8	10	NA	NA	TRUE	FALSE	noChange	1	7	NA	CT_Act2PoiRep
LMAN2L	8.7338815	11.281099	0.484378479	0.002944232	359245	28	37	ActiveESC	ActiveNPC	TRUE	FALSE	noChange	1	6	BT_Act2Act	CT_Act2PoiRep
LMBR1L	3.1372994	6.4118982	1.134063726	4.20E-09	156421	6	14	NA	NA	TRUE	FALSE	noChange	3	5	NA	CT_PoiRep2Act
LMF1	1.139759575	2.7093256	1.325839096	0.000319489	258951	5	3	NA	NA	TRUE	TRUE	noChange	1	4	NA	CT_Act2PoiRep
LMF2	9.37822	12.3090155	0.502521251	0.004834688	436777	7	6	NA	NA	TRUE	TRUE	noChange	1	1	NA	CT_Act2Act
LMO2	0.19875116	0.355632575	0.806356806	0.390563404	112447	4	3	NA	NA	TRUE	TRUE	noChange	2	1	NA	CT_PoiRep2Act
LMO4	11.0653405	10.894081	0.091159752	0.697242498	23210	5	8	ActiveESC	ActiveNPC	TRUE	TRUE	noChange	1	1	BT_Act2Act	CT_Act2Act
LMOD1	0.1817639	0.537933825	1.54550466	0.012968725	50811	4	6	PoisedESC	NA	TRUE	FALSE	noChange	1	5	NA	CT_Act2Act
LMTK2	5.3846015	3.60092405	-0.459263979	0.009129624	689710	7	8	ActiveESC	ActiveNPC	TRUE	FALSE	noChange	1	5	BT_Act2Act	CT_Act2Act
LNPEP	0.461133085	0.973824125	1.169537721	2.85E-06	585013	2	4	NA	NA	TRUE	TRUE	noChange	1	1	NA	CT_Act2Act
LNX1	1.1499978	0.919880485	-0.200787446	0.632693614	511540	1	1	NA	NA	TRUE	TRUE	noChange	8	2	NA	CT_Bg2PoiRep
LNX2	3.27523085	1.9524732	-0.625326288	0.007258766	183376	2	3	NA	ActiveNPC	TRUE	TRUE	noChange	2	4	NA	CT_PoiRep2PoiRep
LONRF1	7.71221125	5.15909535	-0.461468018	0.005758017	710837	8	7	NA	ActiveNPC	FALSE	TRUE	noChange	7	4	NA	CT_PoiRep2PoiRep
LONRF2	0.025053929	0.26490877	3.248225936	8.20E-11	360183	1	1	PoisedESC	NA	TRUE	TRUE	upreg	8	8	NA	CT_Bg2Bg
LOX	0.67550641	0.11994544	-2.075524929	0.002338657	593033	2	1	NA	PoisedNPC	TRUE	TRUE	downreg	3	1	NA	CT_PoiRep2Act
LOXL3	6.19778895	7.872333	0.454668044	0.026618102	353953	4	4	PoisedESC	PoisedNPC	TRUE	FALSE	noChange	3	6	BT_PoiRep2PoiRep	CT_PoiRep2PoiRep
LOXL4	0.598189985	0.22529811	-1.170830696	0.082204914	92450	4	5	NA	NA	TRUE	TRUE	noChange	3	6	NA	CT_PoiRep2PoiRep
LPAR1	0.4555321	2.04427095	2.230380976	2.68E-13	778630	11	12	PoisedESC	ActiveNPC	TRUE	TRUE	upreg	8	1	BT_PoiRep2Act	CT_Bg2Act
LPAR2	9.606961	15.774797	0.828501193	1.09E-08	323295	2	4	NA	NA	TRUE	TRUE	noChange	8	3	NA	CT_Bg2PoiRep
LPAR5	0.028941702	0.11630683	1.487519307	0.173677522	143509	13	14	PoisedESC	NA	TRUE	TRUE	noChange	8	1	NA	CT_Bg2Act
LPCAT2	0.631922155	0.80535227	0.452664891	0.263717788	269692	1	4	NA	NA	TRUE	TRUE	noChange	1	4	NA	CT_Act2PoiRep
LPCAT4	12.1713155	13.8879725	0.303776106	0.159080334	239610	3	3	NA	ActiveNPC	TRUE	TRUE	noChange	8	8	NA	CT_Bg2Bg
LPHN2	23.9213525	45.356344	1.037649544	4.19E-19	21104	2	6	ActiveESC	ActiveNPC	TRUE	TRUE	noChange	1	1	BT_Act2Act	CT_Act2Act
LPIN2	3.771562	7.36036515	1.077381842	9.46E-11	298566	15	17	NA	NA	FALSE	TRUE	noChange	6	1	NA	CT_Act2Act
LPIN3	1.89231775	2.838224	0.690481548	0.015053102	413487	6	6	NA	NA	TRUE	FALSE	noChange	1	1	NA	CT_Act2Act
LPO	0.0050109	0	-0.324142841	0.697242498	291746	2	1	BackgroundESC	PolycombNPC	TRUE	TRUE	noChange	2	2	BT_Bg2PoiRep	CT_PoiRep2PoiRep
LPP	4.1649606	1.38389485	-1.460398226	8.63E-16	493452	11	15	NA	NA	FALSE	FALSE	noChange	7	1	NA	CT_PoiRep2Act
LRAT	3.9205049	0.38319158	-2.710803495	0.00034257	544102	4	6	PoisedESC	PoisedNPC	FALSE	FALSE	downreg	7	1	BT_PoiRep2PoiRep	CT_PoiRep2Act
LRCH1	1.3467119	0.62689635	-0.968553574	0.002204207	189312	7	9	NA	NA	TRUE	TRUE	noChange	8	1	NA	CT_Bg2Act
LRCH2	2.11352005	2.5682756	0.392970425	0.121161723	818250	33	14	NA	ActiveNPC	FALSE	TRUE	noChange	6	1	NA	CT_Act2Act
LRFN3	2.87157975	5.93938015	1.14853116	4.29E-07	327730	7	6	NA	NA	TRUE	TRUE	noChange	4	2	NA	CT_PoiRep2PoiRep
LRFN5	2.61566055	0.1811918	-3.633475772	1.59E-27	217084	3	1	PoisedESC	PoisedNPC	TRUE	TRUE	downreg	8	8	BT_PoiRep2PoiRep	CT_Bg2Bg
LRIG1	16.55476575	27.601814	0.852333911	2.70E-10	456429	23	48	NA	NA	FALSE	FALSE	noChange	6	5	NA	CT_Act2Act
LRIG2	2.7890545	2.35222115	-0.128298712	0.623123934	31239	1	3	NA	ActiveNPC	TRUE	TRUE	noChange	1	2	NA	CT_Act2PoiRep
LRIT2	0.011244898	0.034552349	0.734379516	0.62579656	88286	3	2	BackgroundESC	PolycombNPC	TRUE	TRUE	noChange	8	8	BT_Bg2PoiRep	CT_Bg2Bg
LRMP	0.017370356	0.002651575	-0.76291294	0.58019796	149096	1	2	BackgroundESC	BackgroundNPC	TRUE	TRUE	noChange	8	8	BT_Bg2Bg	CT_Bg2Bg
LRP1	13.987029	7.440805	-0.782958901	0.000153315	158359	19	20	NA	NA	TRUE	FALSE	noChange	1	5	NA	CT_Act2Act
LRP10	1.8936725	2.7974656	0.669545	0.001364999	211327	1	2	NA	NA	TRUE	TRUE	noChange	8	3	NA	CT_Bg2PoiRep
LRP3	9.5502315	10.192719	0.209904283	0.211884241	327152	2	1	NA	NA	TRUE	TRUE	noChange	1	1	NA	CT_Act2Act
LRPAP1	7.1215944	6.99274995	0.090664288	0.63498937	497127	4	2	NA	NA	TRUE	TRUE	noChange	1	2	NA	CT_Act2PoiRep
LRRC16A	4.050053	1.5530587	-1.255927065	1.61E-12	618015	11	14	NA	ActiveNPC	TRUE	TRUE	noChange	1	8	NA	CT_Any2Bg
LRRC31	0	0	NA	NA	487972	1	3	BackgroundESC	PolycombNPC	TRUE	TRUE	noChange	8	1	BT_Bg2PoiRep	CT_Bg2Act
LRRC38	0.39447196	0.020640393	-2.974861802	0.001037732	2816	4	4	PoisedESC	PoisedNPC	TRUE	TRUE	downreg	1	8	BT_PoiRep2PoiRep	CT_Any2Bg
LRRC4	3.54873695	9.0688775	1.461282988	2.45E-20	698715	25	43	NA	NA	FALSE	FALSE	noChange	6	4	NA	CT_Act2PoiRep
LRRC41	7.7675058	10.161184	0.498693759	0.002996176	10457	9	3	ActiveESC	ActiveNPC	TRUE	TRUE	noChange	1	1	BT_Act2Act	CT_Act2Act
LRRC42	15.5041935	18.684595	0.384952047	0.009218738	12515	4	4	NA	ActiveNPC	TRUE	TRUE	noChange	1	1	NA	CT_Act2Act
LRRC4C	0.039971137	0.435312365	2.977520227	0.000113541	114785	3	7	ActiveESC	ActiveNPC	TRUE	FALSE	upreg	8	5	BT_Act2Act	CT_Bg2Act
LRRC53	0	0	NA	NA	18887	1	2	BackgroundESC	BackgroundNPC	TRUE	TRUE	noChange	8	8	BT_Bg2Bg	CT_Bg2Bg
LRRC57	2.80172125	5.063496	0.952983652	4.75E-05	241949	1	2	NA	ActiveNPC	TRUE	TRUE	noChange	8	8	NA	CT_Bg2Bg
LRRC66	0.053870552	0.050024591	0.024809096	0.987443335	510999	3	7	BackgroundESC	BackgroundNPC	TRUE	FALSE	noChange	8	5	BT_Bg2Bg	CT_Bg2Act
LRRC71	0.051161737	0.006065214	-1.087460591	0.402458258	36928	34	25	NA	NA	FALSE	FALSE	noChange	7	7	NA	CT_PoiRep2PoiRep
LRRC8A	23.2649035	13.219367	-0.692186205	0.000310136	783388	4	3	ActiveESC	ActiveNPC	TRUE	TRUE	noChange	1	1	BT_Act2Act	CT_Act2Act
LRRC8D	7.591017	6.77498815	-0.048477016	0.835603919	24013	5	9	NA	ActiveNPC	TRUE	TRUE	noChange	1	1	NA	CT_Act2Act
LRRK1	0.49237579	0.080525745	-2.3534531	9.73E-08	258545	4	5	PoisedESC	PoisedNPC	TRUE	TRUE	downreg	1	8	BT_PoiRep2PoiRep	CT_Any2Bg
LRRN1	53.023687	59.580035	0.285242186	0.106187123	438069	2	4	NA	NA	TRUE	TRUE	noChange	8	8	NA	CT_Bg2Bg
LRRN2	7.09571015	2.0418079	-1.667760295	7.32E-19	51450	8	4	NA	NA	TRUE	TRUE	downreg	3	4	NA	CT_PoiRep2PoiRep
LRRN3	1.0606557	10.50463825	3.159709936	4.23E-09	693220	3	4	NA	ActiveNPC	TRUE	TRUE	upreg	3	1	NA	CT_PoiRep2Act
LRRTM1	0.416634705	0.121297742	-1.539814182	0.00740896	355730	7	4	PoisedESC	PoisedNPC	TRUE	TRUE	downreg	8	8	BT_PoiRep2PoiRep	CT_Bg2Bg
[truncated: 376,982 more chars]
